# Supplementary material for: Synthesis, crystal structure and in vitro anti-proliferative activity of 2-[(4-acetyl­phen­yl)carbamo­yl]phenyl acetate
Source: Acta Crystallogr E Crystallogr Commun. 2023 Oct 5;79(Pt 11):999–1002. doi: 10.1107/S2056989023008526 (PMC10626967; doi:10.1107/S2056989023008526)
Supplement: Supplementary file 1 [file e-79-00999-sup1.cif]

##############################################################################
#                                                                            #
# This CIF contains the data in a paper accepted for publication in          #
# Acta Crystallographica Section E. It conforms to the requirements of       #
# Notes for Authors for Acta Crystallographica Section E, and has been       #
# peer reviewed under the auspices of the IUCr Commission on Journals.       #
#                                                                            #
# Full details of the Crystallographic Information File format               #
# are given in the paper "The Crystallographic Information File (CIF):       #
# a New Standard Archive File for Crystallography" by S. R. Hall, F. H.      #
# Allen and I. D. Brown [Acta Cryst. (1991), A47, 655-685].                  #
#                                                                            #
# The current version of the core CIF dictionary is obtainable from          #
# ftp://ftp.iucr.org/pub/cif_core.dic.                                       #
#                                                                            #
# Software is freely available for graphical display of the structure(s)     #
# in this CIF. For information consult the CIF software page                 #
# http://www.iucr.org/resources/cif/software.                                #
#                                                                            #
# This file may be used for bona fide research purposes within the           #
# scientific community so long as proper attribution is given to the journal # 
# article from which it was obtained.                                        #
#                                                                            #
##############################################################################
data_I
_audit_creation_method     'SHELXL-2019/3'
_journal_date_recd_electronic     2022-11-22
_journal_date_accepted     2023-09-27
_journal_name_full     'Acta Crystallographica, Section E'
_journal_year     2023
_journal_volume     79
_journal_issue      1
_journal_page_first     0
_journal_page_last     0
_journal_paper_category     GO
_journal_paper_doi     10.1107/S2056989023008526
_journal_coeditor_code     DJ2060
_publ_contact_author_name     'Aladdin M. Srour'
_publ_contact_author_address
;
Chemistry of Natural & Microbial Products Department,
National Research Center, Cairo, Egypt
;
_publ_contact_author_email
;
am.srour@nrc.sci.eg
;
_publ_contact_author_fax     ?
_publ_contact_author_phone     ?
_publ_section_title
;
Crystal structure and <i>in vitro</i> anti-proliferative activity of
2-[(4-acetylphenyl)carbamoyl]phenyl acetate
;
loop_
    _publ_author_name
    _publ_author_footnote
    _publ_author_address
    'Mohamed-Ezzat, Reham A.' .
;
Chemistry of Natural & Microbial Products Department, National Research Center,
Cairo, Egypt
;
    'Kariuki, Benson M.' .
;
School of Chemistry, Cardiff University, Main Building, Park Place, Cardiff CF10
3AT, UK
;
    'Srour, Aladdin M.' .
;
Department of Therapeutic Chemistry, National Research Centre, Dokki, Cairo
12622, Egypt
;
_publ_section_synopsis
;
2-[(4-Acetylphenyl)carbamoyl]phenyl acetate, a derivative of aspirin, has been
structurally characterized revealing a structure based on intermolecular
N---H...O hydrogen bonds and \p--\p interactions.
;
_chemical_name_systematic
;
2-[(4-Acetylphenyl)carbamoyl]phenyl acetate
;
_chemical_name_common     ?
_chemical_formula_moiety     'C17 H15 N O4'
_chemical_formula_sum     'C17 H15 N O4'
_chemical_formula_iupac     'C17 H15 N O4'
_chemical_formula_weight     297.30
_chemical_melting_point     ?
_space_group_crystal_system     monoclinic
_space_group_name_H-M_alt     'P 21/n'
_space_group_name_Hall     '-P 2yn'
loop_
    _space_group_symop_operation_xyz
    'x, y, z'
    '-x+1/2, y+1/2, -z+1/2'
    '-x, -y, -z'
    'x-1/2, -y-1/2, z-1/2'
_cell_length_a     11.6286(5)
_cell_length_b     8.6913(4)
_cell_length_c     15.8180(7)
_cell_angle_alpha     90
_cell_angle_beta     110.380(5)
_cell_angle_gamma     90
_cell_volume     1498.62(12)
_cell_formula_units_Z     4
_cell_measurement_reflns_used     5304
_cell_measurement_theta_min     4.0800
_cell_measurement_theta_max     76.1740
_cell_measurement_temperature     296(2)
_exptl_crystal_description     needle
_exptl_crystal_colour     yellow
_exptl_crystal_size_max     0.354
_exptl_crystal_size_mid     0.144
_exptl_crystal_size_min     0.130
_exptl_crystal_density_diffrn     1.318
_exptl_crystal_density_meas     ?
_exptl_crystal_density_method     ?
_exptl_crystal_F_000     624
_exptl_absorpt_coefficient_mu     0.781
_exptl_absorpt_correction_type     gaussian
_exptl_absorpt_process_details
;
(CrysAlisPro; Rigaku OD, 2019)
;
_exptl_absorpt_correction_T_min     0.390
_exptl_absorpt_correction_T_max     1.000
_diffrn_ambient_temperature     296(2)
_diffrn_source     ?
_diffrn_radiation_type     CuK\a
_diffrn_radiation_wavelength     1.54184
_diffrn_measurement_device_type
                               'Agilant SuperNova, Dual, Cu at home/near, Atlas'
_diffrn_measurement_method     '\w scans'
_diffrn_detector_area_resol_mean     ?
_diffrn_reflns_number     17065
_diffrn_reflns_av_R_equivalents     0.0274
_diffrn_reflns_av_unetI/netI     0.0162
_diffrn_reflns_theta_min     4.113
_diffrn_reflns_theta_max     76.927
_diffrn_reflns_theta_full     67.684
_diffrn_measured_fraction_theta_max     0.992
_diffrn_measured_fraction_theta_full     1.000
_diffrn_reflns_limit_h_min     -14
_diffrn_reflns_limit_h_max     14
_diffrn_reflns_limit_k_min     -10
_diffrn_reflns_limit_k_max     10
_diffrn_reflns_limit_l_min     -19
_diffrn_reflns_limit_l_max     19
_diffrn_standards_number     0
_diffrn_standards_interval_count     0
_diffrn_standards_interval_time     0
_diffrn_standards_decay_%     0
_refine_special_details     ?
_reflns_number_total     3141
_reflns_number_gt     2612
_reflns_threshold_expression     'I > 2\s(I)'
_refine_ls_structure_factor_coef     Fsqd
_refine_ls_matrix_type     full
_refine_ls_R_factor_all     0.0509
_refine_ls_R_factor_gt     0.0427
_refine_ls_wR_factor_gt     0.1229
_refine_ls_wR_factor_ref     0.1337
_refine_ls_goodness_of_fit_ref     1.032
_refine_ls_restrained_S_all     1.032
_refine_ls_number_reflns     3141
_refine_ls_number_parameters     201
_refine_ls_number_restraints     0
_refine_ls_hydrogen_treatment     constr
_refine_ls_weighting_scheme     calc
_refine_ls_weighting_details
              'w=1/[\s^2^(Fo^2^)+(0.0761P)^2^+0.1892P] where P=(Fo^2^+2Fc^2^)/3'
_atom_sites_solution_hydrogens     geom
_atom_sites_solution_primary     direct
_atom_sites_solution_secondary     ?
_refine_ls_shift/su_max     0.002
_refine_ls_shift/su_mean     0.001
_refine_diff_density_max     0.165
_refine_diff_density_min     -0.157
_refine_ls_extinction_method     none
_refine_ls_extinction_coef     .
loop_
    _atom_type_symbol
    _atom_type_description
    _atom_type_scat_dispersion_real
    _atom_type_scat_dispersion_imag
    _atom_type_scat_source
    'C' 'C' 0.0181 0.0091
                         'International Tables Vol C Tables 4.2.6.8 and 6.1.1.4'
    'H' 'H' 0.0000 0.0000
                         'International Tables Vol C Tables 4.2.6.8 and 6.1.1.4'
    'N' 'N' 0.0311 0.0180
                         'International Tables Vol C Tables 4.2.6.8 and 6.1.1.4'
    'O' 'O' 0.0492 0.0322
                         'International Tables Vol C Tables 4.2.6.8 and 6.1.1.4'
_computing_data_collection
;
CrysAlisPro 1.171.40.53 (Rigaku OD, 2019)
;
_computing_cell_refinement
;
CrysAlisPro 1.171.40.53 (Rigaku OD, 2019)
;
_computing_data_reduction
;
CrysAlisPro 1.171.40.53 (Rigaku OD, 2019)
;
_computing_structure_solution
;
SHELXS (Sheldrick, 2008)
;
_computing_structure_refinement
;
<i>SHELXL2019/3</i> (Sheldrick, 2015)
;
_computing_molecular_graphics     ?
_computing_publication_material     ?
loop_
    _atom_site_type_symbol
    _atom_site_label
    _atom_site_fract_x
    _atom_site_fract_y
    _atom_site_fract_z
    _atom_site_U_iso_or_equiv
    _atom_site_adp_type
    _atom_site_calc_flag
    _atom_site_occupancy
    _atom_site_disorder_assembly
    _atom_site_disorder_group
    C C1 0.5388(2) 0.1466(3) 0.63141(13) 0.0868(6) Uani d 1 . .
    H H1A 0.587598 0.105244 0.689002 0.130 Uiso calc 1 . .
    H H1B 0.498487 0.064212 0.591739 0.130 Uiso calc 1 . .
    H H1C 0.478372 0.215398 0.638833 0.130 Uiso calc 1 . .
    C C2 0.61923(14) 0.23211(19) 0.59205(9) 0.0576(4) Uani d 1 . .
    C C3 0.56774(12) 0.29253(17) 0.49855(9) 0.0505(3) Uani d 1 . .
    C C4 0.64622(13) 0.36063(19) 0.46058(10) 0.0587(4) Uani d 1 . .
    H H4 0.728942 0.370691 0.495050 0.070 Uiso calc 1 . .
    C C5 0.60455(13) 0.41363(19) 0.37314(10) 0.0589(4) Uani d 1 . .
    H H5 0.658915 0.457351 0.348638 0.071 Uiso calc 1 . .
    C C6 0.48068(12) 0.40141(16) 0.32165(8) 0.0490(3) Uani d 1 . .
    C C7 0.40109(13) 0.3340(2) 0.35836(10) 0.0624(4) Uani d 1 . .
    H H7 0.318208 0.325327 0.324040 0.075 Uiso calc 1 . .
    C C8 0.44443(13) 0.2795(2) 0.44606(10) 0.0619(4) Uani d 1 . .
    H H8 0.390386 0.233633 0.470096 0.074 Uiso calc 1 . .
    C C9 0.48064(13) 0.56038(17) 0.19145(9) 0.0539(3) Uani d 1 . .
    C C10 0.41025(12) 0.58347(17) 0.09278(9) 0.0512(3) Uani d 1 . .
    C C11 0.38681(13) 0.73080(17) 0.05690(10) 0.0532(3) Uani d 1 . .
    C C12 0.32771(14) 0.7548(2) -0.03390(11) 0.0629(4) Uani d 1 . .
    H H12 0.311768 0.854402 -0.056485 0.075 Uiso calc 1 . .
    C C13 0.29218(15) 0.6303(2) -0.09134(10) 0.0668(4) Uani d 1 . .
    H H13 0.252995 0.646157 -0.152872 0.080 Uiso calc 1 . .
    C C14 0.31454(15) 0.4827(2) -0.05786(10) 0.0634(4) Uani d 1 . .
    H H14 0.291076 0.398867 -0.096645 0.076 Uiso calc 1 . .
    C C15 0.37213(14) 0.45989(19) 0.03382(10) 0.0574(4) Uani d 1 . .
    H H15 0.385567 0.360130 0.056397 0.069 Uiso calc 1 . .
    C C16 0.52387(15) 0.93013(18) 0.12475(11) 0.0606(4) Uani d 1 . .
    C C17 0.5436(2) 1.0612(2) 0.18968(14) 0.0858(6) Uani d 1 . .
    H H17A 0.559486 1.021628 0.249346 0.129 Uiso calc 1 . .
    H H17B 0.471610 1.124674 0.172543 0.129 Uiso calc 1 . .
    H H17C 0.612495 1.121222 0.188800 0.129 Uiso calc 1 . .
    N N1 0.43273(11) 0.45087(15) 0.23117(7) 0.0547(3) Uani d 1 . .
    H H1 0.366161 0.407257 0.197490 0.066 Uiso calc 1 . .
    O O1 0.72755(11) 0.25066(17) 0.63648(8) 0.0776(4) Uani d 1 . .
    O O2 0.57285(12) 0.63430(15) 0.23103(8) 0.0745(4) Uani d 1 . .
    O O3 0.41633(10) 0.85821(13) 0.11491(8) 0.0629(3) Uani d 1 . .
    O O4 0.58982(12) 0.89231(15) 0.08529(9) 0.0739(3) Uani d 1 . .
loop_
    _atom_site_aniso_label
    _atom_site_aniso_U_11
    _atom_site_aniso_U_22
    _atom_site_aniso_U_33
    _atom_site_aniso_U_12
    _atom_site_aniso_U_13
    _atom_site_aniso_U_23
    C1 0.0814(12) 0.1205(18) 0.0571(9) 0.0023(11) 0.0223(9) 0.0268(10)
    C2 0.0559(8) 0.0687(9) 0.0445(7) 0.0146(6) 0.0127(6) 0.0053(6)
    C3 0.0473(7) 0.0592(8) 0.0412(6) 0.0072(5) 0.0108(5) 0.0026(5)
    C4 0.0424(7) 0.0737(10) 0.0497(7) -0.0019(6) 0.0030(5) 0.0093(6)
    C5 0.0461(7) 0.0745(10) 0.0496(7) -0.0079(6) 0.0087(6) 0.0102(6)
    C6 0.0478(7) 0.0533(7) 0.0391(6) -0.0021(5) 0.0067(5) 0.0010(5)
    C7 0.0422(7) 0.0892(11) 0.0470(7) -0.0061(7) 0.0045(5) 0.0094(7)
    C8 0.0470(7) 0.0872(11) 0.0497(7) -0.0017(7) 0.0146(6) 0.0110(7)
    C9 0.0555(7) 0.0560(8) 0.0444(7) -0.0038(6) 0.0101(6) 0.0016(5)
    C10 0.0477(7) 0.0579(8) 0.0452(7) -0.0002(5) 0.0127(5) 0.0061(6)
    C11 0.0479(7) 0.0588(8) 0.0545(7) 0.0020(6) 0.0198(6) 0.0055(6)
    C12 0.0563(8) 0.0691(10) 0.0619(9) 0.0089(7) 0.0190(7) 0.0216(7)
    C13 0.0589(8) 0.0881(12) 0.0467(7) -0.0016(8) 0.0102(6) 0.0154(7)
    C14 0.0633(9) 0.0749(10) 0.0465(7) -0.0083(7) 0.0122(6) -0.0003(7)
    C15 0.0595(8) 0.0576(8) 0.0495(7) -0.0028(6) 0.0118(6) 0.0045(6)
    C16 0.0676(9) 0.0522(8) 0.0618(8) 0.0008(6) 0.0223(7) 0.0114(6)
    C17 0.1228(17) 0.0633(10) 0.0751(12) -0.0140(11) 0.0391(12) -0.0023(9)
    N1 0.0501(6) 0.0636(7) 0.0401(6) -0.0099(5) 0.0029(4) 0.0047(5)
    O1 0.0566(7) 0.1113(11) 0.0531(6) 0.0140(6) 0.0042(5) 0.0188(6)
    O2 0.0769(8) 0.0774(8) 0.0537(6) -0.0279(6) 0.0031(5) 0.0077(5)
    O3 0.0680(7) 0.0566(6) 0.0695(7) 0.0020(5) 0.0307(5) 0.0010(5)
    O4 0.0680(7) 0.0697(8) 0.0905(9) -0.0052(5) 0.0356(7) 0.0014(6)
_geom_special_details
;
 All esds (except the esd in the dihedral angle between two l.s. planes)
 are estimated using the full covariance matrix.  The cell esds are taken
 into account individually in the estimation of esds in distances, angles
 and torsion angles; correlations between esds in cell parameters are only
 used when they are defined by crystal symmetry.  An approximate (isotropic)
 treatment of cell esds is used for estimating esds involving l.s. planes.
;
loop_
    _geom_bond_atom_site_label_1
    _geom_bond_atom_site_label_2
    _geom_bond_site_symmetry_2
    _geom_bond_distance
    _geom_bond_publ_flag
    C1 C2 . 1.490(3) ?
    C1 H1A . 0.9600 ?
    C1 H1B . 0.9600 ?
    C1 H1C . 0.9600 ?
    C2 O1 . 1.221(2) ?
    C2 C3 . 1.4848(18) ?
    C3 C4 . 1.388(2) ?
    C3 C8 . 1.3890(19) ?
    C4 C5 . 1.3759(19) ?
    C4 H4 . 0.9300 ?
    C5 C6 . 1.3902(19) ?
    C5 H5 . 0.9300 ?
    C6 C7 . 1.382(2) ?
    C6 N1 . 1.4101(16) ?
    C7 C8 . 1.384(2) ?
    C7 H7 . 0.9300 ?
    C8 H8 . 0.9300 ?
    C9 O2 . 1.2194(18) ?
    C9 N1 . 1.3619(19) ?
    C9 C10 . 1.5022(18) ?
    C10 C11 . 1.389(2) ?
    C10 C15 . 1.390(2) ?
    C11 C12 . 1.375(2) ?
    C11 O3 . 1.4024(18) ?
    C12 C13 . 1.380(3) ?
    C12 H12 . 0.9300 ?
    C13 C14 . 1.378(2) ?
    C13 H13 . 0.9300 ?
    C14 C15 . 1.384(2) ?
    C14 H14 . 0.9300 ?
    C15 H15 . 0.9300 ?
    C16 O4 . 1.191(2) ?
    C16 O3 . 1.358(2) ?
    C16 C17 . 1.497(3) ?
    C17 H17A . 0.9600 ?
    C17 H17B . 0.9600 ?
    C17 H17C . 0.9600 ?
    N1 H1 . 0.8600 ?
loop_
    _geom_angle_atom_site_label_1
    _geom_angle_atom_site_label_2
    _geom_angle_atom_site_label_3
    _geom_angle_site_symmetry_1
    _geom_angle_site_symmetry_3
    _geom_angle
    _geom_angle_publ_flag
    C2 C1 H1A . . 109.5 ?
    C2 C1 H1B . . 109.5 ?
    H1A C1 H1B . . 109.5 ?
    C2 C1 H1C . . 109.5 ?
    H1A C1 H1C . . 109.5 ?
    H1B C1 H1C . . 109.5 ?
    O1 C2 C3 . . 120.27(15) ?
    O1 C2 C1 . . 119.83(14) ?
    C3 C2 C1 . . 119.89(14) ?
    C4 C3 C8 . . 118.28(12) ?
    C4 C3 C2 . . 118.95(13) ?
    C8 C3 C2 . . 122.74(14) ?
    C5 C4 C3 . . 121.56(13) ?
    C5 C4 H4 . . 119.2 ?
    C3 C4 H4 . . 119.2 ?
    C4 C5 C6 . . 119.58(14) ?
    C4 C5 H5 . . 120.2 ?
    C6 C5 H5 . . 120.2 ?
    C7 C6 C5 . . 119.67(13) ?
    C7 C6 N1 . . 118.01(12) ?
    C5 C6 N1 . . 122.28(13) ?
    C6 C7 C8 . . 120.17(13) ?
    C6 C7 H7 . . 119.9 ?
    C8 C7 H7 . . 119.9 ?
    C7 C8 C3 . . 120.73(14) ?
    C7 C8 H8 . . 119.6 ?
    C3 C8 H8 . . 119.6 ?
    O2 C9 N1 . . 124.00(13) ?
    O2 C9 C10 . . 121.78(13) ?
    N1 C9 C10 . . 114.22(12) ?
    C11 C10 C15 . . 117.84(13) ?
    C11 C10 C9 . . 120.41(13) ?
    C15 C10 C9 . . 121.66(13) ?
    C12 C11 C10 . . 121.50(14) ?
    C12 C11 O3 . . 118.87(14) ?
    C10 C11 O3 . . 119.49(12) ?
    C11 C12 C13 . . 119.64(15) ?
    C11 C12 H12 . . 120.2 ?
    C13 C12 H12 . . 120.2 ?
    C14 C13 C12 . . 120.25(14) ?
    C14 C13 H13 . . 119.9 ?
    C12 C13 H13 . . 119.9 ?
    C13 C14 C15 . . 119.59(15) ?
    C13 C14 H14 . . 120.2 ?
    C15 C14 H14 . . 120.2 ?
    C14 C15 C10 . . 121.16(15) ?
    C14 C15 H15 . . 119.4 ?
    C10 C15 H15 . . 119.4 ?
    O4 C16 O3 . . 123.25(16) ?
    O4 C16 C17 . . 126.61(17) ?
    O3 C16 C17 . . 110.13(15) ?
    C16 C17 H17A . . 109.5 ?
    C16 C17 H17B . . 109.5 ?
    H17A C17 H17B . . 109.5 ?
    C16 C17 H17C . . 109.5 ?
    H17A C17 H17C . . 109.5 ?
    H17B C17 H17C . . 109.5 ?
    C9 N1 C6 . . 126.92(12) ?
    C9 N1 H1 . . 116.5 ?
    C6 N1 H1 . . 116.5 ?
    C16 O3 C11 . . 116.38(12) ?
loop_
    _geom_torsion_atom_site_label_1
    _geom_torsion_atom_site_label_2
    _geom_torsion_atom_site_label_3
    _geom_torsion_atom_site_label_4
    _geom_torsion_site_symmetry_1
    _geom_torsion_site_symmetry_2
    _geom_torsion_site_symmetry_3
    _geom_torsion_site_symmetry_4
    _geom_torsion
    _geom_torsion_publ_flag
    O1 C2 C3 C4 . . . . 4.4(2) ?
    C1 C2 C3 C4 . . . . -174.76(17) ?
    O1 C2 C3 C8 . . . . -177.69(16) ?
    C1 C2 C3 C8 . . . . 3.1(2) ?
    C8 C3 C4 C5 . . . . -0.4(2) ?
    C2 C3 C4 C5 . . . . 177.60(15) ?
    C3 C4 C5 C6 . . . . 1.1(3) ?
    C4 C5 C6 C7 . . . . -1.0(2) ?
    C4 C5 C6 N1 . . . . -178.77(15) ?
    C5 C6 C7 C8 . . . . 0.2(3) ?
    N1 C6 C7 C8 . . . . 178.10(15) ?
    C6 C7 C8 C3 . . . . 0.5(3) ?
    C4 C3 C8 C7 . . . . -0.4(3) ?
    C2 C3 C8 C7 . . . . -178.31(16) ?
    O2 C9 C10 C11 . . . . -43.7(2) ?
    N1 C9 C10 C11 . . . . 136.62(15) ?
    O2 C9 C10 C15 . . . . 132.97(18) ?
    N1 C9 C10 C15 . . . . -46.7(2) ?
    C15 C10 C11 C12 . . . . 0.1(2) ?
    C9 C10 C11 C12 . . . . 176.85(13) ?
    C15 C10 C11 O3 . . . . 175.68(13) ?
    C9 C10 C11 O3 . . . . -7.6(2) ?
    C10 C11 C12 C13 . . . . -1.0(2) ?
    O3 C11 C12 C13 . . . . -176.59(14) ?
    C11 C12 C13 C14 . . . . 0.7(2) ?
    C12 C13 C14 C15 . . . . 0.4(3) ?
    C13 C14 C15 C10 . . . . -1.3(2) ?
    C11 C10 C15 C14 . . . . 1.1(2) ?
    C9 C10 C15 C14 . . . . -175.65(14) ?
    O2 C9 N1 C6 . . . . -1.7(3) ?
    C10 C9 N1 C6 . . . . 178.01(13) ?
    C7 C6 N1 C9 . . . . 156.85(16) ?
    C5 C6 N1 C9 . . . . -25.3(2) ?
    O4 C16 O3 C11 . . . . 2.0(2) ?
    C17 C16 O3 C11 . . . . -178.92(13) ?
    C12 C11 O3 C16 . . . . -85.66(17) ?
    C10 C11 O3 C16 . . . . 98.63(16) ?
loop_
    _geom_hbond_atom_site_label_D
    _geom_hbond_atom_site_label_H
    _geom_hbond_atom_site_label_A
    _geom_hbond_site_symmetry_A
    _geom_hbond_distance_DH
    _geom_hbond_distance_HA
    _geom_hbond_distance_DA
    _geom_hbond_angle_DHA
    _geom_hbond_publ_flag
    C5 H5 O2 . 0.93 2.35 2.8792(19) 115.7 yes
    C12 H12 O4 3_675 0.93 2.59 3.396(2) 144.7 yes
    N1 H1 O1 4_565 0.86 2.08 2.9181(16) 164.3 yes
    C8 H8 Cg1 2_545 0.93 3.20 4.0960(15) 163.8 yes
_shelx_space_group_comment
;
The symmetry employed for this shelxl refinement is uniquely defined
by the following loop, which should always be used as a source of
symmetry information in preference to the above space-group names.
They are only intended as comments.
;
_shelx_estimated_absorpt_T_min     0.769
_shelx_estimated_absorpt_T_max     0.905
_shelx_hkl_file
;
   0   0  -2 196219. 1138.40   2
   0   0  -3 16.5132 45.2958   2
   0   0   4 236338. 1580.20  11
   0   0  -4 242313. 1834.17   2
   0   0   5 96.1037 50.2920  11
   0   0  -5 48.0989 72.6279   2
   0   0   6 63470.6 1005.16  11
   0   0  -6 65075.3 1206.65   2
   0   0   7 51.5757 69.6162  11
   0   0  -7 77.8288 117.370   2
   0   0   8 7108.21 397.795  11
   0   0  -8 8125.56 522.843   2
   0   0   9 56.3928 51.4841  11
   0   0  -9-47.9317 98.5372   2
   0   0  -9-112.915 94.4835   1
   0   0  10 2200.97 252.917  11
   0   0 -10 2013.90 305.921   1
   0   0 -10 1741.90 281.829   2
   0   0 -11 82.1178 110.646   1
   0   0 -12 10604.0 464.653  42
   0   0 -12 10245.4 770.357   1
   0   0 -12 10784.8 453.842  51
   0   0  13-25.9744 50.8471  48
   0   0 -13-61.0431 76.7148  42
   0   0 -14 538.942 126.898  42
   0   0  14 378.793 96.8397  48
   0   0 -14 632.386 117.265  31
   0   0 -15-20.2917 73.0577  40
   0   0  15 96.2323 64.7138  48
   0   0 -16 1254.68 147.900  40
   0   0  16 1169.45 124.519  48
   0   0 -17-4.51871 49.6803  40
   0   0  18 408.184 50.8115  44
   0   0 -18 462.325 57.7757  40
   0  -1   0 78.6966 30.9531   3
   0   1   0 81.6601 20.3810   7
   0   1  -1 6763.13 148.948   6
   0   1  -1 6532.71 165.195   2
   0   1  -2 62456.0 542.267   8
   0   1  -2 62147.2 706.516   9
   0   1  -3 62568.9 690.915   8
   0  -1  -3 63840.2 777.012   2
   0   1  -3 62091.5 837.379   2
   0  -1  -4 28002.2 611.093   2
   0   1  -4 26814.1 629.107   2
   0   1   5 12271.2 459.294  11
   0  -1   5 11479.9 320.114  11
   0   1  -5 12070.6 492.058   5
   0  -1  -5 11587.7 444.617   2
   0   1  -5 11740.8 484.241   4
   0   1  -5 12107.9 477.841   2
   0  -1   6 27310.1 559.592  11
   0   1   6 27797.7 744.565  11
   0  -1  -6 27282.3 765.796   2
   0   1  -6 28728.2 844.594   5
   0   1  -6 27666.2 812.195   2
   0  -1   7 137038. 1389.84  11
   0   1   7 141071. 1819.15  11
   0   1  -7 138198. 2044.64   5
   0  -1  -7 141173. 1932.94   2
   0   1  -7 140013. 2002.32   2
   0   1   8 770.279 163.543  11
   0  -1  -8 711.014 176.193   1
   0  -1  -8 703.652 164.943   2
   0   1  -8 620.163 169.640   2
   0   1   9 1743.34 236.672  11
   0   1  -9 1814.97 274.309   1
   0  -1  -9 1710.71 283.718   1
   0  -1  -9 1754.78 276.126   2
   0   1  -9 1934.24 287.418   2
   0   1  10 647.351 166.843  11
   0   1 -10 515.736 165.869   1
   0  -1 -10 550.950 168.896   2
   0  -1 -10 115.496 92.8730   1
   0   1 -10 778.682 198.300   2
   0  -1 -11 3029.28 396.039   1
   0   1 -11 2882.60 395.328   1
   0   1 -11 3298.12 254.279  42
   0   1  11 3050.98 342.710  11
   0   1 -11 3393.04 250.620  52
   0  -1 -11 3236.70 243.011  51
   0  -1  12 1454.67 152.416  48
   0  -1 -12 1186.13 263.062   1
   0   1 -12 1503.72 298.290   1
   0   1 -12 1540.39 184.165  42
   0  -1 -12 1465.13 178.953  42
   0   1 -12 1632.40 180.952  51
   0  -1 -12 1297.08 134.311  27
   0   1  13 5082.64 296.458  48
   0  -1  13 4708.05 265.977  48
   0   1 -13 5048.42 312.366  51
   0   1 -13 5259.60 340.784  42
   0  -1 -13 5102.98 302.529  31
   0  -1 -13 5331.60 269.949  27
   0  -1 -14 3090.83 233.918  31
   0  -1  14 2710.94 200.831  48
   0   1  14 2892.99 223.238  48
   0   1 -14 2795.68 252.862  42
   0  -1 -14 2980.46 246.781  40
   0   1  15 4091.12 254.882  48
   0  -1  15 3558.52 211.408  48
   0  -1 -15 4294.93 252.565  31
   0   1  15 3835.47 218.726  14
   0   1 -15 3915.79 290.798  42
   0  -1 -15 4330.01 285.277  40
   0   1  16 2784.65 193.966  48
   0  -1  16 2646.60 165.291  48
   0  -1 -16 2565.00 172.993  31
   0   1 -16 3022.91 208.022  40
   0  -1 -16 2739.22 210.890  40
   0   1  16 2648.65 162.516  14
   0   1 -17 257.230 59.1194  40
   0  -1 -17 140.395 58.0806  40
   0   1  17 146.280 59.0051  48
   0  -1 -18 588.194 68.5994  40
   0   1  18 680.988 68.7758  44
   0  -1 -18 635.685 80.8996  18
   0  -2   0 19693.8 458.496   3
   0  -2   0 20586.1 185.876   1
   0  -2   0 19190.5 447.040  10
   0   2  -1 235131. 1053.88   2
   0  -2  -1 233695. 1605.21   3
   0   2  -1 232152. 1261.18   6
   0  -2  -1 234610. 1119.06   1
   0   2  -2 242148. 1292.41   6
   0   2  -2 238405. 1426.51   2
   0  -2  -2 250228. 1519.96   1
   0  -2  -2 247458. 1083.19   2
   0   2  -2 242342. 1668.60   9
   0   2  -3 618509. 2759.17   2
   0  -2  -3 614414. 2315.74   2
   0   2  -3 616638. 2973.92   9
   0  -2  -4 9617.82 350.751   2
   0   2  -4 10255.9 410.499   2
   0   2  -4 10103.7 442.625   4
   0   2  -4 10088.9 326.891   8
   0  -2  -5 52377.0 931.587   2
   0   2  -5 54193.4 1124.45   4
   0   2  -5 55520.8 1064.20   2
   0   2  -5 55097.1 1115.16   5
   0   2   5 55897.1 1082.50  11
   0   2  -6 6570.32 403.307   2
   0  -2  -6 5575.87 384.234   1
   0   2  -6 6442.32 424.268   4
   0   2  -6 7009.81 445.178   5
   0  -2  -6 5232.57 338.013   2
   0   2   6 5506.67 370.548  11
   0   2  -7 14622.8 665.074   2
   0  -2  -7 14046.0 657.076   1
   0  -2  -7 13497.4 591.422   2
   0   2  -7 14510.1 692.425   5
   0   2   7 14595.0 642.389  11
   0   2  -8 12569.2 701.888   5
   0  -2  -8 12527.0 620.602   2
   0  -2  -8 12373.5 669.958   1
   0   2  -8 12471.8 667.133   2
   0   2  -8 11808.7 604.684   1
   0   2   8 12446.6 629.133  11
   0  -2  -9 18303.2 813.281   2
   0   2  -9 20349.6 922.667   2
   0   2  -9 21076.2 977.793   5
   0   2  -9 20667.2 867.891   1
   0  -2  -9 19831.7 917.174   1
   0   2   9 19618.8 842.065  11
   0   2 -10 6824.72 538.042   1
   0  -2 -10 6755.35 575.276   1
   0   2  10 6543.10 511.451  11
   0   2  11 3698.97 413.206  11
   0   2 -11 4450.46 296.613  52
   0   2 -11 4196.28 271.628  51
   0   2 -11 4534.13 299.906  47
   0  -2 -11 3822.16 463.616   1
   0   2 -11 4001.34 439.455   1
   0   2 -11 4632.19 306.049  42
   0   2 -11 4331.24 290.566  41
   0  -2 -11 4857.75 292.565  31
   0  -2 -11 4576.03 259.257  27
   0   2 -12 98.9655 62.4256  51
   0   2 -12-64.8444 78.4061  52
   0   2 -12-90.8463 93.6765  47
   0  -2 -12-122.546 121.007   1
   0   2 -12-101.409 75.5507  42
   0   2 -12 84.1053 62.4370  41
   0  -2 -12-14.0607 81.9078  40
   0  -2 -12-148.728 77.0543  31
   0  -2 -12-40.9476 52.0939  27
   0   2  13 405.732 108.200  48
   0   2 -13 367.346 94.6151  51
   0   2 -13 397.343 118.477  42
   0  -2 -13 445.239 115.188  40
   0  -2 -13 287.283 94.1081  31
   0  -2 -13 441.986 98.0033  27
   0  -2 -14 3937.38 285.831  40
   0   2 -14 3982.58 302.559  42
   0   2  14 4353.64 278.013  48
   0  -2 -14 3883.92 262.623  31
   0  -2 -14 3787.74 230.743  27
   0   2 -15 550.859 117.790  42
   0  -2 -15 486.347 116.474  40
   0   2  15 428.282 104.142  48
   0  -2 -15 425.936 91.8952  31
   0  -2 -15 603.736 90.1260  27
   0  -2 -16 41.9840 36.4523  27
   0   2  16 73.5274 64.0942  48
   0   2 -16-15.9578 59.7940  40
   0  -2 -16 78.1639 70.4338  40
   0  -2 -16 82.0398 51.8821  31
   0   2  16 68.1355 53.2125  14
   0   2  16 48.8381 38.9311  13
   0  -2 -17 51.5387 50.6594  40
   0  -2 -17 24.5619 53.0143  18
   0   2  17 29.7024 45.9279  48
   0   2  17 20.0622 27.5102  14
   0  -2 -18 1.58808 28.0537  40
   0   2  18-13.2474 32.1037  44
   0  -2 -18 51.4058 34.8011  34
   0  -2 -18-31.2534 31.7558  18
   0   3   0 53.9588 30.4042  11
   0  -3   0 12.7485 78.7145  10
   0   3   0 68.7211 34.7833   7
   0  -3  -1 163488. 1637.17   3
   0  -3  -1 158835. 922.313   1
   0   3  -1 156614. 1310.61   6
   0  -3   1 159814. 1616.86  10
   0   3   1 162414. 1420.72  11
   0   3   1 167710. 1325.39   7
   0  -3  -1 165333. 1703.07  10
   0   3  -2 311964. 1793.80   6
   0  -3  -2 329633. 2394.81   3
   0  -3  -2 313175. 1755.89   1
   0   3  -2 323861. 2279.20   9
   0  -3   2 317443. 2295.92  10
   0   3   2 329478. 2256.41  11
   0   3  -3 26854.6 590.871   2
   0   3  -3 26933.8 372.589   1
   0  -3  -3 27752.8 619.619   1
   0   3  -3 27090.3 717.841   9
   0   3  -4 425.510 70.6539   1
   0   3  -4 355.669 122.796   4
   0   3  -4 387.894 96.9671   2
   0  -3  -4 235.572 87.1529   1
   0   3  -4 410.784 78.7820   8
   0   3   4 261.763 107.824  11
   0   3  -4 374.851 116.708   9
   0  -3  -5 8647.99 443.118   1
   0   3  -5 8730.15 348.228   1
   0   3  -5 8082.37 427.136   2
   0   3  -5 7882.53 484.317   4
   0   3   5 8371.64 462.082  11
   0   3  -5 8229.72 341.121   8
   0   3  -6 93986.3 1582.01   2
   0  -3  -6 93134.9 1587.90   1
   0   3  -6 91856.4 1714.88   5
   0   3  -6 94647.1 1781.21   4
   0   3  -6 92426.2 1300.73   1
   0   3   6 97353.7 1684.26  11
   0  -3  -7 3505.14 343.812   1
   0   3  -7 3922.56 354.889   2
   0   3  -7 3583.48 289.046   1
   0   3  -7 4506.51 426.453   4
   0   3  -7 4171.15 403.203   5
   0   3   7 3963.39 368.007  11
   0   3  -8 3258.74 355.692   2
   0  -3  -8 3016.42 347.127   1
   0   3  -8 3334.41 387.620   5
   0   3   8 3008.62 336.413  11
   0  -3  -9 3110.13 384.431   1
   0   3  -9 3654.26 432.544   5
   0   3   9 3546.74 393.927  11
   0  -3 -10 1830.72 170.380  27
   0  -3 -10 1953.55 317.919   1
   0   3 -10 1499.84 296.473   5
   0  -3 -10 2284.80 211.667  40
   0  -3 -10 2262.26 202.033  31
   0   3  10 1647.17 292.080  11
   0   3  11 975.668 225.192  11
   0  -3 -11 1195.13 267.773   1
   0   3 -11 1181.67 162.639  52
   0  -3 -11 1396.48 176.799  40
   0   3 -11 1215.45 166.349  41
   0   3 -11 1050.32 148.588  39
   0   3 -11 1223.03 161.623  47
   0  -3 -11 1192.80 165.113  31
   0  -3 -11 1162.70 147.041  27
   0   3 -12 4943.38 324.565  52
   0   3 -12 4594.85 310.376  41
   0  -3 -12 4715.97 314.549  40
   0   3 -12 4958.66 336.571  42
   0   3 -12 4945.56 323.757  47
   0  -3 -12 4613.64 297.153  31
   0  -3 -12 4439.52 269.323  27
   0   3 -13 1237.84 173.627  52
   0   3 -13 1011.45 157.131  47
   0   3  13 1113.48 153.072  48
   0  -3 -13 1222.21 163.289  31
   0  -3 -13 1125.97 139.695  27
   0   3 -13 967.935 167.247  42
   0   3 -13 1163.15 170.513  41
   0  -3 -13 1103.57 166.718  40
   0   3  14 8.39176 65.4414  48
   0  -3 -14-39.3411 83.4607  40
   0   3 -14-13.5797 82.2403  42
   0  -3 -14 50.6552 72.1199  31
   0  -3 -14-29.9224 56.6327  27
   0   3  15 95.3908 72.8394  48
   0  -3 -15-31.3412 76.8600  18
   0  -3 -15 38.3796 70.4627  40
   0   3 -15 12.5545 72.3926  42
   0  -3 -15 27.2086 52.0524  31
   0  -3 -15 10.1603 53.5717  27
   0  -3 -16 447.206 68.7635  27
   0   3  16 636.919 99.9863  48
   0  -3 -16 587.659 102.981  18
   0  -3 -16 675.519 108.109  40
   0   3 -16 417.894 97.2311  42
   0  -3 -16 493.734 97.5088  34
   0   3  16 563.163 74.9633  29
   0   3  16 505.251 85.8166  14
   0   3  16 602.531 83.0477  13
   0  -3 -17 216.428 37.6072  27
   0   3  17 224.973 54.2374  48
   0  -3 -17 170.064 52.4383  40
   0   3  17 274.085 61.3828  44
   0  -3 -17 297.985 64.5587  18
   0  -3 -17 320.669 70.2350  34
   0   3  17 290.321 52.1920  14
   0   3  17 217.150 41.2986  13
   0   3  18 58.2375 28.0524  44
   0  -4   0 48186.4 1071.63  10
   0   4   0 47953.1 738.758  11
   0  -4   0 47121.4 1032.65   3
   0   4   1 686.376 105.252   7
   0  -4   1 771.392 161.133  10
   0  -4  -1 784.360 167.795  10
   0   4   1 874.129 114.409  11
   0  -4  -1 557.985 134.540   3
   0   4  -1 828.719 122.753   6
   0   4   2 50967.0 906.793   7
   0  -4   2 51491.5 1119.92  10
   0   4   2 50049.5 966.199  11
   0   4  -2 50193.0 1058.90   9
   0   4  -2 49345.8 842.550   6
   0  -4  -2 49442.8 1075.11   3
   0   4   3 11620.3 512.152  11
   0   4  -3 9521.73 486.606   9
   0  -4   3 11218.6 536.959  10
   0   4   3 10708.5 462.083   7
   0  -4  -3 11334.9 392.188   1
   0  -4  -3 11410.1 537.367   3
   0   4  -4 56587.1 1263.21   9
   0   4   4 54451.0 1191.18  11
   0  -4   4 56454.3 1234.20  10
   0   4  -4 54221.6 1316.71   4
   0  -4  -4 57034.0 1024.55   1
   0   4   5 5144.33 396.103  11
   0  -4  -5 4711.91 332.672   1
   0   4  -5 5437.38 453.835   4
   0   4   6 8323.93 536.682  11
   0  -4  -6 7876.46 480.396   1
   0   4  -6 8660.76 595.568   4
   0   4   7 4130.13 398.509  11
   0  -4  -7 3914.06 363.807   1
   0   4  -7 3697.48 418.247   5
   0   4  -7 3914.89 432.857   4
   0   4   8 9104.06 625.095  11
   0  -4  -8 8063.25 560.677   1
   0   4  -8 8365.89 649.426   5
   0   4   9 15656.7 853.713  11
   0  -4  -9 16593.6 540.509  40
   0  -4  -9 15322.8 510.781  31
   0   4  -9 14254.0 894.750   5
   0  -4  -9 15144.1 821.560   1
   0   4  10 13115.8 808.859  11
   0   4 -10 12734.5 889.334   5
   0  -4 -10 12309.9 784.293   1
   0   4 -10 12114.1 480.843  52
   0   4 -10 12715.6 497.484  47
   0  -4 -10 11785.8 408.888  21
   0   4 -10 12597.8 498.758  41
   0  -4 -10 12887.2 497.426  40
   0  -4 -10 12636.1 480.962  31
   0  -4 -10 12547.1 450.670  27
   0   4 -11 2.72529 58.1440  52
   0   4 -11 61.2848 60.8097  47
   0  -4 -11 77.5973 59.0305  21
   0  -4 -11 0.71718 78.2011  18
   0  -4 -11-11.5064 80.1899  40
   0   4 -11 76.0997 60.4061  41
   0  -4 -11 4.71862 68.5413  31
   0  -4 -11 16.1027 64.0750  27
   0   4 -12 833.924 141.532  52
   0   4 -12 564.534 125.990  47
   0   4  12 462.024 103.670  48
   0  -4 -12 431.525 107.563  18
   0   4 -12 559.318 124.444  42
   0  -4 -12 608.990 134.030  40
   0   4 -12 693.893 134.949  41
   0  -4 -12 562.322 128.704  31
   0  -4 -12 594.205 119.212  27
   0   4 -13 237.995 81.9850  52
   0   4 -13 74.6041 70.2681  47
   0   4  13 81.9419 73.1670  48
   0  -4 -13 63.2708 70.3016  18
   0   4 -13 55.8363 74.9524  42
   0   4 -13 82.5450 69.5137  41
   0  -4 -13 164.655 94.8270  40
   0  -4 -13 75.8069 81.7314  31
   0  -4 -13 107.074 76.9195  27
   0   4  14 1327.35 145.532  48
   0  -4 -14 1406.92 154.205  18
   0  -4 -14 1660.84 184.260  40
   0   4 -14 1642.07 191.269  42
   0  -4 -14 1479.99 167.961  34
   0  -4 -14 1327.64 146.996  27
   0   4  15 48.4538 51.2520  48
   0  -4 -15 5.81964 52.1751  18
   0  -4 -15 75.2054 84.5487  40
   0   4 -15 34.0801 66.6603  42
   0  -4 -15 37.7776 67.1373  34
   0  -4 -15 82.1904 52.0403  27
   0  -4 -16 274.446 53.6172  27
   0   4  16 186.308 57.0876  48
   0  -4 -16 195.732 66.2920  40
   0   4 -16 236.708 69.8389  42
   0  -4 -16 267.214 61.6821  18
   0  -4 -16 179.018 62.4816  34
   0   4  16 213.475 54.4396  29
   0   4  16 266.409 63.6308  14
   0   4  16 270.510 62.5492  13
   0  -4 -17 58.8988 21.4983  27
   0  -4 -17 140.856 40.0414  34
   0   4  17 100.152 31.6602  13
   0   4  17 84.6675 30.0264  14
   0   4  17 75.8042 33.7326  44
   0   5   0 107.655 78.2108   6
   0  -5   0-7.11899 125.401  10
   0  -5  -1 11073.9 585.352   3
   0   5  -1 12283.2 498.722   6
   0  -5  -1 12028.7 645.555  10
   0  -5   1 12776.9 647.701  10
   0   5  -1 12400.2 595.944   9
   0  -5  -2 6889.04 465.541   3
   0   5  -2 6963.40 366.704   6
   0   5  -2 7231.13 472.514   9
   0   5   2 7283.47 379.385   7
   0   5   2 6248.30 366.862  11
   0  -5   2 7946.64 517.466  10
   0  -5  -3 4714.94 394.129   3
   0  -5   3 5491.65 437.605  10
   0   5   3 4777.25 353.289  11
   0   5  -3 4904.17 407.100   9
   0   5   3 5245.97 345.549   7
   0   5   4 1180.74 180.106   7
   0  -5  -4 1533.50 238.885   3
   0   5  -4 1604.13 266.272   4
   0   5  -4 1316.12 229.681   9
   0   5   4 1240.84 199.831  11
   0  -5   4 1523.55 248.930  10
   0  -5  -5 8245.90 546.526   3
   0   5  -5 8239.78 613.543   4
   0   5   5 9100.05 536.549   7
   0  -5   5 9114.00 592.802  10
   0   5   5 8673.28 542.879  11
   0   5  -6 2860.88 385.157   4
   0  -5  -6 2565.58 317.357   3
   0   5   6 2423.20 308.328  11
   0  -5   6 2724.57 352.592  10
   0   5   6 2833.76 330.917   7
   0  -5  -7 1392.47 246.244   3
   0   5  -7 1059.41 253.276   4
   0   5  -7 997.697 239.209   5
   0   5   7 1295.72 241.080   7
   0   5   7 1200.99 234.052  11
   0  -5   7 947.537 207.215  10
   0  -5   8 57.9970 57.8957  19
   0  -5  -8 87.5700 63.5461  21
   0  -5  -8 2.58365 136.598   3
   0   5  -8 38.3840 110.185   5
   0   5  -8-44.9515 104.115   4
   0   5   8-226.957 137.899   7
   0  -5  -8 98.9995 86.3473  40
   0  -5  -8 185.567 79.4605  34
   0  -5  -8 129.222 59.1253  31
   0   5   8-4.59041 109.511  11
   0  -5   8 328.717 135.261  10
   0   5   9 6267.06 551.024   7
   0   5   9 5959.68 550.980  11
   0  -5   9 6142.11 565.163  10
   0   5  -9 5882.58 593.773   5
   0   5  -9 6099.87 335.674  52
   0  -5   9 5470.79 311.750  19
   0  -5  -9 5920.27 303.754  21
   0  -5  -9 5902.92 311.235  18
   0  -5  -9 5801.35 334.067  40
   0  -5  -9 5486.40 312.146  34
   0  -5  -9 5606.17 320.264  31
   0  -5  -9 5516.11 299.909  27
   0   5 -10 20694.1 627.726  52
   0   5 -10 20767.1 641.029  47
   0  -5 -10 19131.6 564.918  18
   0  -5 -10 19048.5 612.311  40
   0  -5 -10 19353.6 594.765  34
   0  -5 -10 20287.9 578.574  27
   0   5 -11 454.005 104.896  52
   0   5 -11 721.972 129.635  47
   0   5  11 563.718 108.611  48
   0  -5 -11 713.292 119.631  18
   0   5 -11 628.392 121.880  41
   0  -5 -11 579.007 131.208  40
   0  -5 -11 509.198 115.898  34
   0  -5 -11 745.937 128.739  27
   0   5 -12-20.4850 61.4613  52
   0   5  12 28.3410 48.6606  48
   0   5 -12 45.2157 55.8532  47
   0  -5 -12-68.0466 63.8905  18
   0   5 -12 113.274 69.7815  41
   0   5 -12 9.23579 69.2039  42
   0  -5 -12 59.7220 85.9200  40
   0  -5 -12 11.9769 83.7320  34
   0  -5 -12 35.4421 68.8955  27
   0   5  13 2585.17 184.136  48
   0   5 -13 2540.17 208.517  47
   0  -5 -13 2185.74 180.005  18
   0  -5 -13 2481.11 215.932  40
   0  -5 -13 2475.05 166.764  43
   0   5 -13 2740.35 214.411  41
   0   5 -13 2675.36 233.677  42
   0  -5 -13 2517.19 205.136  34
   0  -5 -13 2965.52 209.254  27
   0   5  14 3636.64 199.667  48
   0  -5 -14 3381.82 197.806  18
   0   5 -14 4456.12 269.887  42
   0  -5 -14 3521.30 234.482  40
   0  -5 -14 3428.18 215.258  34
   0  -5 -14 4229.71 224.987  27
   0   5  15 71.8957 40.3714  48
   0  -5 -15 111.708 51.5732  27
   0   5 -15 94.3139 57.7226  42
   0   5  15 173.659 56.9763  44
   0  -5 -15 195.337 58.6643  34
   0   5  15-1.10976 56.6303  14
   0   5  16 726.149 67.4813  44
   0   5 -16 721.618 81.8497  42
   0   5  16 761.264 72.9447  29
   0  -5 -16 704.195 70.4582  34
   0   5  16 769.923 78.5165  14
   0   5  16 848.496 79.8363  13
   0  -5 -16 777.021 72.4632  27
   0   6   0 53340.9 1374.95   9
   0  -6   0 53143.9 1537.19  10
   0   6  -1 1939.81 279.132   9
   0   6   1 1628.65 229.726   6
   0  -6   2 93.4181 126.478  10
   0   6  -2-179.204 102.984   9
   0  -6   3 21308.9 980.093  10
   0   6  -3 20377.4 920.695   9
   0   6  -3 20794.1 980.635   4
   0  -6  -3 19897.2 886.153   3
   0  -6   4 5339.61 505.782  10
   0   6  -4 5126.58 509.610   4
   0  -6  -4 5244.94 463.771   3
   0  -6   5 5556.94 344.979  45
   0  -6   5 5650.54 301.371  22
   0  -6   5 5910.81 334.595  19
   0  -6  -5 5513.38 323.450  38
   0   6   5 5740.24 460.706  11
   0  -6   5 6234.30 550.739  10
   0   6  -5 6086.82 577.477   4
   0  -6  -5 6437.56 518.579   3
   0   6  -6-53.6355 105.735   5
   0  -6  -6 151.258 105.783   3
   0   6  -6 43.7796 109.641   4
   0  -6  -6 18.9945 51.1300  27
   0  -6   6 96.6652 77.2661  45
   0  -6   6 32.1725 62.1848  19
   0  -6  -6 114.817 61.0987  38
   0  -6  -6-37.9775 50.5624  34
   0   6   6-195.346 109.391  11
   0   6  -7 2006.89 358.100   5
   0   6  -7 2503.14 422.260   4
   0  -6  -7 2406.18 191.151  27
   0  -6   7 2283.49 222.031  45
   0  -6   7 2517.67 227.678  19
   0  -6  -7 2432.24 198.406  34
   0   6   7 2449.68 324.925   7
   0  -6   7 2657.02 389.465  10
   0   6   7 1882.84 296.035  11
   0  -6   8 1770.40 193.856  19
   0  -6  -8 1261.37 155.431  34
   0  -6  -8 1586.49 163.943  27
   0  -6  -8 1344.90 169.849  40
   0  -6   9 6109.88 340.973  19
   0  -6  -9 5859.42 335.516  40
   0  -6  -9 6137.71 323.339  34
   0  -6  -9 6549.82 319.028  27
   0   6 -10 3927.69 269.541  47
   0  -6  10 3465.38 246.772  19
   0  -6 -10 4203.90 285.871  40
   0   6 -10 3950.01 274.573  41
   0  -6 -10 3750.80 252.401  34
   0  -6 -10 4455.41 265.757  27
   0   6 -11 521.588 101.848  41
   0   6 -11 411.175 95.7509  47
   0  -6 -11 365.091 92.8153  34
   0  -6 -11 400.931 89.3918  27
   0   6 -12 67.0585 58.4725  41
   0  -6 -12 9.09099 48.3296  43
   0   6 -12-44.3305 62.2599  42
   0   6 -12-44.6722 46.7951  47
   0  -6 -12 53.1675 54.2537  34
   0  -6 -12 56.9821 62.7182  27
   0  -6 -13 45.6925 53.3010  34
   0   6 -13 39.7611 68.9260  42
   0  -6 -13-7.04851 42.2640  43
   0   6 -13 85.1278 48.4684  41
   0  -6 -13 23.4188 53.2096  27
   0   6 -14 665.931 96.9665  42
   0   6  14 669.165 90.6767  14
   0  -6 -14 614.629 86.1060  27
   0   6 -15 600.366 74.8986  42
   0   6  15 519.766 64.8064  29
   0  -6 -15 532.055 63.6598  27
   0   6  15 572.119 70.4631  13
   0   6  15 595.041 69.7418  14
   0  -7   0 33.1998 72.6462  45
   0  -7   0 10.1225 55.3290  22
   0  -7   0-48.8308 54.1173  19
   0  -7   0-54.0460 85.2220  38
   0  -7   1-1.26133 62.1895  38
   0  -7  -1-58.7774 82.3218  38
   0  -7  -1 23.3974 42.9110  43
   0  -7   1-167.931 70.7376  19
   0  -7   1-20.0437 57.8681  22
   0  -7  -1-90.1792 62.8391  19
   0  -7  -1-125.725 70.1457  22
   0  -7   1-1.79897 74.8670  45
   0  -7  -1-16.0512 75.7126  45
   0  -7   1-10.7052 108.772  10
   0  -7  -2 1095.59 164.566  45
   0  -7   2 1080.58 173.879  45
   0  -7  -2 949.938 137.117  22
   0  -7   2 996.426 141.994  22
   0  -7   2 946.903 150.327  19
   0  -7  -2 1194.67 130.101  43
   0  -7   2 1081.25 166.329  38
   0  -7  -2 998.671 154.153  38
   0   7  -2 1227.54 258.422   4
   0  -7   2 864.154 240.672  10
   0  -7   3-33.0004 88.1034  45
   0  -7  -3-50.6819 77.5503  45
   0  -7   3 36.8043 56.5027  19
   0  -7  -3-47.6993 60.0648  22
   0  -7   3 153.198 86.0508  22
   0  -7  -3-145.404 74.1378  43
   0  -7   3-53.6277 67.6399  38
   0  -7  -3-37.3132 70.5839  38
   0  -7   3 43.2472 110.340  10
   0  -7  -4 89.2239 62.5795  45
   0  -7   4-6.40401 92.9754  45
   0  -7   4 10.7291 59.7494  19
   0  -7   4 70.5194 72.4814  22
   0  -7  -4-9.96178 63.0804  22
   0  -7  -4 14.9343 69.0488  38
   0  -7   4 89.0399 68.2413  38
   0   7   4 15.1630 28.2271   6
   0  -7   4 247.590 143.249  10
   0  -7  -5 1948.01 202.737  38
   0  -7   5 2131.91 223.813  19
   0  -7   5 1960.88 226.912  45
   0  -7  -6 2266.29 226.614  38
   0  -7   6 2882.53 257.292  19
   0  -7   6 2543.22 246.640  45
   0  -7  -7 2055.88 200.241  38
   0  -7   7 2015.73 216.133  19
   0  -7   7 1697.46 199.738  45
   0  -7  -7 1904.39 165.269  27
   0  -7  -8 910.482 115.207  27
   0  -7   8 692.976 136.693  19
   0  -7  -9 166.462 61.0832  27
   0  -7  -9 40.4270 77.2094  43
   0  -7   9 72.7704 68.8674  19
   0  -7 -10 64.7874 43.9541  27
   0   7 -10 104.161 57.7654  41
   0  -7 -10 100.470 78.5239  43
   0  -7  10 60.6261 50.9999  19
   0  -7 -11 50.3310 50.3280  27
   0   7 -11 151.233 69.5029  42
   0  -7 -11 59.1324 60.7541  43
   0   7 -11 51.2561 43.8896  41
   0  -7  11 58.3939 44.3346  19
   0  -7 -11 6.87721 49.8320  22
   0  -7 -12 21.1817 38.2488  27
   0   7 -12 29.8797 55.1983  42
   0  -7 -12-7.39997 47.7543  43
   0  -7 -12-51.4576 40.1342  22
   0  -7 -13 346.028 59.1997  27
   0   7  13 370.464 57.4308  14
   0   7 -13 447.495 75.2365  42
   0  -7 -13 329.674 55.4738  43
   0  -7 -14 236.136 39.7735  27
   0   7  14 224.431 43.9630  29
   0   7  14 232.639 37.4718  14
   0   7  14 253.079 43.2296  13
   0  -8   0 1039.52 176.432  38
   0  -8   0 869.519 140.185  22
   0  -8   0 1098.35 147.683  19
   0  -8   0 758.689 150.126  45
   0  -8   1 113.369 95.0525  38
   0  -8  -1 147.896 57.5489  43
   0  -8  -1-4.46927 84.9872  38
   0  -8   1 77.4665 73.5869  22
   0  -8   1-172.518 82.3087  19
   0  -8  -1 175.337 84.6414  22
   0  -8  -1-143.430 65.3550  19
   0  -8  -1-47.7528 93.9910  45
   0  -8   1 21.5136 101.290  45
   0  -8   2 3326.82 285.193  38
   0  -8  -2 4101.85 238.496  43
   0  -8  -2 3802.90 304.742  38
   0  -8  -2 4058.04 275.589  22
   0  -8   2 4044.34 273.487  22
   0  -8   2 3559.22 273.839  19
   0  -8  -2 3622.99 296.577  45
   0  -8   2 4167.67 335.204  45
   0  -8  -3 33.2975 75.6787  38
   0  -8  -3 205.800 70.0527  43
   0  -8   3 235.455 90.4883  19
   0  -8   3 229.748 90.3096  22
   0  -8  -3 334.031 100.302  22
   0  -8   3 306.491 112.376  45
   0  -8  -3 246.811 96.4884  45
   0  -8  -4 238.430 98.3260  38
   0  -8  -4 379.368 96.5085  43
   0  -8  -4 400.305 100.794  22
   0  -8   4 362.803 100.620  22
   0  -8   4 366.063 115.475  19
   0  -8   4 321.063 130.372  45
   0  -8  -4 198.218 84.1782  45
   0  -8  -5 103.869 74.5454  38
   0  -8  -5 142.877 74.9340  43
   0  -8   5 191.041 99.8645  19
   0  -8  -5 204.382 90.6036  22
   0  -8   5 288.771 112.295  45
   0  -8  -6 3612.08 263.230  38
   0  -8  -6 4011.93 249.702  43
   0  -8   6 3437.89 273.836  19
   0  -8  -6 3824.46 263.840  22
   0  -8   6 3388.42 279.371  45
   0  -8  -7-32.3360 72.8339  22
   0  -8   7-30.3293 75.8288  19
   0  -8  -7 125.132 67.6506  38
   0  -8  -7-35.9627 81.9567  43
   0  -8   8 99.6116 70.4133  19
   0  -8  -8 92.6789 59.4972  22
   0  -8  -8-34.2190 80.0802  43
   0  -8  -9 1766.30 124.217  27
   0  -8   9 1534.29 155.352  19
   0  -8  -9 1510.13 145.217  22
   0  -8  -9 1793.59 156.421  43
   0  -8 -10 840.108 82.6774  27
   0  -8 -10 632.149 91.4935  22
   0  -8  10 659.143 94.2298  19
   0  -8 -10 796.352 103.708  43
   0  -8 -11 190.517 45.5176  22
   0   8 -11 187.401 51.3417  42
   0  -8 -11 188.257 55.9952  43
   0   8  11 177.602 41.7966  13
   0  -8 -11 150.134 37.6512  27
   0  -8 -12 14.7639 29.3374  43
   0  -8 -12 84.8315 24.1259  27
   0   8  12 59.9695 31.7949  29
   0   8  12 57.9365 23.5906  13
   0  -9   0-0.39852 80.8297  38
   0  -9   0-150.674 61.0659  19
   0  -9   0 22.5204 68.1411  22
   0  -9   0 47.0171 76.9834  45
   0  -9  -1-26.9363 81.2507  38
   0  -9  -1 35.8366 50.0656  19
   0  -9  -1 72.1698 69.6822  22
   0  -9   1 30.2844 53.9245  19
   0  -9   1 54.7596 68.6336  22
   0  -9   1 75.0976 96.9467  45
   0  -9  -1 135.349 85.8296  45
   0  -9  -2 1518.62 190.583  38
   0  -9  -2 1586.51 134.847  43
   0  -9  -2 1864.67 182.978  22
   0  -9   2 1859.00 181.511  22
   0  -9   2 1740.59 181.144  19
   0  -9  -2 1624.02 190.000  45
   0  -9   2 1652.78 209.830  45
   0  -9  -3 205.150 84.3391  38
   0  -9  -3 86.2695 51.8133  43
   0  -9   3 207.299 94.6898  19
   0  -9  -3-4.18831 83.2829  22
   0  -9   3 137.321 90.0886  45
   0  -9  -4 7.58240 64.0141  38
   0  -9  -4 8.26828 51.3089  43
   0  -9  -4 57.9637 72.1464  22
   0  -9   4-11.5220 78.0680  19
   0  -9   4-80.9283 90.2308  45
   0  -9  -5 2736.91 208.719  22
   0  -9   5 2622.92 217.280  19
   0  -9  -5 2323.93 166.611  43
   0  -9  -5 2360.72 200.068  38
   0  -9  -6 505.340 98.3770  22
   0  -9   6 520.860 111.118  19
   0  -9  -6 441.697 89.5400  38
   0  -9  -6 456.814 85.8100  43
   0  -9  -7 3.32189 49.1747  22
   0  -9   7-24.3858 63.5535  19
   0  -9  -7-24.2152 56.1844  43
   0  -9   8-5.77185 46.5091  19
   0  -9  -8 16.4504 39.9216  22
   0  -9  -8 60.3023 47.3386  43
   0  -9  -9-29.0773 35.7598  22
   0  -9  -9-29.8251 42.1901  43
   0 -10   0 2294.18 168.187  22
   0 -10  -1 49.4601 52.4151  22
   0 -10  -2 174.976 64.9855  22
   0 -10  -3 184.007 63.5077  22
   0 -10  -4 30.8892 45.9194  22
   0 -10  -5 104.662 48.6307  22
   0 -10  -6 132.125 44.5799  22
   0 -10  -7 13.9087 23.4133  22
   1   0 -19 122.014 37.2477  18
   1   0 -19 115.028 34.7205  34
  -1   0  18 34.1648 31.7211  44
   1   0 -18-39.9173 33.8346  40
   1   0 -17 39.4922 45.6060  40
   1   0 -16-114.024 67.9998  40
  -1   0  16 80.7669 64.1799  48
   1   0 -15 7069.10 353.325  40
  -1   0  15 7133.43 288.551  14
  -1   0  15 6778.39 321.939  48
   1   0 -14 49.6665 82.2292  42
  -1   0  14 87.5926 47.8177  14
  -1   0  14-38.2931 61.1285  48
   1   0 -13 594.454 125.841  42
  -1   0  13 296.333 80.9640  48
   1   0 -13 551.533 195.335   1
   1   0 -12-0.38397 42.0234  42
  -1   0  12-90.7879 58.2050  48
   1   0 -11 717.262 194.827   1
   1   0 -11 348.922 157.499   2
   1   0 -10-63.7272 102.170   2
   1   0  -9 6790.91 505.280   2
   1   0  -8-16.1578 117.998   2
   1   0  -7 225208. 2397.20   2
  -1   0   7 217785. 1921.64  11
   1   0  -6 17.7163 77.7443   2
  -1   0   6 130.088 72.5864  11
   1   0  -5 115411. 1392.50   2
  -1   0   5 110297. 1130.55  11
   1   0  -4 23.9249 64.7063   2
  -1   0   4 5.80665 40.5509  11
   1   0  -3 32945.0 548.931   2
   1   0  -2 4.30829 25.6679   2
  -1   0   1 4715.17 108.876   6
  -1   0   1 4620.91 117.350   7
  -1   0   0 54.8152 21.7925   1
  -1   0   0 55.6215 13.8584   9
  -1   0  -1 108601. 818.393   1
  -1   0  -2 33.9179 34.3270   4
  -1   0  -2 89.8517 44.9284   5
  -1   0  -2 69.2419 49.4879   1
  -1   0  -3 19091.2 493.343   1
  -1   0  -3 19117.7 494.228   2
  -1   0  -3 18324.0 478.678   5
  -1   0  -3 17700.7 431.360   4
  -1   0  -4 72.4723 63.8850   5
  -1   0  -4 142.531 73.8533   1
  -1   0  -4 75.1007 74.9621   2
  -1   0  -5 95294.4 1386.08   2
  -1   0  -5 98487.5 1432.09   5
  -1   0  -5 96646.0 1387.22   1
  -1   0  -6 5.71099 81.6340   1
  -1   0  -6-1.42837 100.163   2
  -1   0  -7 312305. 3029.90   1
  -1   0  -7 306994. 3007.07   2
   1   0   7 302955. 2561.57  11
  -1   0  -8-103.620 91.5149   1
   1   0   8-84.8188 67.8606  11
  -1   0  -9 41363.7 1295.59   1
   1   0   9 43404.7 1102.80  11
  -1   0 -10-216.043 118.232   1
   1   0  10 66.3655 72.6190  11
  -1   0 -11 214.164 117.757   1
  -1   0 -11 271.877 84.7958  51
  -1   0 -11 204.981 76.7227  42
  -1   0 -12 36.7136 72.7688  51
  -1   0 -12 86.5076 76.3541  42
  -1   0 -12 27.5210 58.9621  15
  -1   0 -12 78.8642 107.510   1
   1   0  13 1852.53 177.450  48
  -1   0 -13 1703.11 199.247  42
   1   0  14 28.0000 58.7646  48
  -1   0 -14-76.0612 67.3972  31
   1   0  15 3158.89 206.799  48
  -1   0 -15 3205.93 212.320  31
  -1   0 -16-54.4938 68.6980  40
   1   0  16 52.8661 46.3477  48
  -1   0 -16 40.2431 37.8556  31
  -1   0 -17 156.210 58.3343  40
  -1   0 -18-7.04377 30.0715  18
   1  -1 -19 170.929 40.0861  18
   1   1 -19 194.929 39.9310  18
   1  -1 -19 215.316 41.9065  34
   1  -1 -18 2.55213 58.6941  18
   1  -1 -18 49.5704 41.0007  40
  -1   1  18 18.7722 42.8291  44
   1  -1 -17-86.1842 59.9258  40
  -1  -1  17-24.3547 35.0633  44
  -1   1  17 12.2975 34.2385  14
   1  -1 -16 736.146 120.746  40
   1   1 -16 765.943 110.620  40
  -1   1  16 664.382 112.796  48
  -1   1  16 623.276 90.0711  14
  -1   1  16 647.314 88.1238  13
   1  -1 -15 98.9311 79.2561  40
   1   1 -15 60.1365 84.1112  42
  -1   1  15 117.489 80.0614  48
  -1  -1  15 30.0495 54.1645  48
   1  -1 -15 5.48184 41.1771  31
  -1   1  15-79.0382 46.7244  13
  -1   1  15-17.4433 52.3201  14
  -1  -1  14 835.275 121.694  48
  -1   1  14 905.298 138.591  48
   1  -1 -14 722.834 135.381  40
   1   1 -14 654.458 134.265  42
   1  -1 -14 887.905 127.268  31
   1  -1 -14 794.665 109.658  27
  -1   1  13 715.096 127.246  48
  -1  -1  13 927.280 132.122  48
   1   1 -13 1046.98 160.279  42
   1  -1 -13 995.745 134.806  31
   1  -1 -13 966.774 123.833  27
  -1   1  12 780.093 121.353  48
  -1  -1  12 508.743 95.3988  48
   1   1 -12 534.425 117.882  42
   1  -1 -12 663.973 109.541  31
   1  -1 -12 747.023 105.461  27
   1  -1 -12 601.240 191.137   2
   1   1 -12 652.056 220.056   2
   1   1 -12 497.941 196.042   1
   1  -1 -12 352.056 165.173   1
   1  -1 -11 4083.89 448.543   2
   1   1 -11 3949.34 462.670   2
   1  -1 -11 4234.49 474.640   1
   1   1 -11 3446.00 418.488   1
   1   1 -10 20845.3 965.313   2
   1  -1 -10 21187.9 946.591   2
  -1   1   9 44253.0 1112.25  11
   1  -1  -9 44442.5 1265.22   2
   1   1  -9 44893.2 1314.94   2
  -1   1   8 12615.6 558.203  11
   1   1  -8 11812.8 621.680   2
   1  -1  -8 12661.9 622.096   2
   1  -1  -7 286432. 2652.97   2
   1   1  -7 288788. 2776.92   2
  -1   1   6 5375.46 313.376  11
   1   1  -6 5288.33 353.032   5
   1   1  -6 5228.42 346.453   2
   1  -1  -6 5567.60 338.402   2
  -1   1   5 3044.19 217.527  11
   1  -1  -5 2895.56 222.765   2
   1   1  -5 3405.52 250.703   5
   1   1  -5 3146.44 245.147   2
   1  -1  -4 182092. 1503.57   2
   1   1  -4 185490. 1597.73   2
   1  -1  -3 106929. 967.043   2
   1   1  -3 104188. 1008.86   5
  -1   1   2 50770.6 604.238  11
   1   1  -2 51291.9 589.379   2
   1  -1  -2 50381.5 548.868   2
  -1   1   1 36363.8 453.711   7
   1  -1  -1 35922.6 378.993  10
   1   1  -1 35857.4 339.423   9
  -1  -1   1 33773.0 460.845  10
  -1  -1   1 34883.1 395.974   1
   1  -1  -1 35081.5 355.348   3
   1   1  -1 35842.8 385.992   2
   1   1  -1 36013.3 421.953   4
  -1  -1   1 33716.3 476.720   3
  -1   1   0 232123. 1152.11   6
  -1   1   0 232455. 808.554   1
  -1  -1  -1 50144.4 609.499   1
  -1   1  -1 48997.9 480.070   1
  -1   1  -1 48652.0 583.055   6
  -1   1  -2 425.653 77.0454   8
  -1  -1  -2 467.022 80.7617   1
  -1   1  -2 478.499 69.2421   1
  -1   1  -3 4157.51 232.801   8
  -1   1  -3 4109.14 243.748   4
  -1   1  -3 4079.82 220.707   1
  -1   1  -3 4381.24 245.682   2
  -1   1  -4 177300. 1634.20   8
  -1   1  -4 166432. 1703.28   2
  -1   1  -4 171034. 1788.63   5
  -1  -1  -4 178728. 1769.33   1
  -1   1  -4 167967. 1582.92   1
  -1  -1  -4 172475. 1624.20   2
  -1   1  -4 170887. 1683.44   4
  -1   1  -5 818.078 151.996   5
  -1  -1  -5 884.689 156.480   1
  -1  -1  -5 953.235 149.431   2
  -1   1  -5 753.153 128.663   1
  -1   1  -5 971.033 150.701   4
  -1   1  -5 886.846 159.069   2
   1  -1   6 5481.08 280.309  11
  -1   1  -6 5606.53 367.221   1
  -1   1  -6 5454.79 391.765   2
  -1  -1  -6 4815.51 347.186   2
  -1   1  -6 5374.49 397.806   5
  -1  -1  -6 4963.42 373.232   1
   1  -1   7 61931.0 1017.71  11
   1   1   7 64082.5 1311.24  11
  -1   1  -7 63757.6 1459.21   5
  -1  -1  -7 62177.1 1391.99   1
  -1   1  -7 59045.3 1294.92   1
  -1   1  -7 62142.5 1391.06   2
   1   1   8 1160.81 201.328  11
   1  -1   8 878.676 135.284  11
  -1   1  -8 888.193 209.243   5
  -1  -1  -8 1504.65 245.812   1
  -1   1  -8 968.443 188.224   1
   1   1   9 159.365 100.440  11
  -1   1  -9 349.820 159.262   1
  -1  -1  -9 387.496 147.224   1
   1   1  10-38.4193 98.9447  11
  -1   1 -10-0.86770 50.4557   1
  -1  -1 -10 205.434 126.436   1
  -1   1 -11 369.357 98.9030  51
  -1   1 -11 370.037 98.6465  52
  -1  -1 -11 275.949 85.2079  51
  -1   1 -11 375.732 105.308  47
  -1  -1 -11 480.104 171.357   1
  -1   1 -11 126.467 79.0250   1
  -1   1 -11 304.005 94.4275  42
  -1  -1 -11 302.323 89.9277  42
  -1   1 -11 393.521 97.9728  41
  -1  -1 -11 399.627 90.7239  15
   1   1  11 332.056 126.713  11
  -1  -1 -11 390.692 82.8561  27
  -1   1 -12 3184.19 267.810  52
  -1   1 -12 2997.78 249.757  51
  -1   1 -12 2947.85 261.992  47
   1  -1  12 3081.14 216.707  48
  -1   1 -12 2575.42 374.717   1
  -1   1 -12 3130.80 263.416  41
  -1  -1 -12 3022.24 254.415  42
  -1   1 -12 3086.48 263.403  42
  -1  -1 -12 2928.89 204.304  27
  -1  -1 -12 3077.01 237.678  15
  -1   1 -13 1127.20 166.115  42
   1  -1  13 1247.59 142.742  48
  -1  -1 -13 1417.62 175.163  31
  -1   1 -13 1287.32 170.695  51
  -1  -1 -14 274.485 90.3337  31
   1   1  14 343.146 98.8524  48
   1  -1  14 368.178 81.5828  48
  -1   1 -14 180.004 95.2338  42
   1   1  15 1104.37 136.277  48
   1  -1  15 884.568 105.737  48
  -1  -1 -15 1008.45 126.844  31
   1   1  15 1022.87 110.196  14
  -1  -1 -15 1092.90 151.966  40
  -1   1 -15 1096.77 154.165  42
  -1   1 -16 176.507 65.5687  40
  -1  -1 -16 175.681 79.4079  40
   1   1  16 220.686 67.1550  48
   1  -1  16 161.529 46.6093  48
  -1  -1 -16 260.775 71.8572  31
  -1   1 -17 84.2886 43.2556  40
   1   1  17 3.53625 41.5925  48
  -1  -1 -18-45.4340 31.4418  34
  -1  -1 -18-38.5403 28.8468  18
   1  -2 -18-45.8357 45.9754  18
   1  -2 -18-33.1020 35.6133  40
  -1   2  18 20.4027 36.8451  44
   1  -2 -18-27.7667 44.5213  34
  -1   2  18 6.03165 23.7573  14
  -1   2  17 285.254 74.8984  48
   1  -2 -17 382.400 86.1550  18
   1  -2 -17 273.968 78.6330  40
   1  -2 -17 175.979 40.5621  27
  -1   2  17 271.627 53.2596  13
  -1   2  17 269.364 60.8393  14
   1  -2 -16 247.818 66.0903  27
   1   2 -16 312.019 96.3051  42
   1  -2 -16 142.083 68.3044  40
  -1   2  16 296.340 92.5469  48
  -1   2  16 231.826 52.6689  29
  -1   2  16 286.839 77.7727  14
  -1   2  16 200.172 58.3062  13
   1  -2 -15 13.4610 50.0983  27
   1   2 -15-63.8433 82.1488  42
   1  -2 -15 57.2915 74.5622  40
  -1   2  15-33.7383 72.0202  48
   1  -2 -15 19.1608 46.8631  31
  -1   2  15 4.70235 50.9212  13
  -1   2  15-5.68141 66.6693  14
  -1  -2  14 454.960 90.6498  48
  -1   2  14 645.548 114.764  48
   1  -2 -14 833.037 130.803  31
   1  -2 -14 766.114 114.981  27
   1  -2 -14 702.572 138.283  40
   1   2 -14 542.109 121.806  42
  -1   2  13 4768.73 288.412  48
  -1  -2  13 4806.31 255.308  48
   1  -2 -13 4611.06 304.168  40
   1   2 -13 5140.89 335.235  42
   1  -2 -13 4456.30 283.676  31
   1  -2 -13 4506.76 262.879  27
   1   2 -12 1540.67 172.533  52
   1   2 -12 1815.84 180.557  51
  -1  -2  12 1469.22 143.361  48
  -1   2  12 1456.67 160.950  48
   1   2 -12 1823.15 192.444  47
   1  -2 -12 1591.08 178.490  40
   1   2 -12 1535.42 184.990  42
   1   2 -12 1755.54 190.801  41
   1  -2 -12 1477.31 170.099  31
   1  -2 -12 1474.85 153.388  27
   1   2 -12 2060.13 324.723   1
   1  -2 -12 1421.26 285.621   1
   1   2 -12 1979.39 343.282   2
   1   2 -11 2812.61 366.846   1
   1  -2 -11 1941.11 309.046   2
   1   2 -11 2650.56 386.090   2
   1  -2 -11 2232.30 363.269   1
  -1   2  10 1025.80 207.663  11
   1  -2 -10 873.638 201.753   2
   1  -2 -10 935.752 231.881   1
   1   2 -10 1186.93 243.330   2
  -1   2   9 2796.63 309.063  11
   1  -2  -9 2986.75 324.438   2
   1   2  -9 3357.07 377.680   2
  -1   2   8 4708.98 378.523  11
   1   2  -8 3612.52 354.471   2
   1  -2  -8 4287.72 359.382   2
   1   2  -8 4400.65 398.311   5
  -1   2   7 22240.0 750.891  11
   1   2  -7 21692.8 783.654   2
   1   2  -7 21144.3 791.383   5
   1  -2  -7 21410.2 720.357   2
  -1   2   6 14139.1 559.347  11
   1  -2  -6 13662.8 517.238   2
   1   2  -6 13883.3 581.184   5
   1   2  -6 14130.6 577.070   2
  -1   2   5 5506.36 328.384  11
   1  -2  -5 5369.12 291.480   2
   1   2  -5 5499.07 326.084   2
   1   2  -5 5392.38 333.613   5
   1   2  -5 5466.03 357.844   4
  -1   2   4 202538. 1798.71  11
   1   2  -4 201450. 1741.14   2
   1  -2  -4 196087. 1525.16   2
   1   2  -4 197202. 1910.57   4
   1   2  -3 47265.8 411.661   8
  -1   2   3 47004.2 778.476  11
   1   2  -3 45540.4 716.616   2
   1  -2  -3 46019.1 620.357   2
   1   2  -3 47613.6 841.199   4
  -1   2   2 382421. 2020.70   7
  -1   2   2 390032. 1966.98  11
   1   2  -2 386322. 1865.11   9
   1   2  -2 392062. 1723.16   2
   1   2  -2 389152. 1199.46   6
   1  -2  -2 393763. 1454.27   2
   1  -2  -2 387065. 1895.56   3
  -1   2   1 517240. 1983.82  11
   1   2  -1 520748. 1122.23   7
  -1   2   1 513414. 2096.39   7
  -1  -2   1 513608. 2528.19   3
   1  -2  -1 509005. 2140.95   3
  -1  -2   1 518503. 1620.78   1
   1  -2   0 730.212 90.2376  10
   1   2   0 518.861 39.0185   2
  -1   2   0 692.975 94.7547   6
  -1  -2   0 422.551 57.9392   1
  -1  -2  -1 42921.4 616.932   1
  -1   2  -1 43142.0 313.622   1
  -1   2  -2 616.695 63.8298   1
  -1  -2  -2 975.301 117.031   1
  -1   2  -3 152906. 1630.28   9
  -1  -2  -3 155170. 1536.12   1
  -1   2  -4 46331.3 845.510   8
   1  -2   4 48097.6 370.303  11
  -1   2  -4 44575.4 774.153   1
  -1   2  -4 43793.8 966.330   4
  -1  -2  -4 45796.1 933.279   1
  -1   2  -5 65587.7 1109.52   8
   1  -2   5 64841.3 571.290  11
  -1   2  -5 64452.3 1271.93   4
  -1   2  -5 66774.4 1088.46   1
  -1   2  -6 38332.6 924.462   1
  -1   2  -6 40907.1 1125.29   5
  -1  -2  -6 38789.8 1039.00   1
  -1   2  -6 40351.6 1094.74   4
   1   2   7 784.375 172.028  11
  -1   2  -7 666.498 180.103   5
  -1  -2  -7 896.841 189.517   1
  -1   2  -7 668.387 173.992   4
  -1   2  -7 543.128 136.768   1
   1   2   8 20570.6 856.828  11
  -1   2  -8 19882.3 795.198   1
  -1   2  -8 20173.3 933.882   5
  -1  -2  -8 19380.1 861.750   1
   1   2   9 3738.86 392.620  11
  -1   2  -9 4526.32 407.063   1
  -1  -2  -9 3719.28 409.482   1
  -1   2  -9 4313.48 468.339   5
   1   2  10 4524.32 437.926  11
  -1  -2 -10 3727.49 441.826   1
  -1   2 -10 4210.95 423.919   1
  -1   2 -11 3999.29 275.968  51
  -1   2 -11 4035.57 291.832  52
  -1   2 -11 4115.61 295.896  47
  -1  -2 -11 3745.71 466.055   1
  -1   2 -11 3932.63 440.737   1
  -1   2 -11 4295.48 305.008  41
  -1   2 -11 3985.59 293.459  42
  -1   2 -11 4033.21 285.482  39
  -1  -2 -11 3618.43 239.914  27
  -1  -2 -11 3576.53 258.929  15
   1   2  11 2978.49 376.504  11
  -1   2 -12 1993.01 218.575  47
  -1   2 -12 1977.55 200.383  51
  -1   2 -12 1853.30 205.343  52
  -1   2 -12 1762.69 203.830  41
  -1   2 -12 1927.71 214.957  42
  -1  -2 -12 1810.84 190.591  31
  -1  -2 -12 2026.07 179.923  27
  -1   2 -13 10977.4 490.007  47
  -1   2 -13 11221.4 459.456  51
  -1  -2 -13 11869.8 499.411  40
  -1   2 -13 11435.4 508.987  42
  -1  -2 -13 11273.4 460.992  31
  -1  -2 -13 11225.6 402.380  27
  -1   2 -14 189.668 83.8109  42
  -1  -2 -14 193.075 103.851  40
   1   2  14 266.680 88.7497  48
  -1  -2 -14 309.300 95.9815  31
  -1  -2 -14 319.577 76.1253  27
  -1   2 -15 555.954 115.239  42
  -1  -2 -15 513.795 107.037  40
   1   2  15 546.646 109.225  48
  -1  -2 -15 493.228 100.877  31
  -1  -2 -15 467.731 73.3639  27
   1   2  16 406.346 83.1922  48
  -1  -2 -16 332.378 89.9100  40
  -1  -2 -16 337.563 68.1566  31
   1   2  16 298.916 60.0820  14
  -1  -2 -17 652.966 86.0388  40
  -1   2 -17 504.539 62.3452  40
  -1  -2 -17 637.385 82.6428  18
  -1  -2 -17 594.638 81.5270  34
   1   2  17 553.783 73.2853  48
  -1   3  18 114.601 41.9706  44
   1  -3 -18 86.7139 39.5229  18
   1  -3 -18 61.3617 36.5191  34
  -1   3  18 67.2687 24.6964  14
   1  -3 -17 260.981 51.1966  27
   1  -3 -17 175.034 59.8165  18
  -1   3  17 395.454 74.9842  44
   1  -3 -17 226.826 65.8520  40
  -1   3  17 260.629 49.0972  29
   1  -3 -17 345.642 80.6529  34
  -1   3  17 340.117 65.8004  14
  -1   3  17 243.838 52.4078  13
   1  -3 -16 66.0325 46.8527  27
  -1   3  16 35.3316 65.0704  48
   1  -3 -16 68.8641 75.9385  18
   1  -3 -16 66.7094 60.7754  40
   1   3 -16-10.4932 70.1597  42
   1  -3 -16 72.6239 71.4923  34
  -1   3  16 45.2508 45.0001  29
  -1   3  16 24.1078 55.2203  14
  -1   3  16-18.6323 52.1517  13
   1  -3 -15 541.751 116.670  40
   1   3 -15 471.405 112.176  42
   1  -3 -15 451.975 109.515  18
  -1   3  15 504.585 105.762  48
   1  -3 -15 466.715 88.4509  27
  -1   3  14 4212.49 265.442  48
   1  -3 -14 3852.10 258.916  31
   1  -3 -14 4061.74 249.436  27
   1   3 -14 4176.31 305.491  42
   1  -3 -14 3893.95 278.899  40
  -1   3  13 116.756 66.7140  48
   1   3 -13 128.491 75.8689  47
   1   3 -13 273.645 89.6972  41
   1  -3 -13 247.154 95.9724  40
   1   3 -13 129.446 89.9019  42
   1  -3 -13 227.317 90.9369  31
   1  -3 -13 181.003 72.1221  27
   1   3 -12 1351.89 172.242  52
  -1   3  12 1370.58 160.574  48
   1   3 -12 1440.42 178.641  47
   1  -3 -12 1051.85 258.553   1
   1   3 -12 1411.26 174.177  41
   1   3 -12 1488.39 188.200  42
   1  -3 -12 1315.94 174.961  40
   1  -3 -12 1214.04 157.385  31
   1  -3 -12 1325.56 150.219  27
   1   3 -11 24734.4 672.140  52
   1   3 -11 24883.8 675.614  47
   1  -3 -11 25398.0 684.332  40
   1   3 -11 25199.2 707.091  42
   1   3 -11 24529.1 665.564  41
   1  -3 -11 24693.1 648.446  31
   1  -3 -11 24580.2 607.917  27
   1  -3 -11 24100.5 1149.70   1
  -1   3  10-45.1034 103.307  11
   1  -3 -10 83.7193 104.863   1
   1   3 -10 55.2041 90.1023   2
  -1   3   9 2289.76 310.481  11
   1   3  -9 1904.25 289.015   2
   1  -3  -9 2041.94 257.870   2
   1   3  -9 2458.13 344.327   5
   1  -3  -9 2468.87 325.675   1
  -1   3   8 5905.65 448.703  11
   1  -3  -8 5416.87 388.456   2
   1  -3  -8 5638.36 451.160   1
   1   3  -8 6073.77 489.114   5
   1   3  -8 6096.16 463.838   2
  -1   3   7 1336.74 215.043  11
   1   3  -7 1488.29 242.091   5
   1  -3  -7 1135.25 173.872   2
   1   3  -7 1262.75 210.019   2
  -1   3   6 149.309 98.7299  11
   1  -3  -6 2.85417 43.3000   2
   1   3  -6 36.5981 68.7015   2
   1   3  -6 107.957 96.9071   4
   1   3  -6 87.3562 97.3824   5
  -1   3   5 10325.5 484.222  11
   1   3  -5 10037.7 525.051   4
   1   3  -5 9662.79 445.853   2
   1  -3  -5 10345.6 383.869   2
   1   3  -4 1133.26 87.9440   8
  -1   3   4 1403.55 172.346  11
   1  -3  -4 1261.85 115.439   2
   1   3  -4 1388.98 189.332   4
   1   3  -4 1220.52 147.481   2
   1   3  -3 636.515 115.827   9
  -1   3   3 923.398 130.034  11
  -1  -3   3 834.418 147.649  10
   1  -3  -3 737.710 118.392   3
  -1   3   3 751.000 127.038   7
   1  -3  -3 904.676 77.3869   2
   1   3  -3 701.433 134.129   4
   1   3  -3 675.866 91.8234   2
  -1   3   2 4535.29 254.876   7
   1   3  -2 4682.99 252.838   9
  -1   3   2 4078.14 234.705  11
  -1  -3   2 4320.45 288.252  10
   1  -3  -2 4633.54 278.840  10
   1  -3  -2 4010.33 112.024   2
   1  -3  -2 4399.78 186.326   1
   1   3  -2 4256.94 182.029   6
   1  -3  -2 4192.35 254.800   3
   1   3  -2 4483.34 186.061   2
  -1   3   1 17976.3 464.099   7
  -1   3   1 18560.2 435.168  11
  -1  -3   1 19767.0 599.582  10
   1  -3  -1 18025.6 526.347  10
  -1  -3   1 19772.8 602.393   3
   1  -3  -1 17879.7 517.935   3
   1  -3   0-19.7225 59.1920  10
  -1  -3   0 78.2827 77.3320  10
   1   3   0 30.6835 33.1790   7
  -1  -3   0 62.3970 85.7463   3
  -1   3   0 10.1840 50.6595   6
  -1  -3   0 5.78506 29.8292   1
   1  -3   1 14115.8 460.454  10
  -1  -3  -1 14692.0 552.896  10
  -1  -3  -1 14050.8 363.659   1
  -1   3  -1 13511.2 428.081   6
  -1  -3  -1 15115.7 542.905   3
  -1   3  -2 11017.1 467.118   9
  -1   3  -2 10347.0 382.158   6
  -1   3  -3 189563. 1026.50   1
  -1  -3  -3 191528. 1801.63   1
  -1   3  -4 119964. 1755.43   9
  -1   3  -4 119810. 1432.01   8
  -1  -3  -4 115488. 1548.39   1
  -1   3  -4 117791. 1094.38   1
  -1   3  -5 30856.5 788.432   8
  -1   3  -5 30058.1 664.626   1
  -1   3  -5 29812.2 965.942   4
  -1  -3  -5 29990.6 869.754   1
  -1  -3  -6 31165.2 963.426   1
  -1   3  -6 29990.1 753.437   1
  -1   3  -6 29657.9 1030.88   5
  -1   3  -6 30101.6 1043.62   4
   1   3   7 49526.6 1340.13  11
  -1   3  -7 46450.2 1388.35   4
  -1  -3  -7 45114.7 1251.28   1
  -1   3  -7 46640.7 1400.66   5
   1   3   8 726.847 198.339  11
  -1   3  -8 720.015 202.746   5
  -1  -3  -8 556.685 162.386   1
   1   3   9 9088.51 645.424  11
  -1   3  -9 8838.34 701.745   5
  -1  -3  -9 8451.20 627.202   1
  -1  -3 -10 6697.78 593.041   1
  -1   3 -10 7173.55 673.936   5
  -1   3 -10 6911.01 345.908  51
  -1   3 -10 6823.92 359.481  55
  -1   3 -10 6935.50 375.982  52
  -1   3 -10 7209.51 381.674  47
  -1  -3 -10 7371.37 316.509  21
  -1   3 -10 7182.34 369.055  39
  -1  -3 -10 7810.24 389.761  40
  -1   3 -10 7424.18 387.885  41
  -1  -3 -10 7658.34 375.418  31
   1   3  10 6944.32 585.283  11
   1   3  11 6050.43 548.785  11
  -1  -3 -11 5850.30 574.082   1
  -1   3 -11 6541.40 377.657  52
  -1   3 -11 6691.42 346.808  51
  -1  -3 -11 6259.26 360.999  40
  -1   3 -11 6364.01 372.708  41
  -1   3 -11 6040.35 346.002  39
  -1   3 -11 6396.14 374.562  47
  -1  -3 -11 6481.42 357.873  31
  -1  -3 -11 6650.52 331.893  27
  -1   3 -12 699.986 119.642  51
  -1   3 -12 568.473 130.281  52
  -1   3 -12 519.887 117.009  41
  -1   3 -12 651.601 138.369  42
  -1  -3 -12 607.912 143.460  40
  -1   3 -12 688.966 139.857  47
  -1  -3 -12 556.140 123.416  31
  -1  -3 -12 604.188 114.503  27
  -1   3 -13 2111.20 193.062  51
  -1   3 -13 2211.57 226.244  52
  -1   3 -13 2127.76 224.301  47
  -1  -3 -13 1872.45 199.728  31
  -1  -3 -13 1995.39 178.555  27
  -1   3 -13 2366.31 230.874  41
  -1  -3 -13 2116.73 221.297  40
  -1   3 -13 2139.11 228.460  42
   1   3  14 191.107 85.0771  48
  -1   3 -14 291.741 98.9639  42
  -1  -3 -14 293.917 106.297  40
  -1  -3 -14 139.450 78.1891  31
  -1  -3 -14 214.432 67.8483  27
   1   3  15 152.567 72.3609  48
  -1  -3 -15 132.395 67.6498  18
  -1  -3 -15 67.4186 74.2698  40
  -1   3 -15 193.348 88.2529  42
  -1  -3 -15 150.068 69.1059  31
  -1  -3 -15 204.979 60.2876  27
  -1  -3 -16-39.5068 29.4285  27
   1   3  16 47.4455 56.1747  48
  -1  -3 -16 57.1383 46.1749  18
  -1   3 -16-28.5897 60.5100  42
  -1  -3 -16 13.4792 57.1426  40
  -1   3 -16-118.592 45.9658  40
  -1  -3 -16-46.3159 58.5659  34
   1   3  16 13.5468 23.9169  29
   1   3  16 59.0848 42.0069  13
   1   3  16-35.7430 41.5862  14
   1   3  17 750.898 75.5090  48
   1   3  17 847.339 79.6525  44
  -1  -3 -17 568.804 74.5051  40
  -1  -3 -17 421.862 52.5064  18
  -1  -3 -17 753.883 75.2346  34
   1   3  17 615.771 54.4949  14
   1  -4 -17 80.7246 34.1452  27
   1  -4 -17 56.5171 41.2995  18
  -1   4  17 88.1613 45.9670  44
   1  -4 -17 82.2896 45.4918  34
  -1   4  17 85.4636 29.5091  35
  -1   4  17 13.8375 29.3187  29
  -1   4  17 26.6032 29.9803  13
  -1   4  17 93.5202 44.3274  14
   1  -4 -16 12.9498 43.2699  27
  -1   4  16 35.3367 46.3477  48
   1  -4 -16 116.843 57.7658  18
  -1   4  16 119.172 59.5756  44
   1   4 -16 69.4325 55.9778  42
   1  -4 -16 59.8787 56.1696  40
   1  -4 -16 67.1498 58.3630  34
  -1   4  16 20.8984 44.3322  29
  -1   4  16 134.805 60.9115  13
  -1   4  16 55.2393 57.0180  14
   1  -4 -15-6.56696 53.0049  27
  -1   4  15 75.5068 62.2421  48
   1  -4 -15 48.2311 61.7599  18
   1  -4 -15 102.109 80.5292  40
   1   4 -15-37.1949 76.3459  42
   1  -4 -15 17.4680 73.6741  34
  -1   4  15 23.1729 68.2869  14
  -1   4  14 935.042 122.469  48
   1  -4 -14 741.105 127.348  18
   1   4 -14 870.079 145.139  42
   1  -4 -14 864.007 149.186  40
   1  -4 -14 870.784 143.401  34
   1  -4 -14 1107.36 139.835  27
   1   4 -13 3947.81 273.044  47
  -1   4  13 4032.06 254.496  48
   1  -4 -13 3590.38 264.586  18
   1  -4 -13 3818.73 284.067  40
   1   4 -13 3839.15 265.944  41
   1   4 -13 3828.76 290.450  42
   1  -4 -13 3919.23 286.996  34
   1  -4 -13 3638.44 245.643  27
   1   4 -12 13889.0 510.138  52
  -1   4  12 13676.0 466.837  48
   1   4 -12 14276.5 523.191  47
   1  -4 -12 13543.1 511.545  18
   1   4 -12 13546.8 536.511  42
   1   4 -12 14250.7 515.498  41
   1  -4 -12 14177.6 532.162  40
   1  -4 -12 13221.7 492.162  31
   1  -4 -12 13364.3 466.419  27
  -1   4  11 3620.07 444.835   7
   1  -4 -11 2331.25 380.408   1
   1   4 -11 3400.27 255.070  52
  -1   4  11 3104.33 227.169  48
   1   4 -11 3330.62 251.902  47
   1  -4 -11 3469.75 261.547  18
   1  -4 -11 3041.90 255.286  40
   1   4 -11 3514.58 260.151  41
   1  -4 -11 2940.30 240.252  31
   1  -4 -11 3024.68 225.435  27
   1   4 -10 7405.96 653.274   5
   1  -4 -10 6377.78 558.707   1
   1   4 -10 7601.79 364.510  52
   1   4 -10 7024.74 354.943  47
   1  -4 -10 7581.33 371.709  18
   1  -4 -10 7612.82 378.917  40
   1   4 -10 7260.67 359.341  41
   1  -4 -10 7303.49 361.052  31
   1  -4 -10 7210.62 334.603  27
  -1   4   9 24424.5 1028.05  11
   1   4  -9 22531.3 1072.26   5
   1  -4  -9 21461.3 955.398   1
  -1   4   8 265.899 135.786  11
   1   4  -8 128.398 88.6946   5
   1  -4  -8 258.960 108.039   1
   1   4  -8 518.874 138.544   2
  -1   4   7 26474.2 957.349  11
   1   4  -7 24576.1 868.456   2
   1   4  -7 24527.7 974.019   5
   1   4  -7 24423.8 1034.39   4
   1  -4  -7 25118.0 894.105   1
  -1   4   6 1665.81 238.517  11
   1   4  -6 1934.73 272.897   5
   1   4  -6 2023.86 282.963   4
   1  -4  -6 1729.45 225.091   3
   1   4  -6 1962.36 236.312   2
   1  -4  -6 2034.10 230.697   1
  -1  -4   5 13699.6 641.964  10
  -1   4   5 13375.9 594.933   7
  -1   4   5 13032.6 596.414  11
   1   4  -5 14619.7 551.612   2
   1   4  -5 13925.5 688.838   4
   1  -4  -5 14431.0 555.350   1
   1  -4  -5 12807.8 568.830   3
  -1  -4   4 146336. 2010.61  10
  -1   4   4 139580. 1788.81  11
  -1   4   4 135971. 1739.20   7
   1  -4  -4 145514. 1533.38   1
   1  -4  -4 142593. 1811.42   3
   1   4  -4 143067. 2040.15   4
   1   4  -3 5598.36 354.593   9
  -1  -4   3 5679.88 398.904  10
  -1   4   3 6076.04 343.663   7
  -1   4   3 6371.64 357.592  11
   1  -4  -3 5838.40 362.501   3
   1   4  -3 5620.77 386.439   4
  -1   4   2 1124.45 150.172   7
   1   4  -2 1231.34 164.309   9
  -1  -4   2 1724.93 231.518  10
  -1   4   2 1932.36 181.855  11
   1   4  -2 1298.06 127.475   6
   1  -4  -2 1336.21 179.222   3
  -1  -4   1 67219.7 1326.45  10
   1  -4  -1 64388.3 1214.07  10
   1   4  -1 63146.0 1058.15   9
  -1  -4   1 67028.9 1283.39   3
  -1   4   1 67994.9 1148.98   6
   1  -4   0 61.7517 77.9096  10
  -1  -4   0 143.200 105.674  10
   1   4   0 180.656 47.8033   7
  -1   4   0 167.971 74.3187   6
  -1  -4   0 163.955 91.1770   3
   1  -4   1 5198.60 343.578  10
  -1   4  -1 5983.39 381.129   9
   1   4   1 6050.42 282.941   7
  -1  -4  -1 4951.19 383.345  10
  -1  -4  -1 5074.63 369.581   3
  -1  -4  -1 5666.11 222.089   1
  -1   4  -1 4859.21 298.123   6
   1  -4   2 598.850 139.278  10
  -1   4  -2 625.608 151.965   9
  -1   4  -2 592.203 115.120   6
  -1  -4  -2 696.814 99.2338   1
  -1  -4  -2 917.204 189.506   3
  -1   4  -3 16750.2 695.276   9
   1  -4   3 17737.6 663.248  10
  -1  -4  -3 17084.5 705.375   3
  -1  -4  -3 17248.0 552.856   1
  -1   4  -4 1431.06 234.527   9
  -1   4  -4 1289.15 165.559   8
  -1  -4  -4 1474.24 190.269   1
  -1   4  -5 44569.1 1003.45   8
   1   4   5 44163.7 1229.16  11
  -1   4  -5 42257.7 1279.52   4
  -1  -4  -5 42340.9 1065.85   1
   1   4   6 1236.74 224.240  11
  -1  -4  -6 1353.24 211.773   1
  -1   4  -6 659.118 212.778   4
   1   4   7 748.205 194.204  11
  -1   4  -7 838.490 227.848   4
  -1  -4  -7 751.388 181.455   1
  -1   4  -7 619.292 206.728   5
   1   4   8 9824.60 677.681  11
  -1   4  -8 8882.80 705.859   4
  -1   4  -8 8305.33 684.603   5
  -1  -4  -8 9213.97 629.368   1
  -1   4  -9 16259.4 994.538   5
  -1  -4  -9 16133.5 879.079   1
  -1   4  -9 15538.1 530.611  55
  -1  -4  -9 16607.8 495.275  21
  -1  -4  -9 16688.3 554.893  40
  -1   4  -9 15935.7 534.269  39
  -1  -4  -9 16649.5 546.775  31
   1   4   9 17209.3 927.580  11
  -1   4 -10 22646.8 1221.89   5
  -1  -4 -10 20730.4 1046.67   1
  -1   4 -10 20565.5 653.723  52
  -1   4 -10 21390.5 640.698  55
  -1   4 -10 21566.4 673.425  47
  -1  -4 -10 21613.3 572.730  21
  -1   4 -10 21018.5 631.597  39
  -1  -4 -10 22049.7 655.870  40
  -1   4 -10 20576.7 660.735  41
  -1  -4 -10 20961.6 632.281  31
   1   4  10 21961.8 1079.45  11
  -1   4 -11 6636.84 381.621  52
  -1   4 -11 6603.81 357.276  55
  -1   4 -11 6574.89 381.383  47
  -1  -4 -11 6315.87 305.069  21
  -1   4 -11 6054.42 366.582  41
  -1  -4 -11 6900.07 378.497  40
  -1   4 -11 6412.22 351.717  39
  -1  -4 -11 6637.47 360.295  31
  -1  -4 -11 6534.03 333.451  27
  -1   4 -12 10617.5 467.569  52
  -1   4 -12 10986.6 480.896  47
  -1  -4 -12 10809.4 431.522  18
  -1   4 -12 10638.8 474.166  41
  -1   4 -12 10833.4 442.863  39
  -1  -4 -12 10328.5 456.405  40
  -1   4 -12 10718.3 493.260  42
  -1  -4 -12 9931.12 438.727  31
  -1  -4 -12 10286.9 410.725  27
  -1   4 -13 2231.29 213.723  52
  -1   4 -13 2323.57 220.407  47
   1   4  13 2449.65 202.130  48
  -1  -4 -13 2199.60 189.845  18
  -1   4 -13 2072.33 205.414  41
  -1  -4 -13 2111.42 216.075  40
  -1   4 -13 2116.42 226.959  42
  -1  -4 -13 2137.56 203.347  31
  -1  -4 -13 2249.84 191.512  27
   1   4  14 968.732 125.942  48
  -1  -4 -14 769.981 110.997  18
  -1   4 -14 1141.08 158.324  42
  -1  -4 -14 986.513 144.904  40
  -1  -4 -14 795.628 124.063  31
  -1  -4 -14 935.492 129.702  34
  -1  -4 -14 843.964 112.015  27
   1   4  15 1325.77 126.850  48
  -1  -4 -15 1160.84 114.036  18
  -1   4 -15 1428.96 152.242  42
  -1  -4 -15 1363.69 142.911  40
  -1  -4 -15 1314.97 129.925  34
  -1  -4 -15 1476.67 123.961  27
  -1  -4 -16 63.5563 32.2301  27
   1   4  16 71.8026 38.1901  48
  -1   4 -16 34.8642 40.3184  42
  -1  -4 -16 132.591 49.1171  40
  -1  -4 -16 11.5036 38.2249  34
   1   4  16 56.8760 31.4449  29
  -1  -4 -16-13.0715 8.62290  18
   1   4  16 140.490 41.7986  13
   1   4  16 113.723 44.0979  14
   1  -5 -17 297.408 37.5506  27
  -1   5  17 280.252 42.2981  14
  -1   5  17 315.794 42.1713  13
   1  -5 -16 1511.31 108.884  27
  -1   5  16 1336.10 98.8870  44
   1   5 -16 1362.64 116.298  42
  -1   5  16 1508.18 113.277  29
   1  -5 -16 1286.47 108.373  34
  -1   5  16 1484.27 115.119  13
  -1   5  16 1738.68 123.374  14
   1  -5 -15-33.5756 48.1913  27
  -1   5  15-61.0816 45.1119  48
   1  -5 -15-98.3411 52.7807  18
  -1   5  15 32.9906 54.6768  44
   1   5 -15-40.4090 51.4751  42
   1  -5 -15-38.5883 60.5242  34
  -1   5  15 18.9181 56.7934  13
  -1   5  15-34.9071 56.3176  14
  -1   5  14 186.029 64.8288  48
   1  -5 -14 144.027 75.2794  18
   1   5 -14 76.2485 73.2328  42
   1  -5 -14 45.2156 80.9307  40
   1  -5 -14 76.3140 73.7069  34
   1  -5 -14 76.8004 60.3099  27
  -1  -5  14 159.075 49.5329  25
  -1   5  13 736.283 105.875  48
   1   5 -13 622.628 106.836  47
   1  -5 -13 505.356 105.918  18
   1   5 -13 810.992 119.159  41
   1  -5 -13 654.415 131.035  40
   1   5 -13 450.194 104.628  42
   1  -5 -13 832.101 105.166  43
   1  -5 -13 603.796 113.704  34
   1  -5 -13 772.350 120.148  27
  -1   5  12 1991.00 169.419  48
   1   5 -12 2023.74 192.589  47
   1  -5 -12 1706.84 184.879  18
   1   5 -12 1934.21 185.551  41
   1  -5 -12 1643.23 194.947  40
   1  -5 -12 1872.89 160.701  43
   1   5 -12 2216.82 219.870  42
   1  -5 -12 1634.44 187.504  34
   1  -5 -12 1792.99 172.271  27
   1   5 -11 814.686 127.069  47
  -1   5  11 688.095 110.442  48
   1  -5 -11 588.137 120.253  18
   1   5 -11 766.437 131.255  41
   1  -5 -11 751.967 147.123  40
   1  -5 -11 472.322 118.518  34
   1  -5 -11 542.693 104.849  27
   1  -5 -10 1620.81 176.694  18
   1   5 -10 2133.38 381.819   5
   1   5 -10 2061.44 198.335  41
   1  -5 -10 1939.39 206.017  40
   1  -5 -10 1717.64 190.600  34
   1  -5 -10 1740.95 175.080  27
   1  -5  -9 19250.6 537.183  27
  -1  -5   9 18105.2 563.715  19
   1  -5  -9 18073.1 550.708  18
   1   5  -9 18038.9 1004.41   5
   1  -5  -9 18128.4 581.965  40
   1  -5  -9 18033.6 562.923  34
  -1   5   9 17315.7 898.583   7
  -1  -5   9 19651.2 1009.61  10
   1  -5  -8 981.584 126.568  27
   1  -5  -8 961.872 126.441  18
  -1  -5   8 906.432 128.956  19
  -1  -5   8 827.770 226.479  10
   1  -5  -8 946.269 136.841  34
   1  -5  -8 876.887 132.238  40
   1   5  -8 1390.14 268.203   5
  -1   5   8 1269.17 255.385   7
  -1   5   7 168.593 111.015  11
  -1  -5   7 214.788 150.161  10
   1   5  -7 15.2443 49.8863   5
  -1   5   7 193.756 111.079   7
   1   5  -7 329.328 140.771   4
  -1   5   6 479.795 148.485  11
  -1  -5   6 375.937 137.773  10
  -1   5   6 345.187 127.438   7
   1   5  -6 464.189 168.647   4
   1   5  -6 584.225 169.364   5
   1  -5  -6 605.361 149.323   3
  -1  -5   5 972.631 208.970  10
  -1   5   5 1091.60 196.168  11
  -1   5   5 978.950 178.520   7
   1   5  -5 1125.37 229.958   4
   1  -5  -5 898.098 168.292   3
  -1  -5   4 2104.76 302.756  10
  -1   5   4 2067.21 243.005   7
  -1   5   4 1564.37 210.633  11
   1   5  -4 2025.56 280.776   4
   1  -5  -4 2211.62 264.525   3
  -1   5   3 62148.0 1206.76   7
  -1  -5   3 65669.3 1531.20  10
   1   5  -3 62467.5 1348.51   9
   1  -5  -3 65116.8 1367.72   3
   1   5  -3 63202.9 1445.98   4
  -1  -5   2 57763.4 1426.47  10
   1   5  -2 54762.2 1203.22   9
  -1   5   2 54161.2 1074.19   7
  -1   5   2 54524.9 1219.08   6
  -1  -5   1 33775.3 1097.45  10
   1  -5  -1 32585.4 1017.23  10
   1   5  -1 32294.1 891.915   9
   1   5  -1 31111.1 748.500   6
  -1   5   1 33271.0 909.336   6
   1  -5   0 3486.16 328.471  10
  -1  -5   0 4501.09 421.504  10
  -1   5   0 3692.30 296.869   6
  -1  -5   0 4106.17 374.645   3
  -1   5  -1 1668.81 238.839   9
  -1  -5  -1 1277.84 217.354  10
   1   5   1 1594.47 188.370  11
   1  -5   1 2002.54 258.693  10
  -1   5  -1 2187.76 232.750   6
  -1  -5  -1 1558.44 237.316   3
   1  -5   2 9426.61 548.354  10
  -1   5  -2 9862.22 577.606   9
   1   5   2 10103.7 516.349  11
  -1   5  -2 8603.91 449.561   6
  -1  -5  -2 10076.2 588.181   3
   1   5   3 114.192 75.1419  11
  -1   5  -3 242.110 107.368   9
   1  -5   3 185.037 120.908  10
   1   5   3 104.225 71.8249   7
  -1  -5  -3 205.646 106.133   3
   1   5   4-9.35923 75.9403  11
   1  -5   4 303.858 137.884  10
  -1   5  -4 188.786 140.298   9
  -1   5  -4-6.80007 71.6547   4
   1   5   4-67.0011 81.0898   7
  -1  -5  -4 95.7264 104.347   3
   1   5   5 34733.9 1147.90  11
   1  -5   5 32111.6 1105.44  10
  -1   5  -5 34375.0 1288.01   4
  -1  -5  -5 33180.2 1166.16   3
   1   5   6 252.299 137.341  11
   1  -5   6-24.8908 89.5197  10
  -1  -5  -6 377.480 143.811   3
  -1   5  -6 145.162 139.039   4
  -1  -5  -7 15259.9 478.014  21
   1  -5   7 14277.0 498.297  19
   1  -5   7 15167.5 824.461  10
   1   5   7 14921.7 840.548  11
  -1  -5  -7 14481.0 490.944  40
  -1  -5  -7 14484.9 489.242  31
  -1   5  -7 14809.4 930.000   4
  -1  -5  -7 14392.5 820.886   3
  -1   5  -7 13454.3 876.368   5
  -1  -5  -8 44.9415 68.0856  21
   1  -5   8-108.445 65.4899  19
   1  -5   8 354.868 150.210  10
   1   5   8-0.98754 104.993  11
  -1  -5  -8 87.0292 77.8284  40
  -1  -5  -8 20.5285 63.5608  31
  -1  -5  -8 209.846 80.3833  34
  -1   5  -8 203.106 117.423   4
  -1  -5  -8-129.388 118.139   3
  -1   5  -8-219.250 152.923   5
  -1   5  -9 415.543 181.649   5
  -1   5  -9 303.664 91.3208  55
  -1  -5  -9 288.991 86.0271  21
   1  -5   9 208.582 73.8406  19
  -1   5  -9 98.1412 68.1561  39
  -1  -5  -9 177.195 94.4523  40
  -1  -5  -9 297.263 94.9140  31
  -1  -5  -9 347.937 100.873  34
  -1   5 -10 94.4409 69.3731  52
  -1   5 -10 174.241 80.8708  55
  -1   5 -10 323.898 107.468  47
  -1  -5 -10 260.250 84.4992  21
  -1   5 -10 71.9454 69.8504  39
  -1  -5 -10 269.228 105.250  40
  -1  -5 -10 223.682 102.761  31
  -1  -5 -10 260.814 93.3920  34
  -1  -5 -10 272.487 90.6726  27
  -1   5 -11 400.726 105.468  52
  -1   5 -11 410.669 108.067  47
  -1  -5 -11 425.316 109.995  40
  -1   5 -11 296.202 84.3581  39
  -1   5 -11 438.757 120.659  41
  -1  -5 -11 447.453 114.602  31
  -1  -5 -11 315.496 90.6729  34
  -1  -5 -11 402.101 101.124  27
  -1   5 -12 81.4600 65.9989  52
   1   5  12 52.5029 61.1596  48
  -1   5 -12-66.8179 67.5197  47
  -1  -5 -12 3.97747 54.5316  18
  -1   5 -12 132.154 84.8164  42
  -1  -5 -12 18.5667 78.8908  40
  -1   5 -12 94.9101 70.3699  41
  -1  -5 -12 160.970 74.1210  34
  -1  -5 -12 92.2250 77.4729  27
  -1   5 -13 238.569 81.3663  52
   1   5  13 327.625 78.1705  48
  -1   5 -13 257.018 84.5197  47
  -1  -5 -13 133.087 54.8741  18
  -1   5 -13 181.811 84.3426  42
  -1   5 -13 255.738 78.7622  41
  -1  -5 -13 158.235 91.7984  40
  -1  -5 -13 117.475 70.9508  34
  -1  -5 -13 239.883 84.2064  27
  -1  -5 -14 2324.41 180.488  40
  -1   5 -14 2926.48 214.344  42
   1   5  14 2483.09 158.430  48
  -1  -5 -14 2282.98 157.654  34
  -1  -5 -14 2665.16 171.625  27
  -1  -5 -15 279.644 57.0580  27
  -1   5 -15 221.901 61.7791  42
   1   5  15 311.888 55.9847  44
  -1  -5 -15 296.209 51.1681  34
   1   5  15 281.070 63.5469  14
   1   5  15 223.880 47.8402  48
   1   5  16 347.232 46.6488  14
   1   5  16 316.792 43.1133  13
  -1  -5 -16 317.158 40.2969  27
   1  -6 -16 2299.84 100.735  27
  -1   6  16 2083.38 98.1828  35
  -1   6  16 2368.35 105.957  29
  -1   6  16 2043.26 96.8893  14
  -1   6  16 2261.77 105.242  13
   1  -6 -15 85.5120 44.4458  27
  -1   6  15 115.321 46.8997  29
  -1   6  15 70.1884 42.9225  13
  -1   6  15 66.0340 39.9513  14
   1   6 -15 160.878 47.7307  42
   1  -6 -14 64.4064 57.1674  27
  -1   6  14 116.639 62.1925  13
  -1   6  14-2.84198 46.4802  14
   1   6 -14 88.6490 49.5088  42
   1  -6 -13 68.9514 45.6103  43
   1   6 -13 39.1552 56.8056  42
   1  -6 -13 4.44134 49.0817  27
   1  -6 -13-23.6683 64.0465  34
   1   6 -12 1685.84 176.781  42
   1  -6 -12 1513.63 140.619  43
   1  -6 -12 1441.40 159.558  34
   1  -6 -12 1368.53 142.636  27
   1  -6 -11 671.966 111.813  43
  -1  -6  11 851.628 124.680  19
   1  -6 -11 883.230 138.806  34
   1  -6 -11 898.763 127.742  27
   1  -6 -10 7448.55 339.763  43
  -1  -6  10 6638.55 348.652  19
   1  -6 -10 6859.88 321.188  27
   1  -6 -10 6714.59 344.985  34
  -1  -6   9 1346.61 171.664  19
   1  -6  -9 1121.93 155.941  34
   1  -6  -9 1384.51 149.638  27
   1  -6  -8 160.873 65.1888  27
  -1  -6   8-83.2236 70.9793  19
   1  -6  -8 110.023 67.6693  38
   1  -6  -8 112.047 65.3268  34
  -1  -6   8-58.4771 80.8190  10
  -1   6   8-107.600 125.331   7
   1   6  -7 492.515 205.513   4
   1  -6  -7 483.389 87.1034  27
  -1  -6   7 300.029 97.1667  45
  -1  -6   7 361.513 99.6216  19
   1  -6  -7 498.915 96.2926  38
   1  -6  -7 372.450 90.2466  34
  -1   6   7 492.799 165.396   7
  -1  -6   7 637.763 208.784  10
  -1   6   6 573.006 154.473   7
  -1  -6   6 695.166 231.936  10
  -1  -6   6 430.955 114.747  45
  -1  -6   6 585.398 119.003  19
   1  -6  -6 207.406 74.1881  38
   1  -6  -6 610.279 106.932  34
   1   6  -6 537.177 165.356   5
   1   6  -6 374.696 157.421   4
  -1  -6   5 1668.21 197.191  45
  -1  -6   5 1872.51 194.603  19
  -1  -6   5 1587.51 161.708  22
  -1   6   5 1300.96 222.590   7
  -1  -6   5 1449.85 301.681  10
   1   6  -5 1495.03 291.468   4
   1  -6  -5 1463.43 174.179  38
   1   6  -4 4341.97 458.625   4
  -1  -6   4 4454.18 473.531  10
   1   6  -3 1642.28 269.245   4
  -1   6   3 1677.51 254.217   6
   1   6  -3 1337.38 216.629   9
  -1  -6   3 1676.97 296.237  10
   1   6  -2-95.1083 87.8310   4
  -1   6   2 248.436 97.9450   6
  -1  -6   2 53.3371 111.841  10
   1   6  -2 307.644 109.434   9
  -1   6   1 1190.83 195.576   6
   1   6  -1 1161.80 191.070   9
  -1  -6   1 1485.91 293.548  10
  -1   6   0 5349.31 402.111   6
  -1  -6   0 4850.60 497.301  10
   1  -6   0 5103.80 463.964  10
  -1   6   0 5263.78 455.960   9
  -1  -6  -1 6508.90 519.186   3
  -1   6  -1 6494.80 522.673   9
   1  -6   1 7050.53 542.858  10
  -1  -6  -2 17369.9 858.215   3
   1  -6   2 19195.4 892.703  10
  -1   6  -2 18459.2 899.924   9
  -1  -6  -3 176.933 130.732   3
  -1   6  -3 40.3164 97.8971   9
   1  -6   3-51.0752 108.812  10
  -1  -6  -4 7424.29 326.945  21
   1  -6   4 7403.44 372.970  19
   1   6   4 8081.08 555.732  11
   1  -6   4 8056.31 612.010  10
  -1   6  -4 7824.71 630.957   9
  -1  -6  -4 7612.68 587.628   3
  -1   6  -4 6910.57 617.138   4
   1  -6   5 2160.55 221.747  45
  -1  -6  -5 2686.58 207.300  21
   1  -6   5 2321.23 219.848  19
  -1  -6  -5 2465.63 213.382  38
   1   6   5 2531.15 325.922  11
   1  -6   5 2188.13 329.187  10
  -1  -6  -5 2059.14 314.797   3
  -1   6  -5 2681.22 400.720   4
   1  -6   6 3075.52 252.040  45
  -1   6  -6 2962.75 443.838   4
  -1  -6  -6 2318.00 340.605   3
   1  -6   6 3024.50 244.921  19
  -1  -6  -6 2843.84 218.042  21
   1   6   6 2840.98 370.393  11
   1  -6   6 3033.69 395.464  10
  -1  -6  -7 117.502 74.0492  40
  -1  -6  -7 477.541 169.555   3
  -1   6  -7-320.313 159.660   4
  -1   6  -7 19.8398 118.915   5
   1  -6   7 9.28064 67.2118  10
   1   6   7-104.572 73.4746  11
   1  -6   7 108.332 86.7359  19
  -1  -6  -7 227.322 78.9246  21
  -1  -6  -8 2869.18 232.754  40
   1  -6   8 3002.15 245.728  19
  -1  -6  -8 3200.05 235.192  21
  -1  -6  -8 2889.42 218.127  34
  -1  -6  -8 2827.85 216.551  27
  -1   6  -9 980.212 143.923  52
   1  -6   9 776.594 130.871  19
  -1  -6  -9 655.824 126.823  40
  -1  -6  -9 574.568 104.122  34
  -1  -6  -9 555.516 107.697  27
  -1   6 -10 6155.15 335.333  52
  -1   6 -10 5994.07 340.493  47
   1  -6  10 5817.44 306.068  19
  -1  -6 -10 5410.60 313.843  40
  -1   6 -10 6217.66 352.218  41
  -1  -6 -10 6002.14 295.469  34
  -1  -6 -10 6597.95 319.824  27
  -1   6 -11 1841.97 182.045  47
  -1   6 -11 1710.23 173.424  52
  -1   6 -11 1624.41 174.147  41
  -1  -6 -11 1903.33 187.558  40
  -1  -6 -11 1576.39 151.053  34
  -1  -6 -11 1855.27 172.555  27
  -1   6 -12 1095.46 133.665  47
  -1   6 -12 1233.28 160.867  42
  -1  -6 -12 1117.01 117.474  43
  -1   6 -12 944.581 131.431  41
  -1   6 -12 990.467 127.231  52
  -1  -6 -12 847.600 104.957  34
  -1  -6 -12 1211.90 132.383  27
  -1  -6 -13 47.4128 50.1079  27
  -1   6 -13 51.7182 53.4998  42
  -1  -6 -13 42.5387 39.4087  43
  -1   6 -13 62.3150 46.2782  41
  -1  -6 -14 2448.04 139.815  27
  -1   6 -14 2611.36 169.349  42
  -1  -6 -15 109.240 29.8712  27
   1   6  15 155.726 34.0747  29
   1   6  15 140.717 36.0655  13
   1   6  15 117.034 30.6499  14
  -1   6 -15 106.968 31.9301  42
   1  -7 -14 63.5863 31.3497  27
  -1   7  14-1.77126 32.1939  29
  -1   7  14 31.9084 24.1385  14
  -1   7  14 99.8378 36.1436  13
   1  -7 -13 84.0694 38.0088  22
   1  -7 -13 74.7593 38.4821  27
  -1   7  13 143.930 50.9570  14
  -1   7  13 120.613 50.0757  13
   1   7 -13 181.456 54.0716  42
   1  -7 -13 138.230 49.0540  43
   1  -7 -12 61.6441 44.2426  27
  -1   7  12 13.0133 42.0131  14
   1   7 -12 67.5396 47.5629  42
   1  -7 -12 74.1059 53.3939  43
   1  -7 -11 88.0493 56.0262  27
   1   7 -11 126.192 65.0190  42
   1  -7 -11 61.0557 57.3247  43
   1  -7 -10 158.103 78.7759  43
   1  -7 -10 153.691 58.2806  27
  -1  -7  10 131.731 73.6254  19
   1  -7  -9 504.940 101.328  38
   1  -7  -9 400.557 105.914  43
   1  -7  -9 515.903 93.2584  27
  -1  -7   9 601.189 119.716  19
   1  -7  -8 2400.58 201.835  43
   1  -7  -8 2322.42 215.956  38
  -1  -7   8 2305.88 227.582  19
   1  -7  -8 2328.15 177.711  27
   1  -7  -7 8085.58 408.440  38
   1  -7  -7 8265.91 368.257  43
  -1  -7   7 8799.61 432.541  19
  -1  -7   7 8527.84 433.286  45
   1  -7  -6 1344.38 157.888  43
   1  -7  -6 1134.80 170.436  38
  -1  -7   6 1196.18 176.592  19
  -1  -7   6 1183.13 178.586  45
   1  -7  -5 8623.26 369.126  43
   1  -7  -5 8043.18 424.126  38
  -1  -7   5 8169.31 416.502  19
  -1   7   5 8466.77 622.656   6
  -1  -7   5 8183.68 443.478  45
   1  -7  -5 7790.75 398.410  45
  -1  -7   4 1206.05 187.794  45
   1  -7  -4 1260.73 176.947  45
  -1  -7   4 1265.29 175.156  19
  -1  -7   4 1234.06 161.568  22
   1  -7  -4 1273.59 154.776  43
   1  -7  -4 1338.11 184.904  38
  -1   7   4 1192.06 239.316   6
  -1  -7   4 1412.70 313.411  10
   1  -7  -3 10711.5 487.008  45
  -1  -7   3 11691.3 530.536  45
   1  -7  -3 11909.5 464.028  22
  -1  -7   3 11309.5 472.987  19
  -1  -7   3 12043.3 457.993  22
   1  -7  -3 11857.0 411.969  43
  -1  -7   3 11463.1 504.856  38
   1  -7  -3 11671.1 510.963  38
  -1   7   3 11419.7 681.440   6
  -1  -7   3 13138.0 882.305  10
   1  -7  -2 2083.39 226.153  38
  -1  -7   2 2476.03 237.669  38
   1  -7  -2 2021.66 175.092  43
   1  -7  -2 2201.89 196.797  22
  -1  -7   2 2668.65 219.971  22
  -1  -7   2 2502.50 224.074  19
   1  -7  -2 2342.20 233.134  45
  -1  -7   2 2395.29 248.470  45
  -1   7   2 1787.15 299.058   9
  -1  -7   2 2649.39 410.121  10
  -1  -7   1 3825.44 294.817  38
   1  -7  -1 3745.95 291.950  38
   1  -7  -1 3885.61 227.351  43
  -1  -7   1 4058.59 268.395  22
   1  -7  -1 3349.25 245.778  19
  -1  -7   1 4098.02 276.438  19
   1  -7  -1 3521.31 248.187  22
   1  -7  -1 3466.89 287.962  45
  -1  -7   1 3945.76 306.918  45
  -1   7   1 3142.73 395.570   9
  -1  -7   1 4012.83 489.587  10
  -1  -7   0 4568.40 324.967  38
   1  -7   0 5427.61 346.208  38
   1  -7   0 5668.63 263.632  43
   1  -7   0 4740.13 284.071  22
  -1  -7   0 4722.51 291.043  19
   1  -7   0 5316.71 313.056  19
  -1  -7   0 4648.95 283.650  22
  -1  -7   0 4678.53 330.132  45
   1  -7   0 5021.17 346.546  45
  -1   7   0 4915.64 484.093   9
  -1  -7  -1 5.44635 79.9427  38
  -1  -7  -1 79.2826 62.7448  43
   1  -7   1 123.077 77.8093  38
   1  -7   1 43.6052 54.2238  22
  -1  -7  -1 76.6849 43.7525  19
  -1  -7  -1 187.613 72.2258  22
   1  -7   1 158.520 73.4866  19
   1  -7   1 177.127 90.5803  45
  -1  -7  -1 93.9427 74.1935  45
  -1   7  -1 48.9370 84.1309   9
   1  -7   1 250.449 134.374  10
   1  -7   2 14549.6 589.423  45
  -1  -7  -2 13668.3 546.821  45
  -1  -7  -2 14172.0 500.081  22
   1  -7   2 14984.3 543.931  19
   1  -7   2 15468.2 500.572  22
   1  -7   2 14462.6 553.891  38
  -1  -7  -2 13909.5 545.311  38
  -1   7  -2 14934.6 918.388   4
   1  -7   2 15409.2 893.745  10
  -1   7  -2 14584.9 871.911   9
   1  -7   3 1651.62 208.860  45
  -1  -7  -3 1144.80 162.324  45
   1  -7   3 1590.79 168.650  22
   1  -7   3 1507.31 184.481  19
  -1  -7  -3 1483.67 173.820  22
   1  -7   3 1398.73 182.122  38
  -1  -7  -3 1395.46 178.731  38
  -1   7  -3 1726.95 315.434   4
   1  -7   3 1396.90 266.184  10
  -1   7  -3 1940.79 330.862   9
   1  -7   4 83.9204 91.6676  45
  -1  -7  -4 47.7255 61.9158  22
   1  -7   4 171.773 93.1271  19
   1  -7   4 116.574 55.5888  22
   1  -7   4 157.346 71.5494  38
  -1  -7  -4-52.1108 68.1393  38
   1  -7   4-93.2505 116.449  10
  -1  -7  -5 478.391 111.760  38
   1  -7   5 509.616 117.423  19
  -1  -7  -5 414.596 102.551  22
   1  -7   5 333.748 114.370  45
  -1  -7  -6-174.578 68.9971  38
   1  -7   6-45.3140 68.8364  19
  -1  -7  -6-20.9839 78.8688  22
   1  -7   6-37.8551 79.8391  45
  -1  -7  -6-203.190 67.7960  27
   1  -7   7 925.830 156.624  19
  -1  -7  -7 1073.49 144.570  22
   1  -7   7 826.482 135.336  45
  -1  -7  -7 1063.91 126.693  27
  -1  -7  -8 1809.43 179.376  22
   1  -7   8 1745.09 188.046  19
  -1  -7  -8 2287.07 184.066  27
  -1  -7  -9 444.409 86.3287  22
   1  -7   9 534.976 108.807  19
  -1  -7  -9 500.847 97.1764  27
  -1   7  -9 485.697 100.323  47
  -1   7 -10 1074.29 138.383  41
  -1  -7 -10 1226.80 140.031  43
  -1  -7 -10 875.981 107.955  22
   1  -7  10 871.774 115.186  19
  -1  -7 -10 1110.67 124.344  27
  -1   7 -10 1186.34 138.779  47
  -1  -7 -11-27.1590 58.5832  43
  -1   7 -11 64.8519 49.0464  41
  -1  -7 -11-33.5929 32.6193  22
  -1  -7 -11 53.5361 53.8858  27
  -1   7 -11-103.531 46.8373  47
  -1  -7 -12 69.7674 49.7753  27
  -1   7 -12 2.74552 29.4584  47
  -1   7 -12 69.9724 57.0152  42
  -1  -7 -12 46.9414 42.3273  43
  -1   7 -12 108.456 47.7507  41
  -1  -7 -13 217.268 40.6230  43
  -1   7 -13 191.387 51.9122  42
  -1  -7 -13 240.279 48.1158  27
   1   7  13 280.676 49.2989  14
   1  -8 -12 21.1721 18.3753  27
   1  -8 -12 121.822 42.4107  43
   1  -8 -12 100.690 35.4470  22
  -1   8  12 89.5366 32.7154  29
  -1   8  12 91.0921 26.9904  13
   1  -8 -11 57.4363 42.5608  22
   1  -8 -11 185.127 38.9806  27
  -1   8  11 147.810 38.9499  13
   1  -8 -11 227.180 63.8647  43
   1  -8 -10 151.493 66.4459  43
   1  -8 -10 149.772 45.3801  27
   1  -8 -10 85.0491 58.5237  22
   1  -8  -9 55.5565 59.9058  22
  -1  -8   9 31.2956 58.8252  19
   1  -8  -9 8.04161 68.4162  43
  -1  -8   8 367.914 110.362  19
   1  -8  -8 376.973 101.155  22
   1  -8  -8 248.774 75.8620  38
   1  -8  -8 334.948 91.2720  43
  -1  -8   7 926.280 154.802  19
   1  -8  -7 1256.15 168.518  22
   1  -8  -7 1169.45 147.305  43
   1  -8  -7 1259.84 163.918  38
  -1  -8   6-85.8947 103.864  19
   1  -8  -6 57.9895 82.0329  22
   1  -8  -6-16.4452 75.9650  38
   1  -8  -6 5.84587 72.5617  43
   1  -8  -5 449.664 100.709  45
  -1  -8   5 266.911 100.838  45
   1  -8  -5 683.732 127.267  22
  -1  -8   5 566.787 131.183  19
   1  -8  -5 529.746 126.767  38
   1  -8  -5 535.609 101.002  43
   1  -8  -4-119.303 78.7191  45
  -1  -8   4-82.1967 88.7163  45
   1  -8  -4-26.4393 66.6991  22
  -1  -8   4-23.7669 70.8088  19
  -1  -8   4 22.5044 65.7206  22
   1  -8  -4 25.0168 71.0585  43
   1  -8  -4 34.5459 88.3444  38
  -1  -8   3 3037.18 285.911  45
   1  -8  -3 2554.60 249.318  45
  -1  -8   3 2976.27 237.844  22
   1  -8  -3 2759.29 232.506  22
  -1  -8   3 2793.58 245.323  19
   1  -8  -3 2809.52 264.901  38
   1  -8  -3 2920.93 210.090  43
   1  -8  -2 3744.28 306.348  45
  -1  -8   2 3604.16 310.530  45
   1  -8  -2 3674.18 262.751  22
  -1  -8   2 3676.73 274.308  19
  -1  -8   2 4149.16 281.803  22
   1  -8  -2 3499.37 299.773  38
   1  -8  -2 3492.73 222.150  43
   1  -8  -1 135.683 93.6052  45
  -1  -8   1 36.4103 84.3208  45
  -1  -8   1 210.103 78.5780  19
   1  -8  -1 132.372 79.8417  22
   1  -8  -1 117.274 68.0966  19
  -1  -8   1 126.837 80.1651  22
  -1  -8   1 204.564 95.1355  38
   1  -8  -1 103.748 99.0446  38
   1  -8  -1 119.084 58.6630  43
   1  -8   0 4978.90 360.910  45
  -1  -8   0 4693.07 347.697  45
  -1  -8   0 4895.21 301.203  22
   1  -8   0 5086.62 300.305  22
   1  -8   0 4859.69 304.178  19
  -1  -8   0 4424.56 282.694  19
   1  -8   0 5148.65 352.156  38
  -1  -8   0 4845.33 342.869  38
   1  -8   1 9.09329 99.6561  45
  -1  -8  -1 50.6075 76.5690  45
  -1  -8  -1-23.0808 56.7991  19
  -1  -8  -1 152.942 85.1615  22
   1  -8   1 161.209 87.6108  19
   1  -8   1 86.6306 70.2247  22
   1  -8   1-16.5712 94.8652  38
  -1  -8  -1 80.2733 56.5732  43
  -1  -8  -1 35.5543 68.5093  38
  -1  -8  -2 674.616 143.419  45
   1  -8   2 765.050 160.158  45
   1  -8   2 648.183 118.968  22
  -1  -8  -2 735.407 134.876  22
   1  -8   2 826.008 146.498  19
   1  -8   2 658.940 145.206  38
  -1  -8  -2 839.051 152.198  38
  -1  -8  -2 730.935 108.270  43
  -1  -8  -3 1948.31 206.805  45
   1  -8   3 2146.25 244.292  45
   1  -8   3 1941.11 186.312  22
  -1  -8  -3 2433.22 216.640  22
   1  -8   3 2455.49 234.469  19
   1  -8   3 1818.16 205.608  38
  -1  -8  -3 1996.67 219.012  38
  -1  -8  -3 2185.36 184.168  43
   1  -8   4 720.009 148.849  45
   1  -8   4 829.053 137.811  19
  -1  -8  -4 784.778 134.497  22
  -1  -8  -4 737.000 112.467  43
  -1  -8  -4 782.119 139.432  38
   1  -8   5 6693.43 387.884  45
  -1  -8  -5 7005.37 345.482  22
  -1  -8  -5 7437.86 330.881  43
  -1  -8  -5 6587.37 355.350  38
   1  -8   6 808.563 141.499  45
  -1  -8  -6 681.241 115.647  38
  -1  -8  -6 797.721 124.509  43
  -1  -8  -6 703.143 118.997  22
   1  -8   6 782.774 142.728  19
  -1  -8  -7-10.0739 78.6281  43
  -1  -8  -7 28.4781 52.4361  22
   1  -8   7 57.9704 75.6499  19
  -1  -8  -8 178.875 80.1391  43
  -1  -8  -8 183.034 52.8200  27
   1  -8   8 53.9301 57.6823  19
  -1  -8  -8 191.546 66.8832  22
  -1   8  -9 2.57357 39.9542  41
  -1  -8  -9-14.7369 61.9925  43
  -1  -8  -9 15.9208 33.7388  27
   1  -8   9-8.95673 44.7011  19
  -1  -8  -9 34.5261 38.0274  22
  -1   8 -10 104.978 45.3558  41
  -1  -8 -10 63.3436 52.2774  43
  -1  -8 -10 106.295 37.8728  27
   1  -8  10 66.6444 45.2732  19
  -1  -8 -10 102.333 36.9073  22
  -1  -8 -11 37.5410 24.3174  27
  -1  -8 -11 138.250 47.3952  43
  -1   8 -11 103.785 44.1997  42
  -1  -8 -12 634.836 55.6037  43
   1  -9 -10 26.3016 33.8339  22
   1  -9  -9 142.053 53.8980  43
   1  -9  -9 159.827 52.5063  22
   1  -9  -8-12.5564 50.1874  43
   1  -9  -8 38.6727 34.7259  38
   1  -9  -8-22.2611 49.0525  22
   1  -9  -7 64.3059 52.1554  38
   1  -9  -7 100.682 59.3788  43
  -1  -9   7 142.407 75.9784  19
   1  -9  -7 50.3320 64.7435  22
   1  -9  -6 1889.78 151.302  43
   1  -9  -6 1814.47 176.663  38
   1  -9  -6 1979.81 176.740  22
  -1  -9   6 1890.99 187.900  19
   1  -9  -5 917.329 116.110  43
   1  -9  -5 824.615 131.061  38
  -1  -9   5 577.852 115.378  19
   1  -9  -5 740.734 119.590  22
   1  -9  -4 623.728 100.262  43
   1  -9  -4 402.705 108.998  38
   1  -9  -4 584.586 118.345  22
  -1  -9   4 421.100 105.877  19
   1  -9  -4 334.039 94.4354  45
   1  -9  -3 184.554 91.1429  38
   1  -9  -3 179.285 88.3414  22
  -1  -9   3 275.453 89.3145  19
   1  -9  -3 105.660 84.3909  45
   1  -9  -2 60.8086 86.0712  38
  -1  -9   2-19.1900 69.3769  22
  -1  -9   2 72.9606 62.4823  19
   1  -9  -2 102.699 77.4409  22
   1  -9  -2 30.5631 75.9096  45
   1  -9  -1 282.512 110.158  38
  -1  -9   1 327.152 83.3933  19
   1  -9  -1 256.968 79.7305  19
  -1  -9   1 320.742 106.023  22
   1  -9  -1 280.299 91.6704  22
   1  -9  -1 374.720 109.542  45
   1  -9   0 27.8212 78.1617  38
  -1  -9   0-22.0798 71.9543  22
   1  -9   0 164.062 78.6464  22
   1  -9   0 66.8470 54.8001  19
   1  -9   0 127.893 103.578  45
   1  -9   1 410.482 120.542  38
   1  -9   1 613.747 112.317  19
   1  -9   1 605.404 114.862  22
  -1  -9  -1 512.528 114.588  22
   1  -9   1 404.477 123.273  45
  -1  -9  -2 204.046 55.2521  43
   1  -9   2 271.840 93.9656  19
   1  -9   2 300.983 85.9198  22
  -1  -9  -2 252.702 87.6205  22
   1  -9   2 299.744 115.233  45
  -1  -9  -3 142.912 61.7497  43
  -1  -9  -3 22.7970 61.9060  22
   1  -9   3 226.828 87.9584  19
   1  -9   3 66.2687 85.8294  45
  -1  -9  -4 7.71441 49.4234  43
  -1  -9  -4 64.0011 68.7444  22
   1  -9   4-24.3884 77.6310  19
   1  -9   4 95.1412 92.2129  45
  -1  -9  -5 113.011 57.1706  43
   1  -9   5 145.488 82.4978  19
  -1  -9  -5 149.317 63.5777  22
   1  -9   5-1.95770 72.4117  45
  -1  -9  -6 119.545 59.1283  22
   1  -9   6 225.462 84.0225  19
  -1  -9  -6 80.2103 54.7127  43
   1  -9   7 268.510 75.7696  19
  -1  -9  -7 219.930 57.6409  22
  -1  -9  -7 252.032 68.1302  43
   1  -9   8 110.749 52.3665  19
  -1  -9  -8 44.3495 30.5925  22
  -1  -9  -8-1.06176 44.2436  43
  -1  -9  -9 102.364 27.7903  22
  -1  -9  -9 127.267 45.1561  43
  -1   9  -9 24.6393 31.2922  42
  -1  -9 -10 134.330 33.4213  43
   1 -10  -7 279.703 49.3787  22
   1 -10  -6 254.031 56.6007  22
   1 -10  -5 2409.20 154.973  22
   1 -10  -4 391.758 76.6737  22
   1 -10  -3 868.887 101.802  22
   1 -10  -2 65.8053 57.0860  22
   1 -10  -1 267.465 70.2189  22
   1 -10   0 201.259 66.0461  22
  -1 -10  -1 2005.58 157.970  22
   1 -10   1 1459.84 128.649  19
  -1 -10  -2 38.1477 47.6768  22
   1 -10   2 34.1173 46.1776  19
  -1 -10  -3-9.96104 42.7098  22
   1 -10   3 64.6157 52.4990  19
   1 -10   4 178.807 55.5400  19
  -1 -10  -4 188.237 53.1002  22
  -1 -10  -5 1111.54 96.6511  22
  -1 -10  -6-49.7297 25.9089  22
   2   0 -19-33.6312 37.5047  18
  -2   0  19-72.9989 26.9752  24
   2   0 -19 43.2970 34.6684  34
  -2   0  18 129.210 43.9064  44
  -2   0  17-31.4081 56.9745  44
   2   0 -16 16331.4 474.758  40
  -2   0  16 15661.7 410.002  14
  -2   0  16 15455.8 462.079  48
   2   0 -15-98.9914 63.5287  40
  -2   0  15 23.0144 47.2412  14
  -2   0  15-47.3572 70.8625  48
   2   0 -14 306.116 93.9769  40
  -2   0  14 184.067 68.5087  14
  -2   0  14 60.0668 62.6328  13
  -2   0  14 117.090 66.2339  48
   2   0 -13 32.3467 62.1812  42
  -2   0  13-210.163 67.4767  13
  -2   0  13-53.3272 47.3848  14
  -2   0  13-84.0940 64.5449  48
   2   0 -13-198.027 137.112   1
   2   0 -13-48.4242 128.482   2
   2   0 -12 3357.60 253.392  42
  -2   0  12 3399.68 219.574  48
   2   0 -12 2773.45 407.592   2
   2   0 -11-114.583 100.627   2
   2   0 -10 257.559 115.885   2
   2   0  -9 80.1978 120.759   2
   2   0  -8 963.869 184.391   2
   2   0  -7 19.2018 98.3566   2
   2   0  -6 43.7226 87.6588   2
   2   0  -5 27.3450 62.5998   2
   2   0  -4 7428.92 318.378   2
   2   0  -3 128.150 62.4924   2
  -2   0   3 1076.92 95.6828   7
  -2   0   2 52642.7 510.319   6
   2   0  -2 52826.9 658.200   2
  -2   0   2 51709.7 554.218   7
  -2   0   1-11.3921 27.8890   6
  -2   0   1-3.66754 32.3048   1
  -2   0   1 29.9081 17.6028  10
  -2   0   0 833829. 2533.22   1
  -2   0  -1 26.2239 46.7339   1
  -2   0  -2 432074. 1830.52   4
  -2   0  -2 430741. 2327.89   1
  -2   0  -3 80.8695 65.3717   1
  -2   0  -3 69.7371 47.8006   4
  -2   0  -3-10.3149 48.2039   5
  -2   0  -4 4942.86 310.229   5
  -2   0  -4 5253.13 319.152   1
  -2   0  -5 100.395 83.9025   5
  -2   0  -5 23.0518 69.1016   1
  -2   0  -6 806.322 161.539   1
  -2   0  -7-91.6358 97.6444   1
  -2   0  -8 6444.65 495.919   1
   2   0   8 6630.24 441.479  11
  -2   0  -9-12.0410 53.8522   1
   2   0   9 204.282 89.7779  11
  -2   0 -10 36149.4 839.127  41
  -2   0 -10 34176.4 809.529  52
  -2   0 -10 34759.6 807.982  51
  -2   0 -10 33684.4 1308.08   1
  -2   0 -10 34402.4 814.755  47
  -2   0 -11-39.0479 71.6014  52
  -2   0 -11 4.70949 73.2817  51
  -2   0 -11 111.460 80.4730   1
  -2   0 -11-13.9980 50.8549  42
  -2   0 -11 43.5085 57.3561  15
  -2   0 -12 3683.27 280.754  42
  -2   0 -12 3719.44 256.960  15
  -2   0 -12 3645.06 284.404  51
  -2   0 -13 2.33616 70.7883  42
  -2   0 -13 13.3146 75.4810  51
  -2   0 -13-42.0808 58.0418  15
   2   0  14 1841.01 166.865  48
   2   0  15-49.1198 51.1936  48
  -2   0 -15 12.3230 37.8892  31
  -2   0 -16 667.492 101.952  40
   2   0  16 610.392 74.8948  48
  -2   0 -16 741.339 85.6492  31
   2   0  17-13.4024 21.1503  44
  -2   0 -17 4.19633 36.3856  40
   2   1 -19 84.4312 36.5427  18
   2  -1 -19 196.703 52.8337  18
   2   1 -19 110.343 35.3426  34
   2  -1 -19 151.012 41.1042  34
  -2   1  19 142.467 33.5547  44
   2  -1 -18-94.2906 38.9643  40
  -2   1  18 34.8096 44.2581  44
   2  -1 -18 13.6525 53.1953  18
  -2   1  17 469.204 88.1910  44
   2  -1 -17 381.521 76.1104  40
  -2  -1  17 310.957 63.1804  44
  -2   1  17 443.462 69.0531  13
  -2   1  17 293.357 64.2165  14
   2  -1 -16-45.5465 49.7961  40
  -2  -1  16-146.098 67.8972  44
  -2   1  16-7.62275 66.6753  48
  -2   1  16 10.4756 44.1290  29
  -2   1  16 48.6684 45.3444  14
  -2   1  16 39.2950 52.9013  13
   2  -1 -15 3935.91 227.002  27
   2   1 -15 4359.19 303.702  42
   2  -1 -15 4252.51 268.153  40
  -2   1  15 4214.82 263.533  48
  -2  -1  15 4286.90 250.282  48
  -2   1  15 3819.61 224.129  29
  -2   1  15 3932.74 239.535  14
  -2   1  15 4013.27 234.251  13
   2  -1 -14 1807.48 160.523  27
  -2   1  14 1608.66 176.653  48
  -2  -1  14 1659.49 162.673  48
   2   1 -14 1771.59 200.489  42
   2  -1 -14 1918.93 192.042  40
  -2   1  14 1802.02 162.739  29
  -2   1  14 1691.18 160.413  13
  -2   1  14 1855.38 174.067  14
   2   1 -13 200.662 78.8078  42
   2  -1 -13 236.496 81.9696  40
   2   1 -13 211.901 112.101   1
   2  -1 -13 285.144 152.084   1
   2  -1 -13 184.115 151.532   2
  -2  -1  13 147.231 67.4689  48
  -2   1  13 235.120 85.7280  48
   2  -1 -13 156.323 65.5048  27
   2   1 -12 1954.84 198.312  42
   2  -1 -12 1771.15 177.349  40
  -2  -1  12 1832.96 163.502  48
  -2   1  12 1887.46 169.961  48
   2  -1 -12 1838.21 157.205  27
   2  -1 -12 1358.72 281.437   2
   2   1 -12 1663.14 311.089   2
   2   1 -11 2141.95 332.817   2
   2  -1 -11 2112.68 323.473   2
   2   1 -10 21616.7 975.331   2
   2  -1 -10 21304.1 941.384   2
   2  -1  -9 33153.3 1083.96   2
   2   1  -9 32990.1 1111.13   2
   2  -1  -8 5177.35 393.653   2
   2   1  -8 5732.52 438.095   2
   2  -1  -7 28395.4 838.844   2
   2   1  -7 27611.8 860.061   2
   2   1  -6 168.310 105.908   2
   2  -1  -6 298.772 113.663   2
   2  -1  -5 7757.62 355.695   2
   2   1  -5 7544.89 371.882   2
  -2  -1   4 2116.74 113.928   7
   2   1  -4 2124.93 180.628   2
  -2  -1   3 23808.4 305.523   7
   2  -1  -3 24418.2 507.271   2
   2   1  -2 995676. 2896.03   2
  -2  -1   2 999999. 2843.82   3
  -2   1   1 177947. 1101.21   1
  -2  -1   1 178312. 1195.63   1
  -2  -1   0 226710. 1419.94   1
  -2   1   0 224385. 1232.88   1
  -2   1  -1 29186.7 550.038   9
  -2  -1  -1 29966.9 582.524   1
  -2   1  -1 30126.4 504.482   1
  -2   1  -2 5903.44 279.889   9
  -2   1  -2 6020.71 285.615   8
  -2  -1  -2 6193.64 294.768   1
  -2   1  -2 5793.73 258.171   1
  -2   1  -3 174.020 79.4908   8
  -2  -1  -3 184.264 79.6912   1
  -2   1  -3 113.703 64.6526   1
  -2   1  -4 65283.2 1153.28   8
  -2  -1  -4 64587.7 1154.62   1
  -2   1  -4 62415.6 1149.04   5
  -2   1  -4 62178.7 1041.29   1
  -2   1  -5 60758.1 1256.28   5
  -2   1  -5 60300.4 1163.92   4
  -2  -1  -5 61367.1 1232.19   1
  -2   1  -5 60264.6 1141.55   1
  -2   1  -6 1825.84 225.023   1
  -2   1  -6 2162.22 278.551   5
  -2  -1  -6 1820.55 243.990   1
   2  -1   7 236.682 81.5472  11
  -2   1  -7 189.757 118.958   5
  -2  -1  -7 56.0453 103.810   1
  -2   1  -7 119.364 88.6542   1
   2   1   8 824.427 181.808  11
  -2   1  -8 488.012 175.859   5
  -2  -1  -8 833.390 194.208   1
  -2   1  -8 849.127 182.783   1
   2   1   9 41.4801 74.9163  11
  -2  -1  -9 200.153 129.657   1
  -2   1 -10 2933.20 244.024  47
  -2  -1 -10 3227.02 406.839   1
  -2   1 -10 2876.70 368.385   1
  -2   1 -10 3361.48 258.696  39
  -2   1 -10 2971.96 243.083  42
  -2  -1 -10 3135.34 240.046  42
  -2   1 -10 3320.91 258.643  41
  -2  -1 -10 3233.54 243.576  15
   2   1  10 3350.81 373.948  11
  -2   1 -10 3110.40 251.845  52
  -2  -1 -10 3256.19 253.074  51
  -2   1 -10 3111.45 247.503  51
  -2  -1 -11 3964.43 287.000  51
  -2   1 -11 4102.95 290.955  51
  -2   1 -11 3946.30 296.135  52
  -2   1 -11 3859.38 293.117  47
  -2  -1 -11 3550.77 447.974   1
  -2   1 -11 3775.30 450.959   1
  -2   1 -11 4606.35 317.975  41
  -2  -1 -11 3890.66 275.816  42
  -2   1 -11 3984.67 290.898  42
   2   1  11 3864.23 407.836  11
  -2  -1 -11 3911.02 274.291  15
  -2  -1 -11 4329.66 248.114  27
  -2   1 -12 66.8852 81.4919  42
  -2   1 -12-199.013 92.5667  47
  -2   1 -12 124.735 84.5794  51
  -2   1 -12 41.0338 79.7726  52
  -2  -1 -12-26.2554 81.6918  51
  -2  -1 -12 32.5866 52.7751  15
   2  -1  13 5436.37 274.933  48
  -2   1 -13 5457.45 334.860  51
  -2   1 -13 5827.63 354.924  42
  -2   1 -14 222.944 86.5712  42
   2   1  14 243.719 86.6534  48
   2  -1  14 271.072 69.4133  48
  -2  -1 -14 268.819 90.4254  31
  -2  -1 -15-18.8349 86.2665  40
   2  -1  15 41.3987 38.9550  48
   2   1  15 48.9227 55.5159  48
  -2   1 -15-45.8528 40.9599  31
  -2  -1 -15 9.87954 50.2688  31
  -2   1 -16-24.5918 60.3731  40
  -2  -1 -16 23.1705 60.7786  40
  -2  -1 -16 47.7189 47.0491  31
   2   1  16 13.9126 39.5027  48
  -2   1 -17 340.676 55.0591  40
  -2  -1 -17 243.230 52.9234  40
  -2  -1 -17 324.349 57.0616  18
   2  -2 -19 653.807 71.4771  18
   2  -2 -19 805.235 72.2594  34
  -2   2  19 697.201 61.3701  44
   2  -2 -18 401.670 80.1736  18
   2  -2 -18 347.373 58.2475  40
  -2   2  18 424.217 71.1942  44
   2  -2 -18 357.056 74.1157  34
  -2   2  18 315.715 48.0347  13
  -2   2  18 444.677 60.2367  14
   2  -2 -17 4386.49 191.497  27
  -2   2  17 4658.89 230.575  44
   2  -2 -17 4995.56 271.152  18
   2  -2 -17 3835.58 213.144  40
  -2   2  17 4355.98 193.847  29
  -2   2  17 4345.38 203.265  13
  -2   2  17 4280.77 210.887  14
   2  -2 -16 117.744 50.4789  27
   2  -2 -16 227.444 82.3890  40
  -2   2  16 163.590 88.1800  48
  -2   2  16 166.059 65.4436  29
  -2   2  16 105.242 56.2434  13
  -2   2  16 146.866 67.3076  14
   2  -2 -15 3494.97 222.559  27
   2  -2 -15 3839.51 260.047  40
   2   2 -15 3751.03 282.203  42
  -2   2  15 3395.05 240.393  48
  -2   2  15 3625.86 226.702  29
  -2   2  15 3170.14 217.929  13
  -2   2  15 3351.19 230.072  14
  -2   2  14 10317.7 417.503  48
   2   2 -14 10807.1 477.487  42
   2  -2 -14 10293.0 436.579  40
   2  -2 -14 10061.9 394.680  31
   2  -2 -14 10166.1 385.166  27
   2  -2 -13 9543.39 377.227  27
  -2   2  13 9672.94 404.053  48
  -2  -2  13 9370.67 355.983  48
   2  -2 -13 9605.47 723.642   2
   2   2 -13 10616.0 466.489  42
   2  -2 -13 10122.4 433.513  40
   2  -2 -13 8794.37 377.532  31
  -2   2  13 10531.7 733.180   7
  -2   2  12 3098.65 221.683  48
  -2  -2  12 3292.31 207.389  48
   2   2 -12 3542.64 265.031  42
   2   2 -12 3625.20 254.537  41
   2  -2 -12 3251.08 246.156  40
   2  -2 -12 3324.34 232.545  31
   2  -2 -12 3128.91 216.904  27
   2   2 -12 3400.53 450.141   2
   2  -2 -12 2810.79 422.057   1
   2  -2 -12 2770.31 388.093   2
   2   2 -11 21903.9 1067.07   2
   2  -2 -11 19315.4 957.901   2
   2   2 -10 7231.03 574.812   2
   2  -2 -10 6499.50 508.893   2
   2   2  -9 55138.8 1458.42   2
   2  -2  -9 53440.6 1357.26   2
   2  -2  -8 917.931 181.683   2
   2   2  -8 1127.71 192.543   2
   2  -2  -7 984.246 168.819   2
   2   2  -7 1202.42 187.095   5
   2   2  -7 1051.90 194.348   2
   2   2  -6 8256.64 442.531   2
   2   2  -6 8340.37 430.266   5
   2  -2  -6 8585.60 418.798   2
  -2  -2   5 19267.8 265.553   7
   2   2  -5 19269.7 583.708   5
   2  -2  -5 19093.6 556.638   2
   2   2  -5 19260.6 603.346   2
   2   2  -4 35611.4 696.417   5
   2  -2  -4 37212.0 689.099   2
   2   2  -4 34969.0 732.593   2
  -2   2   3 166367. 1496.26   7
   2   2  -3 166730. 1285.26   5
   2  -2  -3 162638. 1076.67   3
   2  -2  -3 164416. 1294.68   2
   2   2  -3 164763. 1377.71   2
   2   2  -3 164986. 1518.37   4
  -2   2   2 331110. 2001.06   7
  -2  -2   2 331017. 2154.66   3
   2   2  -1 19550.7 297.447   9
  -2  -2   1 19172.1 523.130  10
  -2  -2   1 18510.0 522.472   3
   2   2  -1 20113.9 384.369   4
  -2  -2   1 18755.4 415.861   1
   2   2  -1 19258.6 374.554   2
   2  -2   0 83535.1 797.179  10
  -2   2   0 85875.4 1029.41   6
  -2  -2   0 84045.8 914.396   1
  -2   2   0 83105.7 678.949   1
  -2   2  -1 3038.05 216.146   9
  -2  -2  -1 2972.33 198.090   1
  -2   2  -1 2909.97 203.540   6
  -2   2  -1 2762.53 136.041   1
  -2   2  -2 6420.28 337.473   9
  -2   2  -2 6389.87 245.545   1
  -2  -2  -2 6749.97 324.303   1
  -2   2  -3 14035.9 500.363   8
  -2   2  -3 13788.6 532.997   9
  -2  -2  -3 14733.9 530.317   1
  -2   2  -3 13078.3 405.517   1
  -2   2  -4 15458.8 575.521   8
  -2  -2  -4 15188.2 585.852   1
  -2   2  -4 14852.9 490.126   1
  -2   2  -4 14134.9 584.412   4
  -2   2  -5 162234. 2032.03   8
  -2  -2  -5 165277. 2104.64   1
  -2   2  -5 163152. 2122.13   4
  -2   2  -5 161499. 1804.61   1
  -2   2  -6 1791.51 262.752   5
  -2   2  -6 1709.66 240.727   4
  -2   2  -6 1753.80 210.649   1
  -2  -2  -6 2087.38 271.746   1
  -2   2  -7 5103.55 393.504   1
  -2   2  -7 5754.47 471.172   4
  -2  -2  -7 5382.64 443.727   1
  -2   2  -7 5495.75 483.982   5
   2   2   8 2481.81 325.994  11
  -2   2  -8 2476.62 289.476   1
  -2  -2  -8 2332.28 325.416   1
  -2   2  -8 2061.28 320.332   5
   2   2   9-111.036 99.8222  11
  -2  -2  -9 0.93726 60.8608   1
  -2   2  -9-86.6463 57.7528   1
  -2   2 -10 16432.2 585.897  47
  -2   2 -10 15081.8 814.362   1
  -2  -2 -10 14807.4 892.394   1
  -2   2 -10 16426.6 572.576  39
  -2   2 -10 16620.2 589.554  41
  -2  -2 -10 14816.6 529.063  51
  -2   2 -10 16116.6 546.174  53
  -2   2 -10 16096.5 553.086  51
  -2   2 -10 15978.9 575.810  52
  -2   2 -10 16108.1 570.785  55
   2   2  10 13992.3 818.517  11
  -2  -2 -10 15383.7 536.533  15
  -2   2 -11 13947.4 546.410  39
  -2   2 -11 14128.0 559.885  41
  -2   2 -11 13909.9 554.675  42
  -2   2 -11 14664.8 541.982  51
  -2   2 -11 14477.8 564.806  52
  -2  -2 -11 14329.4 528.997  15
   2   2  11 12918.5 788.650  11
  -2   2 -11 14991.9 579.510  47
  -2   2 -12 252.396 109.662  52
  -2   2 -12 329.810 98.2291  51
  -2   2 -12 271.012 95.8623  42
  -2   2 -12 381.603 125.740  41
  -2   2 -12 250.875 109.597  47
  -2  -2 -12 335.833 100.010  31
  -2  -2 -12 427.252 97.3534  27
  -2   2 -13 64.3770 63.2804  51
  -2  -2 -13-29.2121 79.8575  31
  -2  -2 -13-5.53159 45.4886  27
  -2   2 -13-41.1728 68.8993  42
  -2  -2 -13-137.220 114.217  40
   2   2  14 697.842 114.924  48
  -2  -2 -14 854.552 132.874  31
  -2  -2 -14 767.784 98.1183  27
  -2  -2 -14 755.828 135.944  40
  -2   2 -14 820.684 142.062  42
  -2  -2 -15-62.9416 74.8896  40
  -2   2 -15 5.05262 57.2717  42
  -2  -2 -15 16.0345 54.1051  31
   2   2  15-1.37916 58.1510  48
   2   2  16 34.6531 43.0984  48
  -2  -2 -16 106.130 49.0373  18
  -2  -2 -16 6.43318 35.1580  31
   2   2  16 54.4254 17.8349  14
  -2   2 -16 25.6052 49.8153  40
  -2  -2 -16 74.6879 56.5568  40
  -2  -2 -17 548.428 70.2990  40
  -2  -2 -17 467.861 57.3534  34
   2   2  17 639.000 61.4840  48
  -2   3  18 82.6185 45.7180  44
   2  -3 -18 6.49996 41.6504  18
  -2   3  18 34.0862 24.2373  29
   2  -3 -18 13.0228 41.3125  34
  -2   3  18 15.8280 30.5002  14
  -2   3  18 75.9263 33.4428  13
   2  -3 -17 211.053 51.9513  27
   2  -3 -17 263.016 82.1591  18
  -2   3  17 226.566 73.5094  44
   2  -3 -17 180.979 60.8429  40
  -2   3  17 184.868 50.1143  29
  -2   3  17 245.492 48.9182  35
   2  -3 -17 226.419 71.7787  34
  -2   3  17 254.595 65.0087  14
  -2   3  17 178.219 53.7514  13
   2  -3 -16 210.823 65.1941  27
  -2   3  16 176.649 74.6778  48
   2  -3 -16 167.054 93.6127  18
   2   3 -16 221.903 78.0167  42
   2  -3 -16 224.747 86.9269  40
  -2   3  16 152.215 64.2168  29
   2  -3 -16 194.457 85.4281  34
  -2   3  16 283.310 77.1984  13
  -2   3  16 200.769 71.6951  14
  -2   3  15-21.1899 65.2022  48
   2  -3 -15-35.3542 91.2365  18
   2   3 -15-79.2533 75.5307  42
   2  -3 -15 13.0011 65.7041  40
   2  -3 -15-78.5470 59.7505  27
  -2   3  15-71.2872 80.2557  14
  -2   3  15-12.7816 63.1714  13
   2   3 -14 101.156 74.6307  42
   2  -3 -14 68.0560 80.6697  40
   2  -3 -14-142.150 121.439  18
   2  -3 -14 106.526 70.1093  27
  -2   3  14-6.65212 61.4321  48
   2  -3 -13 1761.90 194.623  40
   2   3 -13 1797.36 199.733  42
   2  -3 -13 1936.79 181.687  27
   2  -3 -13 1781.81 178.056  31
  -2   3  13 1853.35 187.117  48
  -2   3  12 2819.46 216.701  48
   2   3 -12 3037.68 237.678  47
   2  -3 -12 2857.19 216.279  27
   2  -3 -12 3319.69 256.663  40
   2   3 -12 3010.87 253.823  42
   2  -3 -12 2768.99 224.559  31
  -2   3  12 2933.56 398.105   7
   2  -3 -12 2626.81 405.498   1
   2   3 -12 2336.65 395.269   2
  -2   3  11 100.423 65.3825  48
   2  -3 -11 145.254 90.7246  40
   2   3 -11 198.890 80.2485  42
   2  -3 -11 113.594 73.6646  31
   2  -3 -11 172.323 111.262   1
  -2   3  11 105.100 106.572   7
   2  -3 -11-7.05186 55.6057  27
   2   3 -10 618.517 183.948   2
   2  -3 -10 631.386 168.866   2
   2  -3  -9 273.941 112.920   2
   2   3  -9 374.518 138.663   2
   2   3  -8 12557.2 678.123   5
   2   3  -8 12424.2 655.773   2
   2  -3  -8 12728.0 598.088   2
   2   3  -7 14071.0 645.184   2
   2  -3  -7 14051.3 576.086   2
   2   3  -7 13554.4 645.577   5
   2   3  -6-6.98592 64.5363   2
   2   3  -6 36.2242 62.8657   5
   2  -3  -6 135.794 67.4836   2
  -2   3   6 7.83237 109.555   7
   2   3  -5 16697.0 658.598   4
   2   3  -5 16649.7 581.727   2
   2  -3  -5 17290.6 509.481   3
   2   3  -5 16745.1 594.187   5
   2  -3  -5 17807.6 525.955   2
  -2   3   5 15154.1 580.014   7
   2   3  -4 92016.5 1225.19   2
   2   3  -4 94897.9 1437.12   4
   2  -3  -4 94578.8 1128.65   3
   2  -3  -4 99856.4 1098.59   2
  -2  -3   4 93435.5 1405.38  10
  -2   3   4 99260.7 1370.00   7
   2  -3  -3 2983.62 199.101   3
   2  -3  -3 3308.34 178.153   2
   2   3  -3 2764.02 187.906   2
   2   3  -3 2835.52 231.390   4
  -2  -3   3 2906.99 254.426  10
  -2   3   3 2872.50 225.143   7
   2   3  -2 293.145 76.4255   4
   2   3  -2 413.398 64.0981   2
   2  -3  -2 455.244 65.2896   2
  -2  -3   2 415.326 120.567   3
   2  -3  -2 431.645 88.7623  10
  -2  -3   2 310.639 118.942  10
  -2   3   2 471.272 98.5418   7
   2   3  -2 580.912 85.1911   9
  -2  -3   1 12729.4 511.111   3
  -2   3   1 15084.5 504.371   6
   2   3  -1 14114.1 409.952   4
   2   3  -1 12498.7 282.550   2
  -2  -3   1 13428.6 364.284   1
   2   3  -1 14039.7 358.843   9
   2  -3  -1 14508.5 437.129  10
  -2  -3   1 13754.5 539.997  10
  -2  -3   0 65961.3 856.598   1
   2   3   0 68568.1 601.364   2
  -2  -3   0 69988.5 1208.17   3
  -2   3   0 70084.9 1067.41   6
   2  -3   0 66812.2 947.614  10
  -2  -3   0 69726.4 1245.94  10
  -2   3  -1 59097.9 1008.39   6
  -2  -3  -1 60496.6 901.597   1
   2  -3   1 57644.3 907.494  10
  -2  -3  -2 31545.6 727.510   1
  -2   3  -2 31673.2 853.314   9
  -2  -3  -3 10285.1 462.197   1
  -2   3  -3 10351.0 526.224   9
  -2  -3  -4 21478.4 726.939   1
  -2   3  -4 21191.5 705.755   8
  -2  -3  -5 3232.98 315.208   1
  -2   3  -5 2826.09 325.440   4
  -2   3  -5 3257.95 299.991   8
  -2   3  -6 17791.6 839.891   4
  -2  -3  -6 16285.1 746.355   1
  -2   3  -6 18074.4 863.320   5
  -2   3  -6 18822.4 759.221   8
  -2   3  -7 6091.41 530.375   4
  -2  -3  -7 6737.26 517.266   1
  -2   3  -7 6247.45 551.896   5
  -2  -3  -8 10138.2 674.070   1
  -2   3  -8 12042.8 809.964   5
   2   3   8 11552.3 739.494  11
  -2   3  -9 5858.91 318.130  53
  -2   3  -9 6520.61 358.039  55
  -2   3  -9 6427.81 339.022  51
  -2  -3  -9 5761.52 292.488  21
  -2   3  -9 6221.20 350.828  39
  -2  -3  -9 6105.55 336.832  15
   2   3   9 6605.99 564.904  11
  -2  -3  -9 5977.75 553.238   1
  -2   3  -9 5760.59 584.702   5
  -2  -3 -10 10346.2 755.311   1
  -2   3 -10 11681.2 891.811   5
  -2   3 -10 11770.2 493.912  55
  -2   3 -10 11365.7 498.549  52
  -2   3 -10 11532.0 468.321  51
  -2   3 -10 12326.0 518.361  47
  -2  -3 -10 10489.9 394.789  21
  -2   3 -10 11951.5 497.121  39
  -2  -3 -10 12086.1 493.493  40
  -2   3 -10 11737.2 506.834  41
  -2  -3 -10 11733.1 481.555  31
   2   3  10 12467.4 803.995  11
  -2  -3 -10 10769.4 458.677  15
  -2   3 -11 20543.0 684.205  47
  -2  -3 -11 18146.6 507.830  21
  -2   3 -11 20521.0 681.338  41
  -2  -3 -11 19968.1 640.173  40
  -2   3 -11 19615.9 663.342  42
  -2   3 -11 20284.6 653.651  39
  -2  -3 -11 20621.3 641.498  31
  -2   3 -11 20088.2 621.902  51
  -2   3 -11 20149.0 666.552  52
  -2   3 -11 20752.4 658.919  55
  -2   3 -12 13489.0 551.776  52
  -2   3 -12 13779.3 506.480  51
  -2   3 -12 12612.1 537.052  42
  -2   3 -12 13286.1 545.901  41
  -2  -3 -12 12932.4 520.436  40
  -2   3 -12 13487.0 552.280  47
  -2  -3 -12 14193.0 529.652  31
  -2  -3 -12 13017.9 453.141  27
  -2   3 -13 2102.93 192.551  51
  -2   3 -13 2158.69 222.706  52
  -2   3 -13 2162.48 224.422  47
  -2  -3 -13 2049.41 202.494  31
  -2  -3 -13 2009.00 174.596  27
  -2   3 -13 2259.91 224.168  42
  -2  -3 -13 1976.36 208.405  40
  -2   3 -13 2204.83 224.924  41
   2   3  14 804.336 126.611  48
  -2   3 -14 711.150 125.755  42
  -2  -3 -14 820.762 135.565  40
  -2  -3 -14 696.477 114.007  31
  -2  -3 -14 844.565 106.857  27
   2   3  15 21.9474 60.2114  48
  -2  -3 -15 5.99093 46.4658  18
  -2  -3 -15 54.6878 59.8597  40
  -2   3 -15 78.0117 59.0548  42
  -2  -3 -15 80.3577 54.5634  31
  -2  -3 -15-19.2735 57.7608  34
  -2  -3 -15 36.8196 37.3989  27
   2   3  16 344.425 64.5329  48
  -2  -3 -16 134.102 33.1349  18
  -2  -3 -16 385.900 63.5708  34
   2   3  16 374.489 53.2146  14
  -2   3 -16 266.316 52.0217  40
  -2  -3 -16 353.229 70.7793  40
  -2   4  18 321.387 45.1586  44
   2  -4 -18 380.601 54.0189  34
  -2   4  18 307.492 43.4213  14
  -2   4  18 267.099 38.6282  13
   2  -4 -17 202.476 46.5631  27
  -2  -4  17 165.294 40.7864  25
   2  -4 -17 183.809 55.3866  18
  -2   4  17 285.915 67.4624  44
  -2   4  17 204.563 44.6587  35
  -2   4  17 213.409 49.7966  29
   2  -4 -17 270.453 66.1717  34
  -2   4  17 188.552 55.5343  14
  -2   4  17 225.937 58.2684  13
   2  -4 -16 853.212 100.757  27
  -2   4  16 865.331 106.457  44
   2  -4 -16 739.318 112.160  18
   2   4 -16 824.742 110.417  42
   2  -4 -16 870.444 116.912  40
   2  -4 -16 899.821 124.882  34
  -2   4  16 912.124 105.418  29
  -2   4  16 781.397 108.297  14
  -2   4  16 1011.70 116.227  13
   2  -4 -15-37.4469 69.0278  27
  -2   4  15 21.3059 50.3361  48
   2  -4 -15-3.02006 68.6931  18
   2   4 -15-61.9625 64.0608  42
   2  -4 -15-50.1937 65.2256  40
   2  -4 -15-65.5605 93.1560  34
  -2   4  15-90.2161 87.0481  13
  -2   4  15-55.1798 93.7494  14
  -2   4  14 856.576 120.787  48
   2  -4 -14 809.149 138.857  18
   2   4 -14 897.177 140.240  42
   2  -4 -14 1046.18 159.071  40
   2  -4 -14 1009.92 156.194  34
   2  -4 -14 1040.47 139.065  27
  -2   4  13 48.0421 57.2881  48
   2  -4 -13 53.8672 77.3454  18
   2   4 -13 3.86262 59.4923  42
   2  -4 -13 26.4293 80.3260  40
   2  -4 -13-68.0406 80.5116  34
   2  -4 -13 96.4295 66.5845  27
  -2   4  12 11924.6 425.943  48
   2  -4 -12 12087.0 492.461  18
   2  -4 -12 12748.7 502.654  40
   2   4 -12 11986.7 492.198  42
   2  -4 -12 12178.7 500.650  34
   2  -4 -12 12609.3 447.259  27
   2   4 -11 22638.9 1070.11   2
   2  -4 -11 22406.9 1082.67   1
   2  -4 -11 21770.1 579.549  27
  -2   4  11 22536.1 572.884  48
   2  -4 -11 22778.5 657.277  18
   2  -4 -11 22926.5 658.361  40
   2   4 -11 22036.2 661.857  42
   2  -4 -11 23785.0 677.376  34
  -2   4  11 24218.5 1096.49   7
   2   4 -10 4781.11 480.895   2
   2  -4 -10 4940.47 487.280   1
   2  -4 -10 4521.81 260.577  27
  -2   4  10 4470.45 244.147  48
   2  -4 -10 4692.41 296.343  40
   2  -4 -10 4564.87 293.099  34
  -2   4  10 4263.86 453.362   7
   2  -4 -10 4680.05 293.444  18
   2   4  -9 105.272 92.8472   5
  -2   4   9 64.4587 121.130   7
   2  -4  -9-222.531 123.885   1
   2   4  -9-205.662 92.7707   2
   2  -4  -8 122.223 98.3474   1
   2   4  -8-17.2885 76.8423   2
   2   4  -8 113.880 88.9413   5
  -2   4   8-82.9468 99.2939   7
  -2   4   7 16678.2 746.048   7
   2   4  -7 15426.7 734.841   5
   2   4  -7 16846.6 718.874   2
   2  -4  -7 16724.7 715.479   1
  -2  -4   6 6791.72 475.198  10
  -2   4   6 5398.97 403.885   7
   2   4  -6 6106.06 395.729   2
   2   4  -6 6055.99 481.218   4
   2  -4  -6 5391.30 337.568   3
   2   4  -6 6395.89 444.413   5
  -2   4   5 9427.44 498.690   7
  -2  -4   5 10243.7 567.637  10
   2   4  -5 10583.9 466.986   2
   2   4  -5 10144.5 512.839   5
   2   4  -5 9925.31 561.875   4
   2  -4  -5 11893.5 488.462   3
  -2   4   4 71794.9 1285.00   7
   2   4  -4 73874.7 1425.34   4
   2  -4  -4 73338.7 1183.13   3
  -2   4   3 4289.52 302.376   7
  -2  -4   3 5048.49 396.219  10
   2   4  -3 4955.92 305.908   9
   2   4  -3 4836.08 341.715   4
   2   4  -2 30259.5 698.341   9
  -2  -4   2 31210.0 947.046  10
   2   4  -2 29951.0 776.821   4
  -2   4   2 28243.7 807.847   6
  -2  -4   2 31330.3 915.883   3
  -2  -4   1 2990.08 307.305  10
   2   4  -1 2651.72 199.590   9
   2  -4  -1 2968.26 252.714  10
   2   4  -1 2708.49 219.742   4
  -2  -4   1 3035.16 293.704   3
  -2   4   1 2667.80 244.376   6
  -2  -4   0 75546.5 1514.59  10
   2  -4   0 70960.6 1199.44  10
  -2  -4   0 72300.4 1405.10   3
  -2   4   0 70886.6 1219.64   6
  -2  -4   0 73375.4 908.020   1
   2  -4   1 1241.45 170.909  10
  -2   4  -1 1258.73 205.603   9
  -2   4  -1 1268.52 174.016   6
  -2  -4  -1 1450.15 225.229   3
  -2  -4  -1 1332.83 137.698   1
   2  -4   2 225.674 90.4888  10
  -2   4  -2 257.434 130.152   9
  -2  -4  -2 114.224 61.0700   1
  -2  -4  -2 139.831 117.197   3
  -2   4  -2 310.388 107.156   6
   2  -4   3 2653.63 262.237  10
  -2   4  -3 2755.77 310.475   9
  -2  -4  -3 2098.49 215.837   1
  -2   4  -4 811.256 153.328   8
  -2   4  -4 1012.67 215.196   9
  -2  -4  -4 1060.57 169.320   1
  -2   4  -5 334.479 110.396   8
  -2   4  -5 513.747 172.322   4
  -2  -4  -5 103.325 83.5998   1
  -2   4  -6 318.980 178.700   4
  -2  -4  -6 710.629 162.394   1
   2   4   7 3624.16 430.751  11
  -2  -4  -7 3564.58 390.931   1
  -2   4  -7 3966.24 461.833   4
  -2   4  -7 3674.57 450.768   5
  -2   4  -8 10731.1 810.109   5
  -2  -4  -8 10395.4 697.317   1
  -2   4  -8 10468.1 772.935   4
  -2  -4  -8 10811.8 411.702  21
  -2   4  -8 10728.8 452.580  55
  -2  -4  -8 11793.1 458.271  40
  -2  -4  -8 11315.0 448.908  31
   2   4   8 11396.3 767.927  11
  -2   4  -9 7341.57 704.011   5
  -2  -4  -9 8077.41 634.454   1
  -2   4  -9 7843.31 399.831  55
  -2  -4  -9 7334.15 343.604  21
  -2  -4  -9 7719.47 385.080  40
  -2   4  -9 7633.68 393.349  39
  -2  -4  -9 7818.73 385.432  31
   2   4   9 7887.29 659.388  11
  -2   4 -10 413.516 108.902  47
  -2  -4 -10 172.516 78.2491  21
  -2   4 -10 203.407 93.3298  39
  -2   4 -10 386.244 112.451  41
  -2  -4 -10 282.249 101.273  40
  -2  -4 -10 259.607 97.4524  31
  -2   4 -10 307.067 72.6418  51
  -2   4 -10 375.135 109.217  52
  -2   4 -10 434.993 112.749  55
  -2   4 -11 6248.31 375.460  52
  -2   4 -11 6579.14 335.065  51
  -2   4 -11 6467.09 367.376  55
  -2   4 -11 6258.44 380.752  47
  -2  -4 -11 6476.46 332.435  18
  -2  -4 -11 5657.10 290.976  21
  -2   4 -11 5844.07 351.063  39
  -2  -4 -11 5944.76 347.942  40
  -2   4 -11 5984.80 370.890  41
  -2  -4 -11 5916.73 346.154  31
  -2  -4 -11 6475.77 334.970  27
  -2   4 -12 72.6314 83.3179  52
  -2   4 -12 85.7192 61.4273  51
  -2   4 -12 74.9868 92.3948  47
  -2  -4 -12 24.5062 49.7701  21
  -2  -4 -12 27.4882 49.6759  18
  -2   4 -12 53.4161 79.9490  42
  -2   4 -12 56.5695 66.1918  39
  -2  -4 -12-54.5082 80.1728  40
  -2   4 -12-48.8282 75.5229  41
  -2  -4 -12-1.39325 84.4957  31
  -2  -4 -12 147.150 84.0975  27
  -2   4 -13 60.1922 77.1028  52
  -2   4 -13 75.5629 74.1512  47
   2   4  13 35.3668 69.4343  48
  -2  -4 -13-3.21111 55.1065  18
  -2   4 -13 93.4221 75.0186  41
  -2   4 -13 62.9723 84.2556  42
  -2  -4 -13-9.13221 77.6049  40
  -2  -4 -13 58.7997 81.0393  31
  -2  -4 -13 22.7937 63.1046  34
  -2  -4 -13-43.6399 60.9016  27
   2   4  14 1051.96 124.313  48
  -2  -4 -14 802.579 96.1134  18
  -2   4 -14 1018.55 140.545  42
  -2  -4 -14 1058.09 136.555  40
  -2  -4 -14 1206.87 141.337  31
  -2  -4 -14 985.042 114.146  34
  -2  -4 -14 975.546 109.918  27
  -2   4 -15 13.8228 46.2200  42
  -2  -4 -15 146.250 67.1677  40
  -2  -4 -15 53.0722 36.4660  34
  -2  -4 -15 16.3317 30.8762  27
   2   4  15 3.60731 44.8061  48
   2   4  16 122.365 31.6154  14
   2   4  16 185.533 40.5634  48
   2  -5 -17 2.48414 24.4131  27
  -2   5  17 25.2125 26.0809  35
  -2   5  17 14.4792 27.6129  29
  -2   5  17-18.5652 31.1480  14
  -2   5  17-1.22889 28.4672  13
  -2   5  17 8.18641 23.1440  44
   2  -5 -16 718.318 83.5547  27
  -2  -5  16 524.132 56.7697  25
  -2   5  16 695.444 80.5579  44
   2  -5 -16 855.813 105.627  34
  -2   5  16 890.945 96.8984  29
  -2   5  16 901.460 100.383  13
  -2   5  16 832.569 96.2308  14
  -2  -5  15 4.68000 36.4082  25
   2  -5 -15 38.3240 59.7499  27
  -2   5  15-48.3637 69.0792  29
   2  -5 -15-41.9166 55.9910  18
   2   5 -15-52.9647 46.0831  42
  -2   5  15 14.7451 52.7066  44
   2  -5 -15 63.5168 67.9093  34
  -2   5  15 0.22130 57.1488  13
  -2   5  15 4.74235 57.3808  14
   2  -5 -14 904.992 122.011  27
  -2   5  14 815.828 103.561  48
   2  -5 -14 877.986 129.133  18
  -2   5  14 748.541 109.997  44
   2   5 -14 849.898 126.948  42
   2  -5 -14 1107.60 151.958  34
  -2   5  14 1022.54 134.691  14
  -2   5  13 649.091 100.179  48
   2  -5 -13 518.282 114.432  18
   2   5 -13 547.497 113.490  42
   2  -5 -13 406.339 110.672  40
   2  -5 -13 541.714 89.0068  43
   2  -5 -13 534.564 122.799  34
   2  -5 -13 611.459 109.950  27
  -2   5  12 3373.94 215.392  48
   2   5 -12 3498.95 263.729  42
   2  -5 -12 3414.44 267.040  40
   2  -5 -12 3305.41 209.657  43
   2  -5 -12 3543.63 261.214  18
   2  -5 -12 3261.41 257.336  34
   2  -5 -12 3427.06 235.747  27
   2  -5 -11 421.611 86.9302  43
   2  -5 -11 366.428 107.437  40
   2  -5 -11 174.945 81.8426  18
   2  -5 -11 391.572 112.316  34
   2  -5 -11 337.768 96.4701  27
   2  -5 -10 1921.28 176.776  27
   2  -5 -10 1855.73 197.910  40
   2  -5 -10 1920.71 171.689  43
   2  -5 -10 1907.73 198.723  18
  -2  -5  10 2110.56 197.994  19
   2  -5 -10 1594.75 180.886  34
  -2  -5  10 1920.39 329.993  10
  -2   5  10 2105.74 328.837   7
   2  -5  -9 17823.3 506.932  27
  -2  -5   9 17280.7 555.953  19
   2  -5  -9 16899.3 540.748  18
   2  -5  -9 16952.9 558.613  40
   2  -5  -9 18195.3 583.781  38
   2  -5  -9 17494.9 561.938  34
  -2  -5   9 17877.9 961.686  10
  -2   5   9 19275.7 939.002   7
   2  -5  -8 6575.43 299.157  27
  -2  -5   8 7082.41 358.242  19
   2  -5  -8 6527.68 324.894  18
   2   5  -8 6732.58 555.360   5
   2  -5  -8 6384.09 326.459  34
  -2   5   8 5898.21 501.488   7
   2  -5  -8 6220.17 329.091  40
  -2  -5   7 227.422 94.8838  10
  -2   5   7 353.005 134.437   7
   2   5  -6 2085.90 289.477   5
   2   5  -6 2098.75 305.410   4
  -2   5   6 2101.02 273.363   7
  -2  -5   6 2290.93 321.883  10
   2   5  -5 2396.69 308.046   4
  -2  -5   5 2277.64 312.811  10
  -2   5   5 2018.52 257.458   7
   2   5  -4 397.680 130.665   4
  -2  -5   4 425.605 158.095  10
  -2   5   4 187.287 106.672   7
   2   5  -3 6283.88 440.846   4
  -2   5   3 5356.73 412.964   6
  -2  -5   3 5803.19 480.475  10
   2   5  -3 5789.31 380.318   9
  -2   5   2 484.574 155.053   6
   2   5  -2 16.3359 44.6057   4
  -2  -5   2 377.398 146.742  10
   2   5  -1-8.40235 38.5279   4
  -2  -5   1 190.013 106.032   3
  -2   5   1 277.814 102.344   6
  -2  -5   1-41.6001 110.736  10
   2  -5  -1-0.55680 71.8634  10
  -2   5   0 1446.03 211.846   6
  -2  -5   0 1340.17 226.113   3
  -2  -5   0 1270.62 237.258  10
   2  -5   0 1143.44 188.337  10
  -2  -5  -1 122.964 113.232   3
  -2   5  -1 131.159 100.544   6
  -2   5  -1 181.828 103.201   9
   2  -5   1 178.545 93.4039  10
  -2  -5  -2 11306.6 664.198   3
  -2   5  -2 11133.7 655.754   9
   2  -5   2 11373.3 587.544  10
  -2  -5  -3 30374.8 1109.37   3
   2  -5   3 30310.0 996.037  10
  -2   5  -3 28339.8 1079.49   9
  -2  -5  -4 1862.33 309.068   3
  -2   5  -4 2069.68 325.337   9
   2   5   4 1920.84 286.683  11
   2  -5   4 1589.76 255.500  10
  -2   5  -5 1796.71 319.924   4
  -2  -5  -5 1484.23 274.705   3
   2   5   5 1441.92 270.009  11
   2  -5   5 1843.28 275.081  10
  -2  -5  -6 2059.29 181.602  26
  -2  -5  -6 2007.38 178.435  21
   2   5   6 1349.72 259.591  11
   2  -5   6 1846.58 283.283  10
  -2  -5  -6 1751.86 173.282  31
  -2  -5  -6 1477.00 290.372   3
  -2   5  -6 1525.65 331.253   4
   2  -5   7 1723.82 184.249  19
  -2  -5  -7 2138.55 192.903  21
   2   5   7 2058.62 330.869  11
   2  -5   7 2131.68 312.441  10
  -2  -5  -7 2039.74 191.225  40
  -2  -5  -7 2081.37 193.077  31
  -2   5  -7 1839.52 347.057   5
  -2   5  -7 2265.84 386.909   4
  -2   5  -8 12106.1 893.335   5
  -2   5  -8 12856.0 919.027   4
  -2   5  -8 12126.5 490.632  55
  -2  -5  -8 11463.6 458.249  40
   2  -5   8 11676.4 453.908  19
  -2  -5  -8 13119.8 465.081  21
  -2  -5  -8 11702.8 463.278  31
   2  -5   8 12275.6 769.686  10
   2   5   8 12460.5 826.438  11
  -2  -5  -9 9208.32 391.983  21
  -2   5  -9 9157.80 432.294  39
  -2  -5  -9 8905.33 410.903  40
  -2  -5  -9 8731.51 408.865  31
  -2   5  -9 9691.45 440.732  55
  -2   5 -10 68.3543 67.2384  47
  -2  -5 -10 78.1708 69.6375  21
  -2   5 -10-8.38908 61.7427  39
  -2   5 -10 120.730 82.0651  41
  -2  -5 -10 57.6881 73.5395  40
  -2  -5 -10-5.34809 71.3989  31
  -2  -5 -10 31.5194 59.1814  34
  -2   5 -10 24.2432 66.0981  52
  -2   5 -10 20.3548 56.3786  55
  -2   5 -11 2516.13 215.061  55
  -2   5 -11 2207.83 218.958  52
  -2   5 -11 2312.79 229.384  47
  -2  -5 -11 1891.52 171.282  21
  -2   5 -11 2020.21 213.411  41
  -2  -5 -11 1786.00 188.582  40
  -2   5 -11 2050.70 200.393  39
  -2  -5 -11 1995.70 177.703  34
  -2  -5 -11 2073.66 202.830  31
  -2  -5 -11 2024.75 193.133  27
  -2   5 -12 415.210 99.9336  47
   2   5  12 427.552 92.9787  48
  -2   5 -12 596.397 116.958  52
  -2   5 -12 342.214 106.176  42
  -2   5 -12 384.549 102.140  41
  -2  -5 -12 401.430 104.508  40
  -2  -5 -12 412.650 80.6938  34
  -2  -5 -12 563.567 110.125  27
   2   5  13 2520.04 169.434  48
  -2   5 -13 2449.94 200.426  47
  -2   5 -13 2426.71 193.876  52
  -2   5 -13 2247.16 190.365  41
  -2   5 -13 2632.32 215.012  42
  -2  -5 -13 2161.40 179.783  40
  -2  -5 -13 2180.48 149.284  34
  -2  -5 -13 2444.05 176.106  27
  -2   5 -14 5857.03 275.258  42
   2   5  14 5717.69 215.058  48
  -2  -5 -14 6163.15 232.407  27
  -2  -5 -15 953.514 75.7699  27
  -2   5 -15 862.005 89.2145  42
   2   5  15 862.165 69.7700  29
   2   5  15 888.239 78.4918  14
   2   5  15 945.097 77.6181  13
   2   5  15 886.093 67.2864  44
   2   5  15 718.537 64.0070  48
   2  -6 -16-59.5753 29.6343  27
  -2   6  16 39.7885 35.6310  35
  -2   6  16-0.55288 28.8191  29
  -2   6  16-13.5016 25.4275  14
  -2   6  16-20.7397 28.7908  13
   2  -6 -15 698.759 81.2368  27
  -2   6  15 761.807 90.6295  29
  -2   6  15 781.534 88.3370  14
  -2   6  15 757.543 88.9332  13
   2   6 -15 501.794 67.9522  42
   2  -6 -14 204.118 63.9028  27
  -2   6  14 262.982 67.9125  14
  -2   6  14 159.657 66.0102  13
   2   6 -14 157.381 50.6565  42
   2  -6 -13 174.281 63.3599  27
  -2  -6  13 127.958 47.3281  25
   2  -6 -13 154.510 76.9983  34
  -2   6  13 144.148 69.2245  14
   2  -6 -13 93.7523 49.9073  43
   2   6 -13 235.656 76.4582  42
   2  -6 -12 4165.61 227.931  43
   2   6 -12 4053.29 262.684  42
   2  -6 -12 4009.14 263.732  34
   2  -6 -12 4408.51 244.320  27
  -2  -6  12 4046.34 222.479  25
   2   6 -11-17.8813 59.4072  42
   2  -6 -11 156.772 64.5303  43
  -2  -6  11 171.636 74.6653  19
   2  -6 -11 93.7753 80.2736  34
  -2  -6  11 100.456 57.2052  25
   2  -6 -11 142.958 66.0403  27
   2  -6 -10 1550.57 176.785  38
   2  -6 -10 1881.95 174.884  43
  -2  -6  10 1918.81 196.220  19
   2  -6 -10 1834.91 195.736  34
   2  -6 -10 1911.09 172.652  27
  -2  -6  10 1767.91 162.445  25
   2  -6  -9 6500.43 360.065  38
   2  -6  -9 6580.88 319.734  43
  -2  -6   9 5463.18 330.515  19
   2  -6  -9 6373.35 344.406  34
   2  -6  -9 6222.59 298.324  27
  -2  -6   9 5662.87 289.284  25
   2  -6  -8 8940.79 351.296  27
  -2  -6   8 8316.01 350.186  25
   2  -6  -8 9033.29 430.695  38
   2  -6  -8 9758.51 390.379  43
  -2  -6   8 8663.91 415.330  19
   2  -6  -8 8689.57 392.113  34
  -2  -6   8 8645.18 708.177  10
  -2   6   8 8606.07 624.193   7
  -2  -6   7 585.193 105.990  25
   2  -6  -7 360.549 74.7322  27
  -2  -6   7 339.069 98.7105  19
   2  -6  -7 310.622 78.2809  43
   2  -6  -7 384.171 103.873  38
   2  -6  -7 304.486 95.7806  34
  -2  -6   7 176.711 156.795  10
  -2   6   7 374.973 150.199   7
  -2  -6   6-47.0006 50.9109  25
  -2  -6   6-17.5061 71.3013  45
  -2  -6   6-15.9920 76.1032  19
   2  -6  -6 167.714 64.5103  43
   2  -6  -6 219.096 86.4238  38
  -2   6   6 9.00937 68.6099   7
  -2  -6   6-370.315 188.549  10
  -2   6   6-314.445 154.105   6
  -2  -6   5 18876.4 635.440  45
  -2  -6   5 19672.7 604.170  19
  -2  -6   5 20578.0 578.028  22
   2  -6  -5 18042.5 604.005  38
   2  -6  -5 18894.7 510.839  43
  -2   6   5 18251.5 804.649   7
  -2  -6   5 20090.6 1024.26  10
   2   6  -5 19058.4 953.572   4
  -2   6   5 18116.6 871.741   6
  -2   6   4 616.494 172.601   6
   2   6  -4 412.581 146.003   4
  -2  -6   3 1212.35 262.623  10
  -2   6   3 1220.91 228.154   6
  -2  -6   2-37.0067 121.857  10
  -2   6   2 40.4481 84.3873   6
  -2  -6   1 124.611 134.598  10
  -2   6   1 224.583 103.068   6
  -2   6   0 8163.60 599.153   9
   2  -6   0 9574.79 605.341  10
  -2  -6   0 8285.15 602.043   3
  -2   6   0 8173.09 527.027   6
   2  -6   1 1.49902 75.7145  10
  -2   6  -1 262.381 126.831   9
  -2   6  -1 353.034 122.343   6
  -2  -6  -1-2.58923 100.237   3
  -2   6  -2-144.103 121.031   9
   2  -6   2 129.274 135.976  10
  -2  -6  -2 175.155 107.650   3
   2  -6   3 1709.34 198.234  45
   2  -6   3 1694.75 279.181  10
  -2   6  -3 1514.88 296.783   9
   2   6   3 2071.18 280.306  11
  -2  -6  -3 1482.25 273.984   3
  -2  -6  -3 1631.18 157.189  21
   2  -6   4 1102.49 159.802  45
   2   6   4 1439.26 256.408  11
   2  -6   4 1215.53 233.030  10
  -2   6  -4 1374.79 307.480   9
  -2   6  -4 1264.64 280.420   4
  -2  -6  -4 1314.93 261.236   3
  -2  -6  -4 1422.20 150.938  21
  -2  -6  -4 1410.27 155.747  22
   2  -6   5 954.465 148.466  45
  -2  -6  -5 737.172 114.629  21
   2  -6   5 649.365 122.230  19
   2   6   5 1259.60 241.832  11
   2  -6   5 1306.60 257.351  10
  -2   6  -5 1056.98 272.875   4
  -2  -6  -5 1394.61 299.964   3
   2  -6   6 818.809 134.714  45
  -2  -6  -6 667.837 111.384  40
  -2   6  -6 849.678 252.418   4
  -2  -6  -6 885.708 247.211   3
   2  -6   6 1022.94 235.821  10
   2   6   6 495.928 189.513  11
  -2  -6  -6 596.011 112.176  21
   2  -6   6 907.560 140.417  19
  -2   6  -7 3590.90 263.759  55
  -2  -6  -7 3507.55 247.734  21
   2  -6   7 3112.94 250.659  19
  -2  -6  -7 2928.85 225.699  40
  -2   6  -8 7837.23 386.269  55
   2  -6   8 6849.87 360.300  19
  -2  -6  -8 6780.92 343.477  21
  -2   6  -8 7008.36 370.541  39
  -2  -6  -8 6295.63 333.385  40
  -2  -6  -9 713.099 122.529  21
   2  -6   9 683.832 121.588  19
  -2   6  -9 707.387 124.189  39
  -2  -6  -9 625.515 119.573  40
  -2   6  -9 752.889 133.128  55
  -2   6  -9 755.746 138.965  52
  -2  -6  -9 660.973 114.728  27
  -2   6 -10 1542.49 182.222  41
  -2  -6 -10 1581.87 166.500  40
  -2   6 -10 1559.23 167.316  39
  -2   6 -10 1523.73 175.503  52
  -2   6 -10 1362.03 157.367  55
  -2   6 -10 1521.07 183.972  47
  -2  -6 -10 1583.60 161.640  27
  -2   6 -11 2995.93 209.116  39
  -2   6 -11 2687.61 221.157  41
  -2   6 -11 3076.88 228.317  52
  -2   6 -11 3039.60 232.892  47
  -2  -6 -11 3405.95 219.642  27
  -2   6 -12 580.538 116.986  42
  -2   6 -12 559.051 101.445  41
  -2   6 -12 508.469 94.5496  52
  -2  -6 -12 562.893 89.8654  27
  -2   6 -12 557.977 98.2254  47
   2   6  12 591.028 78.5461  48
  -2  -6 -13 412.802 67.9216  27
  -2   6 -13 334.684 75.6864  42
  -2   6 -13 373.512 73.9908  41
  -2  -6 -13 284.998 52.8378  43
  -2  -6 -14 451.351 55.1943  27
   2   6  14 451.795 60.5851  14
  -2   6 -14 411.887 66.2219  42
  -2   7  15 37.8006 23.7194  29
  -2   7  15 36.5422 24.9074  35
   2  -7 -14 65.6396 32.1699  27
   2  -7 -14 163.780 47.5369  22
  -2   7  14 89.8659 39.1768  29
  -2   7  14 134.115 36.5341  14
  -2   7  14 115.605 36.3300  13
  -2   7  13 26.9992 40.7090  13
  -2   7  13 75.0207 42.7427  14
  -2   7  13 75.2434 50.2168  29
   2  -7 -13 49.4417 38.4164  27
   2  -7 -13 30.1125 38.7325  43
  -2   7  12 1457.38 130.723  13
  -2   7  12 1540.95 122.749  14
   2  -7 -12 1554.59 127.545  27
   2  -7 -12 1527.90 130.985  43
  -2   7  11 89.3183 43.3726  14
   2  -7 -11 114.742 53.1211  27
   2  -7 -11 175.490 70.5622  43
   2  -7 -10 1624.19 166.085  38
   2  -7 -10 1838.76 165.064  43
   2  -7 -10 1610.17 141.938  27
  -2  -7  10 1720.13 180.676  19
   2  -7  -9 134.197 79.5864  43
   2  -7  -9 166.033 78.9690  38
   2  -7  -9 170.290 57.6729  27
  -2  -7   9 216.185 96.4304  19
   2  -7  -8 164.703 75.3732  43
   2  -7  -8 191.155 83.6481  38
  -2  -7   8 147.257 88.0037  19
   2  -7  -7 2396.20 233.689  38
   2  -7  -7 2504.42 209.603  43
  -2  -7   7 2281.88 231.538  19
   2  -7  -6-7.75844 76.7626  43
   2  -7  -6 50.6788 65.5846  38
  -2  -7   6 59.0885 78.8431  19
   2  -7  -5 10293.9 487.897  38
   2  -7  -5 10292.9 398.214  43
  -2  -7   5 10527.8 471.693  19
  -2  -7   5 11071.9 518.050  45
   2  -7  -5 9522.03 445.899  45
   2  -7  -4 90.1247 70.4311  45
  -2  -7   4 88.2741 87.6366  45
  -2  -7   4 86.3926 82.5607  19
  -2  -7   4 97.8962 83.5497  22
   2  -7  -4 53.4400 55.4422  43
   2  -7  -4 28.4649 68.4578  38
  -2  -7   4-511.731 199.348  10
  -2   7   4-382.666 157.914   6
   2  -7  -3 1783.13 213.598  45
  -2  -7   3 2166.05 235.456  45
   2  -7  -3 1925.12 194.000  22
  -2  -7   3 1878.93 200.680  19
  -2  -7   3 2196.30 203.999  22
   2  -7  -3 2157.39 231.004  38
   2  -7  -3 1930.34 174.423  43
  -2  -7   3 2338.78 394.150  10
  -2   7   3 1850.51 288.451   6
  -2  -7   2 18227.3 543.371  25
   2  -7  -2 17418.2 630.977  45
  -2  -7   2 17039.7 635.433  45
   2  -7  -2 16994.9 535.255  19
  -2  -7   2 18150.4 590.398  19
  -2  -7   2 18309.7 566.215  22
   2  -7  -2 16912.0 539.592  22
  -2  -7   2 16775.9 616.308  38
   2  -7  -2 19104.8 652.470  38
   2  -7  -2 16950.7 482.562  43
  -2   7   2 17802.6 943.029   9
  -2  -7   2 19238.0 1083.60  10
  -2   7   2 16123.6 814.399   6
  -2  -7   1 11414.4 499.736  38
   2  -7  -1 10952.4 491.180  38
   2  -7  -1 11368.0 386.520  43
   2  -7  -1 11352.0 434.007  22
   2  -7  -1 11376.3 453.558  19
  -2  -7   1 11174.2 440.749  22
  -2  -7   1 11416.5 458.318  19
  -2   7   1 10587.1 742.791   9
   2  -7  -1 11153.8 511.518  45
  -2  -7   1 11655.3 524.140  45
  -2  -7   0 7725.12 412.970  38
   2  -7   0 8565.28 434.915  38
  -2  -7   0 8300.58 382.360  19
  -2  -7   0 8288.79 379.710  22
   2  -7   0 7830.04 356.680  22
   2  -7   0 8686.04 406.228  19
  -2   7   0 7897.35 654.668   9
   2  -7   0 8289.05 443.445  45
  -2  -7   0 7818.07 425.423  45
  -2  -7  -1 5331.46 339.976  38
   2  -7   1 5045.37 328.846  38
  -2  -7  -1 5296.29 307.214  22
   2  -7   1 4964.57 316.933  19
   2  -7   1 5503.23 296.154  22
  -2   7  -1 4730.82 498.911   9
  -2  -7  -1 4578.32 325.643  45
   2  -7   1 5714.60 370.243  45
  -2  -7  -2 723.493 138.388  38
   2  -7   2 592.798 129.325  38
   2  -7   2 566.620 131.857  19
   2  -7   2 563.885 106.116  22
  -2  -7  -2 851.107 133.369  22
  -2   7  -2 559.874 175.121   9
  -2  -7  -2 541.286 117.698  45
   2  -7   2 688.338 153.765  45
   2  -7   3 504.725 124.542  38
  -2  -7  -3 699.684 131.566  38
  -2  -7  -3 683.656 120.257  22
   2  -7   3 907.796 126.382  22
   2  -7   3 693.501 129.444  19
  -2   7  -3 546.265 202.494   9
   2  -7   3 964.472 159.764  45
  -2  -7  -4 138.727 72.0566  38
   2  -7   4 15.2560 50.7805  38
   2  -7   4 192.154 96.6143  45
   2  -7   4 108.112 75.2610  19
   2  -7   4-42.5858 51.4313  22
  -2  -7  -4 85.2448 59.7531  22
   2  -7   5 1947.90 218.426  45
   2  -7   5 1488.50 189.250  19
  -2  -7  -5 1564.20 173.064  22
   2  -7   6 724.379 134.378  45
  -2  -7  -6 499.960 94.6431  22
   2  -7   6 558.271 127.211  19
  -2  -7  -7 353.082 80.9148  22
   2  -7   7 382.292 109.437  19
  -2  -7  -7 477.620 92.8113  27
  -2   7  -8 387.876 88.1490  39
  -2  -7  -8 520.737 96.1190  27
   2  -7   8 361.636 100.617  19
  -2  -7  -8 311.891 75.4632  22
  -2   7  -9 16.9763 54.8060  47
   2  -7   9 0.28922 52.8435  19
  -2  -7  -9 12.1975 31.6742  22
  -2   7  -9-44.7501 46.7565  39
  -2   7  -9 16.6540 49.2223  52
  -2  -7  -9-135.165 68.7168  27
  -2   7 -10 1037.26 133.142  47
   2  -7  10 1104.39 116.734  19
  -2   7 -10 1007.23 134.134  41
  -2   7 -10 1114.32 125.508  52
  -2  -7 -10 1062.20 118.408  27
  -2   7 -11 605.511 102.690  42
  -2   7 -11 477.213 84.6471  41
  -2  -7 -11 717.755 94.3275  43
  -2   7 -11 661.486 88.1223  47
  -2   7 -11 597.324 86.4719  52
  -2  -7 -11 663.564 89.3673  27
  -2  -7 -12 390.049 60.8518  27
  -2   7 -12 336.231 58.6276  47
  -2  -7 -12 263.201 53.9061  43
  -2   7 -12 321.425 72.7527  42
  -2   7 -12 276.409 56.1190  41
  -2   7 -13-16.5862 25.3310  42
  -2  -7 -13 9.69854 20.2927  27
   2   7  13-35.4193 22.9619  14
   2  -8 -13 828.371 68.5274  22
  -2   8  13 726.803 63.0857  35
   2  -8 -12 110.753 46.8680  22
  -2   8  12 177.770 40.7568  29
  -2   8  12 227.407 47.7523  35
  -2   8  11 37.8270 32.1041  29
   2  -8 -11 30.2846 49.0350  43
   2  -8 -11-53.3073 49.7500  22
   2  -8 -10 31.3143 39.6950  38
   2  -8 -10 56.5360 65.2477  43
  -2   8  10 6.07883 28.1977  29
   2  -8 -10-49.5649 57.8943  22
   2  -8  -9-19.7297 80.7592  22
   2  -8  -9 60.7578 47.9701  38
   2  -8  -9 54.2240 74.5713  43
   2  -8  -8 1025.05 148.606  22
  -2  -8   8 1116.60 155.881  19
   2  -8  -8 1175.96 144.603  43
   2  -8  -8 992.001 147.777  38
  -2  -8   7 11465.3 476.577  19
   2  -8  -7 11844.8 457.709  22
   2  -8  -7 11185.3 475.579  38
   2  -8  -7 11466.3 407.527  43
   2  -8  -6-2.75055 66.1962  22
  -2  -8   6-119.828 99.1938  19
   2  -8  -6-61.1487 70.5445  43
   2  -8  -6-24.9177 70.3213  38
   2  -8  -5 1702.64 196.289  45
  -2  -8   5 1504.46 190.907  19
   2  -8  -5 1706.32 188.076  22
   2  -8  -5 1650.70 166.664  43
   2  -8  -5 1574.71 200.404  38
   2  -8  -4 721.141 139.598  45
   2  -8  -4 814.702 135.500  22
  -2  -8   4 594.364 128.205  19
   2  -8  -4 768.284 120.394  43
   2  -8  -4 718.092 153.353  38
   2  -8  -3 332.105 107.156  45
  -2  -8   3 139.277 83.3000  19
  -2  -8   3 432.179 115.763  22
   2  -8  -3 229.700 92.2743  22
   2  -8  -3 207.320 99.2139  38
   2  -8  -3 354.263 91.2033  43
   2  -8  -2 704.973 152.771  45
  -2  -8   2 715.267 157.028  45
   2  -8  -2 610.286 110.695  22
   2  -8  -2 699.807 116.326  19
  -2  -8   2 814.203 140.329  22
  -2  -8   2 743.114 130.572  19
   2  -8  -2 746.549 157.508  38
   2  -8  -1 3569.07 307.744  45
  -2  -8   1 3281.52 294.925  45
   2  -8  -1 3361.49 250.630  19
   2  -8  -1 3096.49 233.019  22
  -2  -8   1 3383.28 256.347  22
  -2  -8   1 2951.47 237.507  19
   2  -8  -1 3290.24 285.300  38
   2  -8   0 7612.71 441.735  45
   2  -8   0 7997.62 390.789  19
   2  -8   0 8043.76 366.768  22
  -2  -8   0 7259.21 366.105  22
   2  -8   0 7869.75 425.976  38
   2  -8   1 10245.2 508.180  45
  -2  -8  -1 9776.76 416.768  22
   2  -8   1 10346.1 411.005  22
   2  -8   1 9669.35 446.898  19
   2  -8   1 9549.38 460.555  38
  -2  -8  -1 9043.25 448.593  38
  -2  -8  -1 9534.44 347.693  43
   2  -8   2 292.902 109.875  45
  -2  -8  -2 320.567 100.833  22
   2  -8   2 222.127 78.8528  22
   2  -8   2 419.083 109.621  19
   2  -8   2 365.780 106.990  38
  -2  -8  -2 443.340 86.8126  43
  -2  -8  -2 314.243 103.398  38
   2  -8   3 84.8904 104.188  45
   2  -8   3 94.8116 88.0513  19
  -2  -8  -3 165.501 85.0428  22
   2  -8   3 97.4684 68.3049  22
  -2  -8  -3 167.000 67.8833  43
   2  -8   3 72.7817 73.9459  38
  -2  -8  -3 106.175 84.2467  38
   2  -8   4-0.42928 86.4548  45
  -2  -8  -4 145.339 80.9585  22
   2  -8   4-77.4320 93.3196  19
  -2  -8  -4 128.795 68.3741  43
   2  -8   5 1262.25 174.738  45
   2  -8   5 1371.65 185.422  19
  -2  -8  -5 1269.85 147.251  22
   2  -8   6 1074.08 154.251  45
  -2  -8  -6 1377.05 143.505  22
   2  -8   6 1593.03 184.882  19
  -2  -8  -7 2240.79 180.074  43
  -2  -8  -7 2013.98 161.324  22
   2  -8   7 1982.74 185.757  19
   2  -8   7 1581.22 158.383  45
  -2  -8  -7 2173.31 146.538  27
  -2  -8  -8 1356.77 138.570  43
  -2  -8  -8 972.609 101.263  22
   2  -8   8 1063.74 131.018  19
  -2   8  -8 1066.43 121.812  47
  -2  -8  -8 944.968 95.9679  27
  -2  -8  -9 657.482 93.9310  43
  -2   8  -9 469.978 82.5888  41
   2  -8   9 498.969 82.2071  19
  -2   8  -9 534.305 83.6479  47
  -2  -8  -9 506.840 69.1087  27
  -2  -8 -10 248.641 58.0155  43
  -2   8 -10 335.315 76.2243  42
  -2   8 -10 266.165 54.2431  41
   2  -8  10 229.965 46.8505  19
  -2  -8 -10 168.998 41.0195  27
  -2   8 -10 215.054 47.5117  47
  -2  -8 -11 24.5334 30.7324  43
  -2   8 -11 19.9133 31.9654  42
   2  -9 -11 60.4976 25.2826  22
   2  -9 -10 55.4557 39.7496  22
   2  -9  -9 215.844 53.8276  38
   2  -9  -9 277.213 67.7160  22
   2  -9  -8 226.840 68.8299  38
   2  -9  -8 243.679 71.9990  22
   2  -9  -7 257.706 79.2616  38
   2  -9  -7 273.826 79.7662  22
   2  -9  -6-91.2125 71.9155  38
   2  -9  -6 80.9417 70.5206  22
   2  -9  -5 749.485 134.810  38
   2  -9  -5 674.585 110.669  22
   2  -9  -5 681.996 111.848  45
   2  -9  -4 558.670 128.805  38
   2  -9  -4 570.407 112.581  22
   2  -9  -4 636.024 118.158  45
   2  -9  -3 436.233 124.414  38
   2  -9  -3 269.081 82.9577  22
   2  -9  -3 444.480 110.977  45
   2  -9  -2-69.6954 80.3365  38
   2  -9  -2-3.69685 65.4207  22
  -2  -9   2-29.9347 67.5581  22
   2  -9  -2 22.1102 76.4524  45
   2  -9  -1-11.4694 84.2159  38
  -2  -9   1 39.3352 73.9756  22
   2  -9  -1-1.68181 55.4476  22
   2  -9  -1 70.4627 54.6499  19
   2  -9  -1-46.4426 87.1425  45
   2  -9   0 73.3551 80.8688  38
   2  -9   0-41.0853 55.4317  22
   2  -9   0-32.3983 46.7497  19
  -2  -9   0-21.1888 70.2965  22
   2  -9   0-44.8998 87.7964  45
   2  -9   1 1364.52 169.306  38
  -2  -9  -1 1717.64 173.587  22
   2  -9   1 1582.41 171.706  19
   2  -9   1 1550.32 153.996  22
   2  -9   1 1676.49 209.297  45
  -2  -9  -2 475.136 74.7822  43
   2  -9   2 587.985 115.629  19
  -2  -9  -2 540.156 104.481  22
   2  -9   2 620.983 137.707  45
  -2  -9  -3 401.719 71.7559  43
  -2  -9  -3 445.952 96.7376  22
   2  -9   3 364.764 96.0676  19
   2  -9   3 296.168 110.390  45
  -2  -9  -4 796.297 98.1394  43
  -2  -9  -4 743.669 109.355  22
   2  -9   4 754.172 126.471  19
   2  -9   4 660.759 128.870  45
  -2  -9  -5 141.007 57.9300  43
  -2  -9  -5 105.110 54.3436  22
   2  -9   5 216.305 83.6814  19
   2  -9   5 164.698 73.9472  45
  -2  -9  -6 52.4588 52.2243  43
  -2  -9  -6 16.6255 37.2236  22
   2  -9   6 0.24998 59.7783  19
  -2  -9  -7 712.716 83.5943  43
  -2  -9  -7 681.009 75.7459  22
   2  -9   7 810.324 102.920  19
  -2  -9  -8 85.3724 39.2151  43
  -2   9  -8 113.119 36.9167  41
   2  -9   8 39.6773 37.7531  19
  -2  -9  -9-45.0024 30.4426  43
   2 -10  -8 89.3925 30.3608  22
   2 -10  -7 756.292 77.5654  22
   2 -10  -6 720.179 84.5642  22
   2 -10  -5 425.763 70.1258  22
   2 -10  -4 194.362 58.3744  22
   2 -10  -3-53.6048 49.1368  22
   2 -10  -2 1061.50 131.152  45
   2 -10  -2 1274.83 120.156  22
   2 -10  -1 201.073 75.5441  45
   2 -10  -1 136.640 56.0398  22
   2 -10   0 28.8199 59.8609  45
   2 -10   0 102.746 45.5995  19
   2 -10   1 37.8870 64.7417  45
   2 -10   1-5.50023 37.8736  19
  -2 -10  -2 251.567 62.9862  22
   2 -10   2 252.080 63.2165  19
   2 -10   3 39.6542 43.2963  19
  -2 -10  -3-125.731 48.0748  22
  -2 -10  -4 148.117 41.8722  22
   2 -10   4 242.845 59.1762  19
   2 -10   5 25.0031 35.5893  19
  -3   0  19 5.57776 21.2401  44
   3   0 -19 51.9704 35.8088  34
  -3   0  19 10.3286 27.1601  24
  -3   0  18 64.7445 39.3066  44
   3   0 -18-36.8562 54.1114  18
  -3   0  17 918.147 112.977  44
  -3   0  16-37.4377 79.7487  44
  -3   0  16 54.6502 58.7441  14
  -3   0  15 1843.85 178.177  48
  -3   0  15 2039.39 169.324  13
  -3   0  15 1792.22 161.583  14
  -3   0  14 13.5394 35.7091  29
  -3   0  14 47.9209 69.8387  48
  -3   0  14-2.19036 52.0750  14
  -3   0  14 72.3167 58.1108  13
  -3   0  13 1549.56 162.871  48
  -3   0  13 1526.97 151.189  13
  -3   0  13 1484.13 147.551  14
  -3   0  13 1384.89 136.944  29
   3   0 -13 1926.76 357.287   2
   3   0 -12-41.6571 54.9699  42
  -3   0  12 34.5846 39.9424  48
  -3   0  12-40.1175 66.1812   7
   3   0 -11-163.713 119.869   2
   3   0 -10 11.6489 101.312   2
   3   0  -9 55746.0 1440.82   2
   3   0  -8 75.4231 111.265   2
   3   0  -7 7009.21 435.430   2
  -3   0   7 7178.18 352.423   7
   3   0  -6 18.2869 85.0195   2
  -3   0   6-6.78006 57.3101   7
   3   0  -5 21714.9 630.226   2
  -3   0   5 21447.2 496.172   7
   3   0  -4-62.6409 91.3992   2
  -3   0   4-19.2873 41.4288   6
   3   0  -3 845744. 3298.30   2
  -3   0   3 856739. 2526.82   6
  -3   0   2 113.360 50.1274   6
  -3   0   2 195.478 74.2596   1
  -3   0   2 173.969 34.5292  10
  -3   0   1 248755. 1662.86   1
  -3   0   0 17.7051 49.0619   1
  -3   0   0 86.4628 41.4227   9
  -3   0   0 13.9818 50.4745   8
  -3   0  -1 5408.30 275.342   1
  -3   0  -1 5228.76 290.675   8
  -3   0  -2 93.6393 39.4492   4
  -3   0  -2 40.3695 43.1488   5
  -3   0  -2 42.4254 60.7774   1
  -3   0  -2 75.9690 76.8435   8
  -3   0  -3 233.633 62.5958   4
  -3   0  -3 247.230 96.3418   1
  -3   0  -3 246.589 87.7663   5
  -3   0  -4-14.1304 54.9760   5
  -3   0  -4-32.5060 70.0401   1
  -3   0  -5 39414.6 1038.00   1
  -3   0  -5 38285.5 1013.14   5
  -3   0  -7 13971.1 720.185   1
  -3   0  -8-44.3743 82.5071   1
  -3   0  -9 2019.46 312.226   1
  -3   0 -10 205.645 86.5687  47
  -3   0 -10 39.2227 53.6563  51
  -3   0 -10 114.523 68.9716  52
  -3   0 -10 115.166 65.0549  42
  -3   0 -10 75.3717 61.3183  15
  -3   0 -11 1541.02 189.865  42
  -3   0 -11 1635.20 186.260  15
  -3   0 -11 1811.74 201.571  51
  -3   0 -12 52.2942 72.8773  42
  -3   0 -12-23.2328 70.5480  15
  -3   0 -12-27.7340 66.8473  51
  -3   0 -13 489.163 101.418  15
  -3   0 -13 427.711 116.691  51
   3   0  14-49.4625 51.1446  48
  -3   0 -15 47.9630 68.3470  40
   3   0  15 151.512 50.3927  48
  -3   0 -15 137.529 57.9003  31
  -3   0 -16-12.6705 44.9190  40
  -3   0 -16-6.43589 27.0467  31
   3   0  16-86.7936 28.3541  48
  -3   1  19 51.6046 29.5349  44
   3  -1 -19 51.5202 40.6850  18
   3   1 -19 35.0276 31.1133  18
   3   1 -19 87.7121 29.5634  34
   3  -1 -19-2.83351 29.1504  34
  -3   1  19 5.19420 30.1869  24
  -3  -1  19 22.4829 16.6279  24
  -3   1  18 26.5729 52.5373  44
   3  -1 -18 127.127 65.1525  18
   3  -1 -18 15.3915 48.6733  34
  -3  -1  18 39.1688 35.1596  24
  -3  -1  17 148.326 54.2155  44
  -3   1  17 63.8247 63.3821  44
   3  -1 -17 43.7433 81.8252  18
  -3   1  17 122.317 44.9786  29
  -3   1  17 59.4590 50.5650  14
  -3   1  17 87.6672 42.0018  13
   3  -1 -16 66.9115 45.0697  27
  -3  -1  16 88.7724 55.6380  44
   3  -1 -16 68.2822 56.6688  40
  -3   1  16 6.41432 72.2031  44
  -3   1  16 55.2763 51.1559  29
  -3   1  16 121.018 63.0437  14
  -3   1  16 103.413 55.2004  13
   3  -1 -15 3384.61 213.028  27
   3  -1 -15 3536.05 236.444  40
  -3  -1  15 3284.86 208.143  44
  -3   1  15 3167.53 232.736  48
  -3   1  15 3182.11 211.334  29
  -3   1  15 3128.20 220.056  14
  -3   1  15 3104.37 215.857  13
   3  -1 -14 364.782 77.3478  27
  -3   1  14 491.264 103.438  48
   3   1 -14 480.982 104.380  42
   3  -1 -14 475.148 99.5493  40
  -3   1  14 504.286 96.3135  29
  -3   1  14 305.466 97.3336  14
  -3   1  14 288.938 85.0902  13
   3  -1 -13 8751.34 346.761  27
  -3   1  13 8931.95 375.506  48
  -3  -1  13 8366.18 355.202  48
   3  -1 -13 9530.69 767.971   2
   3   1 -13 9434.14 777.808   2
   3   1 -13 8992.30 422.319  42
   3  -1 -13 9133.73 385.461  40
  -3   1  13 8555.74 353.407  29
  -3   1  13 8558.65 359.291  13
  -3  -1  13 8314.20 325.867  14
  -3   1  13 8094.79 595.790   7
  -3   1  13 8570.88 362.865  14
  -3  -1  12 3606.33 224.326  48
  -3   1  12 3396.39 226.318  48
   3  -1 -12 3354.40 431.469   2
   3   1 -12 3631.69 459.614   2
  -3   1  12 3557.65 225.998  14
  -3   1  12 3649.16 393.765   7
   3  -1 -12 3547.42 216.926  27
   3   1 -12 3803.16 264.152  42
   3  -1 -11 218.843 138.105   2
   3   1 -11 136.294 128.620   2
  -3   1  11-173.378 119.443   7
   3   1 -10 10987.6 692.873   2
   3  -1 -10 12531.9 732.410   2
   3  -1  -9 1137.55 222.485   2
   3   1  -9 1471.12 251.801   2
  -3  -1   9 1965.96 193.965   7
   3   1  -8 1715.73 245.458   2
   3  -1  -8 1879.88 256.316   2
  -3  -1   8 1814.37 172.387   7
   3  -1  -7 25797.1 813.118   2
  -3   1   7 25087.1 729.740   7
  -3  -1   7 26742.9 580.715   7
  -3  -1   6 292.327 42.2070   6
  -3  -1   6 283.987 59.3528   7
   3  -1  -6 236.029 94.7240   2
   3   1  -6 432.373 118.466   2
  -3   1   6 223.271 93.0845   7
  -3  -1   5 7547.27 156.972   6
   3  -1  -5 8518.68 396.192   2
   3   1  -5 8076.59 390.157   2
  -3   1   5 8013.51 348.741   7
  -3  -1   5 7784.22 251.312   7
   3  -1  -4 587.444 108.166   2
   3   1  -4 425.148 99.8815   2
  -3   1   4 566.039 96.4529   7
  -3  -1   3 19095.9 427.889   3
   3  -1  -3 20121.4 513.168   2
   3   1  -3 18989.8 501.141   2
  -3   1   3 20040.2 477.136   6
  -3  -1   3 18357.6 428.290  10
  -3   1   3 19857.7 490.307   7
  -3  -1   3 19351.8 309.170   8
  -3  -1   2 642765. 2776.85   1
  -3  -1   2 657171. 2195.38   8
  -3  -1   2 642856. 2482.65  10
  -3  -1   1 9947.45 348.894   1
  -3  -1   1 9769.16 323.825  10
  -3  -1   1 10581.9 332.169   8
  -3  -1   0 139198. 1339.81   1
  -3   1   0 137672. 1236.20   1
  -3  -1  -1 60.7541 57.4732   1
  -3   1  -1 240.670 66.4030   1
  -3  -1  -2 8671.83 399.057   1
  -3   1  -2 9636.91 380.943   1
  -3   1  -2 9805.45 431.089   8
  -3   1  -2 9004.06 386.597   9
  -3  -1  -3 48990.5 1020.11   1
  -3   1  -3 45501.4 902.726   1
  -3   1  -3 47270.3 1037.67   8
  -3  -1  -4 89556.4 1494.68   1
  -3   1  -4 83817.6 1339.28   1
  -3   1  -4 80938.5 1310.37   4
  -3   1  -4 87239.3 1473.24   5
  -3   1  -4 91477.0 1561.39   8
  -3   1  -5 23888.9 778.820   1
  -3   1  -5 22833.8 753.494   4
  -3  -1  -5 24495.9 850.855   1
  -3   1  -5 23507.4 838.312   5
  -3  -1  -6 14627.9 704.282   1
  -3   1  -6 14289.6 653.208   1
  -3   1  -6 14917.4 730.078   5
  -3   1  -7 3664.70 355.622   1
  -3   1  -7 3616.30 386.201   5
  -3  -1  -7 3463.78 373.468   1
  -3  -1  -8 11236.4 709.327   1
  -3   1  -8 11334.1 673.294   1
  -3   1  -9 49400.2 981.917  47
  -3   1  -9 50392.4 993.775  55
  -3  -1  -9 48644.1 952.670  51
  -3   1  -9 50169.4 982.840  51
  -3   1  -9 49746.5 962.191  53
  -3   1  -9 49641.0 988.048  52
  -3   1  -9 53366.7 1022.57  39
  -3   1  -9 52683.6 1009.22  41
  -3   1  -9 48598.0 1485.37   1
  -3  -1  -9 47155.3 1540.86   1
  -3  -1  -9 51828.7 971.991  15
   3   1   9 49309.1 1451.53  11
  -3   1 -10 4174.65 299.278  47
  -3   1 -10 3953.15 292.834  52
  -3   1 -10 4216.51 297.490  51
  -3   1 -10 3922.66 280.782  53
  -3  -1 -10 3902.93 284.664  51
  -3   1 -10 3892.60 294.732  39
  -3   1 -10 3837.17 281.354  42
  -3   1 -10 4195.10 302.006  41
  -3  -1 -10 4534.38 286.851  42
  -3   1 -10 4195.13 472.387   1
  -3  -1 -10 3810.22 461.997   1
  -3  -1 -10 3851.78 277.454  15
   3   1  10 3820.76 421.767  11
  -3   1 -11 15245.4 563.392  42
  -3  -1 -11 15277.6 530.870  42
  -3   1 -11 15817.5 593.524  41
  -3   1 -11 15633.9 589.223  47
  -3   1 -11 16999.6 552.015  15
  -3  -1 -11 15764.9 560.590  15
  -3   1 -11 15851.3 591.923  52
  -3   1 -11 16125.4 590.699  51
  -3  -1 -11 16111.1 579.700  51
  -3   1 -12 7155.66 386.384  42
  -3   1 -12 7408.81 397.540  51
  -3  -1 -12 7779.96 405.482  51
  -3   1 -12 7128.62 401.544  52
  -3   1 -12 7710.85 366.193  15
  -3  -1 -12 7783.13 389.963  15
  -3   1 -13 2530.72 223.320  42
   3  -1  13 2500.54 178.781  48
  -3   1 -13 2432.60 230.341  51
  -3  -1 -13 2662.70 218.005  15
  -3  -1 -14-107.044 104.781  40
  -3   1 -14-39.7681 62.5806  42
   3   1  14-40.9877 66.0972  48
   3  -1  14 8.84683 37.9759  48
  -3  -1 -14-7.16929 62.9267  31
  -3  -1 -15 1484.52 152.910  40
   3   1  15 1313.16 122.698  48
  -3   1 -15 1290.37 117.276  31
  -3  -1 -15 1381.97 138.144  31
  -3  -1 -16 257.361 67.5255  40
  -3   1 -16 247.039 62.3119  40
  -3  -1 -16 131.872 40.2016  31
   3   1  16 226.627 47.4202  48
  -3   2  19 154.234 38.3143  44
   3  -2 -19 105.856 40.7118  18
   3  -2 -19 80.5643 33.5406  34
  -3   2  19 52.1482 32.8120  24
  -3   2  18-7.00139 50.2776  44
   3  -2 -18-19.5959 55.8802  18
   3  -2 -18 11.3587 50.8343  34
  -3   2  18-9.04991 27.1931  13
  -3   2  18 18.2837 37.8977  14
  -3  -2  17 292.149 58.8566  24
   3  -2 -17 212.252 54.1168  27
   3  -2 -17 250.801 88.4883  18
   3  -2 -17 235.550 60.7837  40
  -3   2  17 198.330 76.5290  44
   3  -2 -17 209.549 75.1372  34
  -3   2  17 270.329 60.8169  29
  -3   2  17 243.536 63.5301  13
  -3   2  17 222.047 71.2240  14
   3  -2 -16 203.010 68.2297  27
  -3   2  16 244.880 91.0248  48
   3  -2 -16 242.392 100.967  18
  -3   2  16 72.2078 84.8945  44
   3  -2 -16 216.041 76.3019  40
  -3   2  16 182.062 68.1987  29
  -3   2  16 291.694 84.8240  14
  -3   2  16 182.110 77.2344  13
   3  -2 -15 21.4113 51.5437  27
   3   2 -15-22.1195 67.0701  42
   3  -2 -15 65.8977 62.2579  40
  -3   2  15 73.5493 87.8323  48
  -3   2  15 21.8644 64.3410  29
  -3   2  15 57.1054 67.2818  14
  -3   2  15 99.9120 63.0976  13
  -3   2  14 844.451 135.472  48
   3   2 -14 952.407 147.710  42
   3  -2 -14 985.780 145.480  40
   3  -2 -14 685.507 110.752  27
  -3   2  14 793.139 126.325  29
  -3   2  14 640.701 118.060  14
  -3   2  14 738.665 126.300  13
  -3   2  13 3579.84 246.534  48
   3  -2 -13 2695.90 385.992   2
   3   2 -13 3662.25 271.941  42
   3  -2 -13 3907.99 265.197  40
   3  -2 -13 3406.84 229.687  27
  -3   2  13 3660.16 423.381   7
   3  -2 -12 13858.1 441.832  27
  -3   2  12 13309.6 446.522  48
  -3   2  12 13980.9 789.313   7
   3  -2 -12 12841.1 427.269  31
   3  -2 -12 13349.2 845.769   2
   3   2 -12 13107.3 880.581   2
   3   2 -12 13163.1 496.230  42
   3  -2 -12 13848.4 480.284  40
   3  -2 -11 582.281 186.825   2
   3   2 -11 761.182 209.472   2
  -3   2  11 934.084 209.529   7
   3  -2 -10 562.386 166.782   2
   3   2 -10 933.730 215.602   2
  -3   2  10 897.290 188.199   7
  -3   2   9 5346.26 422.027   7
   3  -2  -9 5284.08 443.232   2
   3   2  -9 4312.72 418.198   2
  -3   2   8 28157.4 888.398   7
   3   2  -8 27619.6 956.023   2
   3  -2  -8 25516.6 883.521   2
  -3   2   7 1723.76 221.648   7
   3  -2  -7 1621.83 214.954   2
   3   2  -7 1764.94 232.115   2
  -3   2   6 3191.58 264.475   7
   3  -2  -6 3240.63 268.351   2
   3   2  -6 2912.56 272.046   2
  -3   2   5 22960.4 655.784   7
   3  -2  -5 24284.1 304.396   3
   3  -2  -5 23163.3 650.338   2
  -3   2   4 70928.8 1087.94   7
  -3  -2   4 71545.5 1070.34  10
   3  -2  -4 70391.9 1047.36   2
   3   2  -4 70581.1 1079.48   2
  -3   2   3 61695.9 974.507   7
  -3  -2   3 58313.8 954.023  10
  -3   2   3 60240.2 966.684   6
  -3  -2   3 57388.7 946.651   3
   3  -2  -3 56751.4 876.653   2
   3   2  -3 53796.2 868.259   2
  -3  -2   2 227826. 1884.06  10
   3   2  -2 222681. 1629.75   2
  -3  -2   2 225184. 1899.49   3
  -3   2   2 220946. 1830.99   6
   3  -2  -1 640.707 63.3085  10
  -3  -2   1 528.904 103.554  10
  -3  -2   1 385.927 85.0426   1
  -3   2   1 534.161 105.339   6
  -3   2   0 89529.3 1208.58   6
  -3  -2   0 86598.9 1102.40   1
  -3   2  -1 2964.50 237.944   9
  -3  -2  -1 2785.20 222.246   1
  -3   2  -1 3303.75 192.612   1
  -3   2  -2 61116.0 1137.62   9
  -3   2  -2 60078.2 886.415   1
  -3   2  -3 53575.2 1121.69   8
  -3   2  -3 54755.0 1157.69   9
  -3  -2  -3 53124.3 1104.55   1
  -3   2  -4 11029.0 557.762   8
  -3  -2  -4 10550.5 540.667   1
  -3   2  -4 10490.5 459.450   1
  -3   2  -4 9637.97 512.759   4
  -3   2  -5 6839.14 473.768   8
  -3   2  -5 7111.57 414.506   1
  -3   2  -5 7189.58 501.879   5
  -3   2  -5 6844.04 462.572   4
  -3  -2  -5 7901.16 501.516   1
  -3   2  -6 1843.26 238.144   1
  -3   2  -6 1810.45 282.131   5
  -3   2  -6 2177.34 286.080   4
  -3  -2  -6 1770.29 264.424   1
  -3   2  -7 60.8727 98.7197   5
  -3   2  -7 294.824 131.593   4
  -3  -2  -7-67.9346 112.047   1
  -3   2  -7-5.06819 70.2179   1
  -3   2  -8 834.606 237.053   5
  -3  -2  -8 473.567 154.905   1
  -3   2  -8 918.461 193.407   1
  -3   2  -9 5871.63 337.976  53
  -3   2  -9 6375.71 365.025  55
  -3   2  -9 6070.59 347.468  51
  -3   2  -9 5878.33 352.843  52
  -3  -2  -9 5371.91 318.545  51
  -3   2  -9 5910.17 356.201  47
  -3   2  -9 6500.02 371.186  39
  -3   2  -9 6135.55 361.218  41
  -3  -2  -9 5982.04 341.555  15
   3   2   9 5261.72 516.238  11
  -3   2  -9 5662.69 586.988   5
  -3  -2  -9 5748.94 555.579   1
  -3   2  -9 5736.86 491.643   1
  -3   2 -10 18773.3 613.450  53
  -3   2 -10 18729.4 645.817  55
  -3   2 -10 19478.6 657.550  52
  -3  -2 -10 18529.3 606.049  51
  -3   2 -10 19791.0 644.000  51
  -3   2 -10 19282.1 659.425  47
  -3  -2 -10 18538.9 523.659  21
  -3   2 -10 19432.0 657.265  39
  -3   2 -10 19221.4 641.771  42
  -3   2 -10 18625.0 645.467  41
   3   2  10 19739.7 1002.59  11
  -3  -2 -10 18599.6 612.178  15
  -3  -2 -10 19038.7 1041.25   1
  -3   2 -11 112.487 82.5383  42
  -3   2 -11 28.4341 79.4461  39
  -3   2 -11 13.2417 80.9590  41
  -3   2 -11-14.2556 74.5292  51
  -3   2 -11 65.5295 71.5220  52
  -3  -2 -11 63.9943 63.3104  15
  -3   2 -11 24.3076 71.0328  47
  -3   2 -12 792.569 149.373  47
  -3   2 -12 745.665 139.984  42
  -3   2 -12 680.957 145.106  41
  -3   2 -12 733.526 143.898  51
  -3   2 -12 868.012 155.063  52
  -3  -2 -12 858.054 120.050  27
  -3  -2 -12 728.446 133.588  15
  -3   2 -13-25.5688 69.8008  51
  -3   2 -13 94.7183 73.4428  42
  -3  -2 -13-1.44301 92.0056  40
  -3  -2 -13 3.08635 73.3922  31
  -3  -2 -13-113.376 53.7979  27
  -3  -2 -14 6.80107 69.5978  31
   3   2  14-79.6174 71.9211  48
  -3   2 -14-32.2307 57.3135  42
  -3  -2 -14-5.44432 84.1492  40
   3   2  15 1279.82 121.181  48
  -3  -2 -15 1235.48 125.613  31
   3   2  15 1057.55 86.3408  14
  -3  -2 -15 1202.12 131.317  40
  -3   2 -16 303.895 56.8083  40
  -3  -2 -16 305.966 61.6346  40
  -3  -2 -16 200.116 42.8507  34
   3   2  16 308.553 55.0196  48
  -3   3  19-9.68751 23.2520  44
  -3   3  18 1815.99 125.139  44
   3  -3 -18 1912.64 137.519  18
  -3   3  18 1794.29 108.090  29
   3  -3 -18 1845.26 133.001  34
  -3   3  18 1845.39 114.835  13
  -3   3  18 2004.85 125.397  14
   3  -3 -17-4.85713 38.6371  27
  -3   3  17 83.3075 64.6789  44
   3  -3 -17 91.9513 68.7952  18
  -3   3  17 81.3823 48.1702  29
  -3   3  17 73.4564 47.1717  35
   3  -3 -17 94.5003 63.6674  34
  -3   3  17 114.707 56.4936  13
  -3   3  17 32.9367 51.5901  14
   3  -3 -16 642.914 98.9044  27
   3  -3 -16 767.243 126.064  18
   3  -3 -16 619.315 104.471  40
  -3   3  16 676.326 113.671  44
   3  -3 -16 863.901 138.595  34
  -3   3  16 682.528 103.412  29
  -3   3  16 737.851 114.864  13
  -3   3  16 749.006 115.651  14
   3  -3 -15 208.817 79.3956  27
  -3   3  15 269.092 88.7469  48
   3  -3 -15 243.453 96.5562  18
   3   3 -15 460.448 106.315  42
   3  -3 -15 284.999 92.0883  40
  -3   3  15 165.173 71.1048  29
   3  -3 -15 254.011 107.976  34
  -3   3  15 283.241 99.8820  14
  -3   3  15 195.423 82.9281  13
  -3   3  14 306.868 93.6252  48
   3  -3 -14 342.755 116.003  18
   3   3 -14 508.033 109.734  42
   3  -3 -14 450.419 111.408  40
  -3   3  14 421.093 105.371  14
  -3   3  14 335.990 88.2022  13
   3  -3 -14 405.793 93.7542  27
   3   3 -13 7379.90 381.182  42
   3  -3 -13 6722.85 355.474  40
   3  -3 -13 6810.22 380.009  18
   3  -3 -13 6618.06 321.611  27
  -3   3  13 6721.53 330.007  48
  -3   3  12 503.222 107.479  48
   3  -3 -12 527.191 122.498  18
   3   3 -12 575.886 114.532  42
   3  -3 -12 553.180 118.568  40
   3  -3 -12 630.324 113.045  27
   3  -3 -12 495.182 187.730   1
   3   3 -12 340.929 128.639   2
  -3   3  12 720.186 198.045   7
  -3   3  11 83953.6 1080.20  48
   3   3 -11 83581.6 1206.95  42
   3  -3 -11 81676.4 1174.19  40
   3  -3 -11 80280.6 1061.65  27
  -3   3  11 85223.9 1940.38   7
   3   3 -11 81161.5 2068.47   2
  -3   3  10 14805.7 780.369   7
   3   3 -10 12895.1 769.265   2
   3  -3 -10 13996.1 741.698   2
  -3   3   9 3538.99 365.480   7
   3  -3  -9 3778.71 367.263   2
   3   3  -9 3914.40 395.232   2
  -3   3   8 1975.58 267.515   7
   3   3  -8 2154.87 273.115   2
   3  -3  -8 1993.30 249.163   2
  -3   3   7 2802.26 284.971   7
   3   3  -7 2265.16 248.008   5
   3  -3  -7 2808.41 276.974   2
   3   3  -7 2425.46 278.463   2
   3  -3  -6 176.551 78.2473   2
   3   3  -6 279.188 95.2749   2
   3   3  -6 293.090 99.9376   5
  -3   3   6 247.816 114.493   7
  -3   3   5 4375.07 321.371   7
  -3  -3   5 4086.83 323.444  10
   3   3  -5 4098.26 270.049   5
   3  -3  -5 4286.31 282.023   2
   3   3  -5 4172.94 302.187   2
  -3  -3   4 797.914 164.225  10
  -3   3   4 702.764 142.512   7
   3   3  -4 1013.40 118.979   5
   3  -3  -4 792.423 120.852   2
   3   3  -4 876.162 136.630   2
  -3   3   3 86419.8 1292.70   7
  -3  -3   3 87349.7 1395.44  10
  -3   3   3 86806.4 1337.65   6
   3   3  -3 86680.3 928.768   5
  -3  -3   3 84395.1 1349.18   3
   3  -3  -3 87812.4 1090.57   2
   3   3  -3 84368.2 1090.04   2
  -3  -3   2 27712.7 797.483  10
  -3   3   2 26697.3 732.308   6
  -3  -3   2 28209.6 785.940   3
   3  -3  -2 27079.9 585.561   2
  -3  -3   1 7408.44 427.894  10
  -3  -3   1 7610.63 418.404   3
   3   3  -1 7636.97 285.256   2
  -3  -3   1 7300.77 326.241   1
  -3   3   1 8498.15 413.689   6
  -3  -3   0 204.004 113.735  10
   3  -3   0 489.607 81.7412  10
  -3   3   0 358.511 107.389   6
   3   3   0 278.535 62.9661   2
  -3  -3   0 324.620 88.5463   1
  -3   3  -1 78412.3 1374.26   9
  -3   3  -1 79492.3 799.161   1
  -3  -3  -1 79454.6 1188.91   1
  -3   3  -2 2900.85 292.086   9
  -3  -3  -2 2627.91 241.451   1
  -3   3  -3 19073.0 710.522   8
  -3   3  -3 18452.9 755.129   9
  -3  -3  -3 18649.0 689.795   1
  -3   3  -4 29467.5 946.099   8
  -3  -3  -4 30469.1 941.449   1
  -3   3  -5 6605.58 481.620   8
  -3   3  -5 7055.13 522.898   4
  -3  -3  -5 6354.86 464.051   1
  -3   3  -6 1780.38 262.757   8
  -3   3  -6 2347.80 343.207   5
  -3   3  -6 1821.93 290.283   4
  -3  -3  -6 1515.56 252.524   1
  -3   3  -7 9983.74 728.868   5
  -3  -3  -7 9369.14 635.470   1
  -3   3  -7 8964.28 667.566   4
  -3  -3  -8-103.945 118.514   1
  -3   3  -8 43.3632 56.7074  55
  -3   3  -8-80.8300 61.6518  53
  -3   3  -8-9.45905 59.6376  51
  -3   3  -8-23.4035 61.0389  39
   3   3   8-26.1308 103.473  11
  -3  -3  -8 147.938 86.1484  15
  -3  -3  -8-82.7933 53.0997  26
  -3   3  -9 445.856 109.476  51
  -3   3  -9 283.206 97.6840  53
  -3   3  -9 472.386 111.333  55
  -3  -3  -9 485.673 105.604  21
  -3   3  -9 391.345 116.083  39
  -3   3  -9 329.129 95.2661  41
  -3  -3  -9 353.426 100.382  15
   3   3   9 245.335 142.530  11
  -3   3  -9 46.0293 104.657   5
  -3  -3  -9 266.661 150.166   1
  -3   3 -10 9078.16 456.930  52
  -3   3 -10 8883.46 445.697  55
  -3   3 -10 8823.94 417.874  53
  -3   3 -10 8944.20 430.039  51
  -3   3 -10 9082.52 460.736  47
  -3  -3 -10 8331.50 366.546  21
  -3   3 -10 9197.42 454.808  39
  -3   3 -10 8948.39 457.362  41
  -3  -3 -10 9265.10 436.267  40
  -3  -3 -10 9043.13 434.013  31
  -3  -3 -10 8631.36 422.649  15
  -3   3 -11 22137.5 716.012  47
  -3  -3 -11 21755.7 563.974  21
  -3   3 -11 21446.1 689.016  39
  -3   3 -11 19941.8 666.772  42
  -3   3 -11 20876.1 698.056  41
  -3  -3 -11 21301.3 656.537  40
  -3  -3 -11 20917.5 649.802  31
  -3   3 -11 21790.4 710.889  52
  -3   3 -11 21784.5 693.860  55
  -3   3 -11 21821.2 659.142  51
  -3   3 -12 2648.29 250.932  52
  -3   3 -12 2406.29 220.797  51
  -3   3 -12 2639.87 250.679  47
  -3  -3 -12 2126.00 163.620  21
  -3   3 -12 2657.89 248.650  42
  -3   3 -12 2599.86 246.463  41
  -3  -3 -12 2520.81 229.929  40
  -3  -3 -12 2340.49 223.817  31
  -3  -3 -12 2477.03 199.020  27
  -3   3 -13 736.567 140.537  52
  -3   3 -13 479.053 92.8638  51
  -3   3 -13 447.740 114.535  47
  -3  -3 -13 471.559 114.039  40
  -3   3 -13 515.899 114.879  42
  -3  -3 -13 530.735 115.614  31
  -3  -3 -13 398.220 82.0391  27
   3   3  14-17.3468 66.5274  48
  -3  -3 -14-76.4291 44.3592  18
  -3   3 -14 39.2716 60.6025  42
  -3  -3 -14 68.9405 65.5488  40
  -3  -3 -14 88.3424 66.2576  31
  -3  -3 -14-18.9025 38.1051  27
  -3   3 -15 13.4654 40.4472  42
  -3  -3 -15 44.1491 48.9540  40
   3   3  15-53.3520 49.4490  48
  -3  -3 -15 24.5922 39.2445  31
  -3  -3 -15-65.2617 38.2519  34
  -3  -3 -15 127.364 30.1948  27
  -3  -3 -16 1118.45 85.1865  40
   3   3  16 1515.20 89.5021  48
  -3   4  18 1660.44 92.4343  24
  -3   4  18 1740.65 100.671  44
   3  -4 -18 1788.62 111.229  34
  -3   4  18 1618.73 92.1448  29
  -3   4  18 1892.64 103.756  13
  -3  -4  17 131.066 49.6889  25
   3  -4 -17 107.755 45.9532  27
  -3   4  17 99.1101 55.0148  44
   3  -4 -17 112.883 57.7863  18
   3  -4 -17 179.617 70.1325  34
  -3   4  17 150.098 52.6449  29
  -3   4  17 107.319 42.5990  35
  -3   4  17 159.573 56.6880  14
  -3   4  17 90.6151 45.4795  13
   3  -4 -16 70.5073 50.7567  27
  -3   4  16 12.7568 59.0206  44
   3  -4 -16-6.99699 65.0409  18
   3  -4 -16 46.5082 65.6981  34
  -3   4  16 13.8571 54.5215  29
  -3   4  16 23.5378 66.7631  13
  -3   4  16 1.54238 58.6164  14
  -3   4  15-103.067 86.0568  29
   3  -4 -15-35.9361 58.7581  27
   3  -4 -15 16.2918 77.7803  18
   3   4 -15 95.4586 53.8385  42
   3  -4 -15-36.5734 68.4112  40
  -3   4  15 102.738 67.8320  44
   3  -4 -15-18.1192 79.3959  34
  -3   4  15-4.72790 73.1536  14
  -3   4  15-29.3373 74.8846  13
   3  -4 -14-1.92950 75.7130  27
  -3   4  14 110.308 59.1086  48
   3  -4 -14 69.3162 89.8029  18
   3   4 -14 208.037 82.8348  42
   3  -4 -14 150.580 89.4760  40
  -3   4  14 28.6015 69.7690  44
   3  -4 -14 37.7315 87.5325  34
  -3   4  14 55.3554 73.7034  14
  -3   4  14 134.056 87.7320  13
  -3   4  13 2186.81 185.877  48
   3  -4 -13 2329.04 223.580  18
   3   4 -13 2290.72 209.562  42
   3  -4 -13 2005.65 205.757  40
   3  -4 -13 2265.96 225.175  34
   3  -4 -13 2627.07 209.119  27
  -3   4  12 5343.86 279.880  48
   3  -4 -12 5082.09 327.412  18
   3   4 -12 5440.28 320.962  42
   3  -4 -12 5116.95 318.470  40
   3  -4 -12 5453.95 335.911  34
   3  -4 -12 4997.51 284.893  27
   3  -4 -11 37026.3 1384.24   1
   3  -4 -11 37523.6 751.203  27
  -3   4  11 37876.5 720.696  48
   3  -4 -11 37072.5 834.376  18
   3   4 -11 37091.9 813.339  42
   3  -4 -11 37981.3 831.050  40
   3  -4 -11 37852.1 853.213  34
  -3   4  11 40209.8 1392.26   7
   3  -4 -10 4988.92 267.654  27
   3  -4 -10 5201.58 307.642  18
   3   4 -10 5066.87 485.284   2
   3  -4 -10 4805.89 485.870   1
   3  -4 -10 5196.27 308.109  34
  -3   4  10 4985.40 484.698   7
   3  -4 -10 4811.63 245.934  43
   3  -4 -10 5403.45 310.111  40
   3   4  -9 10164.2 645.100   2
  -3   4   9 10907.7 666.869   7
  -3  -4   9 10607.1 680.895  10
   3   4  -8 6135.04 476.372   5
   3   4  -8 5694.26 449.986   2
  -3  -4   8 5718.28 485.035  10
  -3   4   8 5900.78 475.039   7
   3   4  -7 1431.07 209.140   5
   3   4  -7 1535.16 234.096   2
  -3   4   7 1753.70 256.314   7
  -3  -4   7 1535.37 242.926  10
   3   4  -6 690.457 122.214   5
   3   4  -6 1034.20 178.512   2
  -3   4   6 691.637 166.150   7
  -3  -4   6 894.947 203.349  10
  -3  -4   5 192450. 2494.10  10
  -3   4   5 200762. 2351.41   7
  -3   4   4 181011. 2243.52   6
  -3  -4   4 181311. 2363.55  10
   3   4  -3 37470.9 898.098   4
  -3  -4   3 36954.9 1032.48   3
  -3   4   3 37121.0 987.697   6
  -3  -4   3 36225.2 1057.60  10
   3   4  -2 4653.62 289.375   4
  -3  -4   2 5268.11 397.284   3
  -3   4   2 4707.22 350.054   6
  -3  -4   2 5162.54 417.120  10
  -3  -4   1 16789.9 504.152   1
  -3  -4   1 17927.8 723.936   3
  -3   4   1 15490.5 620.770   6
  -3  -4   1 17178.6 749.334  10
   3  -4  -1 17079.1 553.995  10
  -3  -4   0 18545.7 759.058   3
  -3   4   0 17919.0 679.747   6
  -3  -4   0 18224.6 556.063   1
   3  -4   0 18227.5 581.183  10
  -3  -4   0 19073.8 809.738  10
  -3  -4  -1 8086.62 521.296   3
  -3  -4  -1 7839.03 392.125   1
  -3   4  -1 7751.74 461.017   6
  -3   4  -1 7246.74 482.039   9
   3  -4   1 8033.66 401.435  10
  -3  -4  -2 193.634 76.1227   1
  -3   4  -2 85.8086 94.3939   9
   3  -4   2 43.6374 57.6285  10
  -3  -4  -3 62095.3 1278.57   1
   3  -4   3 65565.0 1267.50  10
  -3   4  -3 65466.3 1572.84   9
  -3  -4  -4 44356.5 1167.94   1
  -3   4  -4 43645.8 1211.10   8
  -3   4  -4 46402.8 1397.30   9
  -3  -4  -5 39234.4 1178.88   1
  -3   4  -5 39095.2 1348.25   4
  -3   4  -5 38839.8 1216.97   8
  -3  -4  -6 32205.7 1132.11   1
  -3   4  -6 31902.3 1290.65   4
  -3   4  -6 34266.6 1187.19   8
   3   4   7 5126.19 524.780  11
  -3  -4  -7 4736.07 293.519  15
  -3   4  -7 4848.93 298.364  51
  -3  -4  -7 5130.04 289.381  21
  -3   4  -7 5346.11 565.304   5
  -3  -4  -7 4419.04 462.942   1
  -3   4  -7 5033.94 541.397   4
  -3  -4  -7 4751.13 285.845  40
  -3  -4  -7 5071.58 300.147  31
  -3   4  -7 5057.03 302.396  33
  -3  -4  -7 4923.97 288.231  26
  -3  -4  -8 192.029 84.3592  15
   3   4   8-230.890 163.083  11
  -3   4  -8 81.4915 54.5452  12
  -3   4  -8-91.7742 97.2080   4
  -3   4  -8 462.979 196.071   5
  -3  -4  -8 98.7571 182.482   1
  -3   4  -8 143.650 81.5386  55
  -3   4  -8 140.399 66.8078  53
  -3   4  -8 18.6927 56.8767  51
  -3   4  -8 143.031 74.6639  39
  -3  -4  -8 230.838 90.2465  40
  -3  -4  -8 225.931 79.6960  21
  -3   4  -8 25.2260 47.8706  33
  -3  -4  -8 213.403 77.8840  31
  -3  -4  -8 270.928 87.6507  26
  -3  -4  -9 1658.97 173.233  21
  -3   4  -9 1877.57 206.349  39
  -3  -4  -9 1732.90 188.217  40
  -3  -4  -9 1971.40 202.960  31
  -3   4  -9 2242.27 214.009  51
  -3   4  -9 2142.18 200.264  53
  -3   4  -9 2191.00 230.140  55
  -3   4 -10 1640.19 208.486  47
  -3  -4 -10 1658.16 174.368  21
  -3   4 -10 1495.75 188.448  39
  -3   4 -10 1270.03 187.740  41
  -3  -4 -10 1478.57 183.410  40
  -3  -4 -10 1398.96 180.603  31
  -3   4 -10 1561.53 178.591  51
  -3   4 -10 1663.59 200.112  55
  -3   4 -10 1498.98 197.494  52
  -3   4 -11 2021.95 223.390  47
  -3  -4 -11 1708.85 165.531  21
  -3   4 -11 2216.71 219.398  39
  -3   4 -11 2144.43 226.949  41
  -3  -4 -11 2064.89 205.569  40
  -3  -4 -11 1994.65 204.126  31
  -3   4 -11 2271.29 225.536  55
  -3   4 -11 2133.73 228.704  52
  -3   4 -11 2273.12 205.782  51
  -3   4 -12 6269.50 357.083  52
  -3   4 -12 6490.80 315.473  51
  -3   4 -12 6307.77 359.246  47
  -3  -4 -12 5861.42 265.976  21
  -3   4 -12 5715.81 343.548  42
  -3   4 -12 5783.21 347.300  41
  -3  -4 -12 5578.25 309.594  40
  -3  -4 -12 5387.97 267.941  34
  -3  -4 -12 5919.84 322.882  31
  -3  -4 -12 6321.15 302.653  27
  -3   4 -13 400.726 109.390  47
  -3   4 -13 313.582 94.4009  52
  -3   4 -13 348.528 74.6932  51
  -3   4 -13 406.958 102.672  42
  -3   4 -13 283.245 93.1613  41
  -3  -4 -13 274.533 91.6221  40
  -3  -4 -13 348.580 71.4598  34
  -3  -4 -13 375.456 101.527  31
  -3  -4 -13 232.043 72.0333  27
  -3  -4 -14 212.988 53.4512  27
  -3   4 -14 262.234 77.6476  42
  -3  -4 -14 85.4064 55.6752  40
   3   4  14 127.850 62.2112  48
  -3   4 -15 94.5113 41.3494  42
  -3  -4 -15 157.993 49.3886  40
  -3  -4 -15 197.201 35.0052  27
   3   4  15 229.419 43.4585  14
   3   4  15 147.221 30.4967  13
   3   4  15 160.540 43.6017  48
  -3   5  17 43.5421 32.2649  35
  -3   5  17 63.6862 36.8250  29
  -3   5  17 31.8121 32.3212  14
  -3   5  17 44.7465 37.3361  13
  -3   5  17-21.2700 30.4186  44
   3  -5 -16 40.9458 43.1222  27
  -3  -5  16-6.60870 31.9973  25
  -3   5  16 58.5336 46.1824  44
  -3   5  16 44.5913 55.4451  29
   3  -5 -16 20.9927 55.7872  34
  -3   5  16 66.1788 53.8952  14
  -3   5  16 14.7495 51.2735  13
   3  -5 -15 395.119 84.4375  27
  -3  -5  15 311.382 70.8684  25
   3   5 -15 348.784 81.9680  42
  -3   5  15 352.144 75.9608  44
   3  -5 -15 295.276 87.6987  18
   3  -5 -15 374.887 99.7578  34
  -3   5  15 266.685 79.8489  29
  -3   5  15 409.637 85.4811  14
  -3   5  15 360.173 81.8374  13
   3  -5 -14-6.85192 59.3301  27
  -3  -5  14 46.7973 42.6919  25
   3  -5 -14 14.7660 72.7050  18
   3   5 -14-156.943 65.5170  42
  -3   5  14 42.9793 53.3321  44
   3  -5 -14-151.222 90.1170  34
  -3   5  14 31.4209 71.0948  13
  -3   5  14-42.0889 63.8849  14
   3  -5 -13 1558.86 158.631  27
  -3   5  13 1381.65 144.155  44
   3   5 -13 1506.04 164.014  42
   3  -5 -13 1512.79 180.521  18
   3  -5 -13 1346.02 179.179  34
  -3   5  13 1394.19 158.307  14
   3  -5 -12 273.212 99.7123  18
   3  -5 -12 196.822 67.4007  43
   3   5 -12 224.783 79.4646  42
  -3   5  12 247.671 75.8876  44
   3  -5 -12 249.705 114.797  34
   3  -5 -12 168.594 74.3350  27
  -3   5  11 5243.60 270.423  44
   3  -5 -11 5205.45 320.821  18
   3  -5 -11 5280.23 322.089  38
   3  -5 -11 5053.64 263.671  43
   3  -5 -11 4779.46 309.874  34
   3  -5 -11 5139.75 280.614  27
   3  -5 -10 1378.42 152.294  27
  -3   5  10 1741.39 157.145  44
   3  -5 -10 1110.76 140.094  43
   3  -5 -10 1496.13 181.866  38
   3  -5 -10 1422.84 175.211  18
  -3  -5  10 1290.29 158.098  19
   3  -5 -10 1312.91 171.931  34
  -3  -5  10 1619.12 325.252  10
  -3   5  10 1862.19 317.655   7
   3  -5  -9 5519.94 278.891  27
   3  -5  -9 6152.07 356.884  38
   3  -5  -9 6169.78 293.286  43
  -3  -5   9 5967.96 333.689  19
   3  -5  -9 5251.35 310.066  18
   3  -5  -9 5590.63 321.694  34
  -3  -5   9 6401.61 594.865  10
  -3   5   9 5858.56 532.522   7
  -3  -5   8 3033.18 208.185  25
   3  -5  -8 2868.45 192.801  27
   3  -5  -8 2561.98 210.512  18
  -3  -5   8 2810.18 230.252  19
   3  -5  -8 3013.62 229.456  34
   3  -5  -8 2936.73 202.511  43
   3  -5  -8 2781.00 239.636  38
  -3  -5   8 3014.04 410.600  10
  -3   5   8 2352.77 323.476   7
  -3  -5   7 2123.27 337.480  10
  -3   5   7 2093.18 298.136   7
  -3  -5   6 12584.6 742.293  10
  -3   5   6 13467.8 692.972   7
  -3   5   6 13277.5 722.968   6
  -3   5   5 156.402 95.7656   7
  -3  -5   5 4.07189 108.883  10
  -3   5   5 145.102 113.477   6
  -3  -5   4 1179.53 245.772  10
  -3   5   4 1061.18 201.568   6
  -3  -5   3 3359.15 378.419  10
  -3   5   3 2875.16 319.174   6
  -3  -5   2 27991.8 1083.15  10
  -3   5   2 26120.7 910.073   6
  -3  -5   2 27216.1 1004.93   3
  -3  -5   1 2181.35 315.417  10
  -3  -5   1 1695.89 267.105   3
  -3   5   1 1909.45 256.761   6
  -3   5   0 122.960 121.954   9
   3  -5   0 78.3971 55.1127  10
  -3  -5   0 173.960 126.347   3
   3  -5   1 7671.33 464.994  10
  -3   5  -1 7130.95 533.656   9
  -3  -5  -1 7263.01 550.235   3
  -3   5  -1 6881.00 475.621   6
   3  -5   2 4433.19 362.244  10
  -3   5  -2 4230.88 444.725   9
  -3  -5  -2 4445.50 451.579   3
   3  -5   3 1518.72 238.735  10
  -3   5  -3 1409.44 269.590   9
  -3  -5  -3 1358.61 262.305   3
   3  -5   4 6423.02 469.888  10
  -3   5  -4 5627.77 467.734   8
  -3   5  -4 6154.41 563.220   9
  -3  -5  -4 5950.64 539.816   3
  -3  -5  -5 4172.46 258.959  21
  -3   5  -5 4497.08 514.567   4
  -3  -5  -5 4329.58 472.281   3
  -3  -5  -5 4186.28 265.324  26
   3  -5   5 4450.71 416.098  10
  -3  -5  -6 1330.23 154.162  26
  -3  -5  -6 1593.46 171.583  21
  -3   5  -6 1416.07 294.863   4
  -3  -5  -6 1446.18 156.263  40
  -3   5  -6 1190.73 147.112  33
  -3  -5  -6 1563.08 166.891  31
   3   5   6 1381.53 271.948  11
   3  -5   6 1421.34 242.449  10
  -3   5  -6 1439.31 163.802  12
  -3  -5  -7 11800.9 455.277  26
  -3  -5  -7 12533.2 463.733  21
  -3   5  -7 11573.4 458.362  12
   3   5   7 12829.5 856.689  11
  -3  -5  -7 11968.3 448.489  40
  -3   5  -7 12248.3 472.698  33
  -3  -5  -7 12942.6 478.404  31
  -3   5  -7 11049.4 863.542   5
  -3   5  -7 12769.4 916.698   4
  -3  -5  -8 12551.3 466.437  21
   3  -5   8 11245.1 443.980  19
  -3  -5  -8 10788.0 447.172  31
  -3   5  -8 11543.6 495.400  55
  -3   5  -8 11537.6 497.335  39
  -3  -5  -8 11998.3 460.845  40
  -3  -5  -9 5890.72 315.355  21
  -3   5  -9 5357.79 341.243  39
  -3  -5  -9 5677.99 320.252  40
  -3  -5  -9 5399.85 318.846  31
  -3   5  -9 5413.91 343.299  55
  -3   5 -10 1025.39 158.139  47
  -3  -5 -10 1111.97 145.656  21
  -3   5 -10 1053.91 158.932  39
  -3   5 -10 854.651 153.757  41
  -3  -5 -10 1171.88 152.475  40
  -3  -5 -10 1022.58 145.591  31
  -3   5 -10 1141.98 157.946  55
  -3   5 -10 868.628 146.383  52
  -3   5 -11 1646.57 186.666  52
  -3   5 -11 1365.33 178.364  47
  -3  -5 -11 1351.57 138.272  21
  -3   5 -11 1376.57 174.004  41
  -3  -5 -11 1283.62 155.120  40
  -3   5 -11 1273.19 162.025  39
  -3  -5 -11 1729.51 176.961  31
  -3  -5 -11 1622.77 164.947  27
  -3   5 -12 736.182 127.883  41
  -3   5 -12 769.871 135.026  42
  -3  -5 -12 646.122 108.741  40
  -3   5 -12 829.251 128.225  52
  -3   5 -12 780.742 128.307  47
  -3  -5 -12 832.767 116.894  27
  -3   5 -13 55.4681 71.1526  42
  -3   5 -13-7.28169 53.0331  41
  -3  -5 -13 67.9185 50.9841  40
  -3   5 -13 43.2764 58.3863  47
   3   5  13 58.4734 53.0639  48
  -3  -5 -13 59.1472 51.2543  27
  -3   5 -14 13.5098 37.1393  42
  -3  -5 -14 64.3937 33.8855  27
   3   5  14 15.9609 28.9039  48
  -3   6  16 1515.00 95.1515  14
  -3   6  16 1637.23 103.503  13
  -3   6  16 1606.81 104.559  35
  -3   6  16 1497.66 100.145  29
   3  -6 -15 1042.98 98.5051  27
  -3  -6  15 940.436 82.0150  25
  -3   6  15 1250.24 111.976  13
  -3   6  15 1193.62 104.800  14
  -3   6  15 1328.57 116.115  29
   3  -6 -14 33.1161 45.5098  27
  -3  -6  14-106.073 44.4891  25
  -3   6  14-35.6888 59.7348  29
  -3   6  14 19.6613 54.4678  13
  -3   6  14-4.89703 49.5850  14
  -3  -6  13 2521.38 175.705  25
   3  -6 -13 2254.67 168.955  27
   3  -6 -13 2594.83 208.820  34
  -3   6  13 2274.44 167.597  14
  -3   6  13 2211.34 173.184  13
   3  -6 -13 2393.96 156.243  43
  -3  -6  12 484.418 91.8380  25
   3  -6 -12 356.312 85.6418  27
   3  -6 -12 470.286 109.995  34
  -3   6  12 270.686 72.8048  14
  -3   6  12 460.616 97.0582  13
   3  -6 -12 275.947 71.0988  43
   3  -6 -11 769.514 113.085  27
  -3  -6  11 579.602 104.758  25
   3  -6 -11 552.656 115.827  34
  -3   6  11 768.079 113.118  14
   3  -6 -11 763.555 113.610  43
   3  -6 -11 554.515 111.443  38
  -3  -6  10 2407.35 200.839  25
   3  -6 -10 2488.52 189.256  27
   3  -6 -10 2450.79 231.777  38
   3  -6 -10 2268.04 191.148  43
   3  -6 -10 2207.34 212.737  34
  -3   6  10 2418.56 187.738  14
   3  -6  -9 12277.0 514.943  38
   3  -6  -9 12774.6 439.079  43
   3  -6  -9 12164.2 406.924  27
  -3  -6   9 12179.7 438.989  25
   3  -6  -9 11973.1 470.891  34
  -3  -6   9 12466.8 497.468  19
  -3  -6   8 13621.7 469.874  25
   3  -6  -8 14800.0 438.021  27
   3  -6  -8 14125.6 466.976  43
   3  -6  -8 14860.6 572.880  38
  -3  -6   8 14299.0 534.145  19
  -3  -6   8 15183.3 933.370  10
  -3   6   8 14239.6 803.370   7
  -3   6   8 15693.7 885.922   6
  -3  -6   7 606.931 105.369  25
  -3  -6   7 659.806 133.910  19
   3  -6  -7 799.404 122.104  43
   3  -6  -7 844.353 139.854  38
  -3   6   7 818.531 203.951   7
  -3  -6   7 819.911 211.746  10
  -3   6   7 1149.14 246.584   6
  -3  -6   6 7755.47 350.375  25
   3  -6  -6 7517.08 372.574  45
  -3  -6   6 8047.33 399.029  19
   3  -6  -6 8503.09 429.775  38
   3  -6  -6 8788.16 358.714  43
  -3  -6   6 8947.04 704.745  10
  -3   6   6 8091.23 617.055   6
  -3  -6   5 31315.7 696.186  25
   3  -6  -5 29605.7 750.392  45
  -3  -6   5 31960.1 731.366  22
  -3  -6   5 30966.2 766.636  19
   3  -6  -5 32298.7 822.582  38
   3  -6  -5 30830.2 655.646  43
  -3  -6   5 32896.2 1330.89  10
  -3   6   5 32144.3 1184.05   6
  -3  -6   4 1208.14 166.118  45
  -3  -6   4 1405.88 155.989  22
  -3  -6   4 1262.57 161.661  19
  -3  -6   4 925.335 226.044  10
  -3   6   4 944.973 198.184   6
   3  -6  -4 1449.58 174.880  38
   3  -6  -4 1282.84 142.034  43
  -3   6   3 57.5518 93.5285   6
  -3  -6   3 155.099 134.267  10
  -3   6   2 1369.85 247.177   6
  -3  -6   2 1373.32 286.755  10
  -3  -6   1 3089.88 382.138   3
  -3   6   1 2416.34 306.058   6
  -3   6   1 2591.22 348.088   9
  -3   6   0 760.342 187.077   6
  -3  -6   0 422.019 156.765   3
  -3   6   0 884.026 213.108   9
   3  -6   1 1031.88 152.109  45
  -3   6  -1 1183.76 255.094   9
  -3  -6  -1 799.757 225.250   3
  -3  -6  -2 880.432 120.522  22
  -3  -6  -2 707.970 109.747  21
   3  -6   2 1145.77 162.744  45
  -3   6  -2 1021.85 247.064   9
  -3  -6  -2 579.356 180.296   3
  -3  -6  -3 13990.8 459.702  26
  -3  -6  -3 14930.7 478.526  21
  -3  -6  -3 13410.2 448.320  22
   3  -6   3 14626.3 556.095  45
   3   6   3 13294.0 769.646  11
  -3   6  -3 12982.7 857.426   9
  -3  -6  -3 14465.4 871.535   3
  -3  -6  -4 91.4254 57.9008  26
  -3  -6  -4-61.2109 43.8868  22
  -3  -6  -4 144.452 75.0941  21
   3  -6   4 7.32319 69.2190  45
   3   6   4 183.599 118.159  11
  -3   6  -4 54.7512 121.745   4
  -3  -6  -4 200.628 126.054   3
  -3  -6  -5 3534.52 244.018  26
   3  -6   5 3746.00 278.319  45
  -3  -6  -5 3280.44 224.126  22
  -3  -6  -5 3782.04 255.068  21
  -3  -6  -5 4024.22 507.509   3
  -3   6  -5 3501.68 474.716   4
   3   6   5 2875.68 401.599  11
  -3   6  -6 558.129 116.259  12
   3  -6   6 716.415 134.742  19
  -3  -6  -6 648.793 120.424  21
  -3  -6  -7 1155.64 144.581  40
  -3  -6  -7 1359.84 166.422  21
   3  -6   7 1331.10 169.306  19
  -3   6  -7 1490.36 180.440  55
  -3   6  -8 28.5851 60.2426  39
  -3  -6  -8 183.593 71.6309  40
   3  -6   8 44.8338 61.0823  19
  -3  -6  -8 15.7265 69.8550  21
  -3   6  -8 119.427 77.6117  55
  -3   6  -9 549.494 116.708  39
  -3  -6  -9 585.492 112.250  40
  -3   6  -9 651.768 121.715  52
  -3   6  -9 571.595 110.483  55
   3  -6   9 627.560 106.513  19
  -3  -6  -9 586.784 111.367  21
  -3   6 -10 607.103 126.142  47
  -3   6 -10 550.292 116.569  52
  -3   6 -10 443.538 92.7802  55
  -3  -6 -10 605.506 105.732  27
  -3   6 -10 411.487 95.9114  39
  -3   6 -10 482.649 115.111  41
  -3  -6 -10 589.815 100.197  40
   3   6  11 204.156 57.7513  48
  -3   6 -11 169.627 77.8508  47
  -3   6 -11 95.7352 62.1824  52
  -3  -6 -11 104.974 65.5035  27
  -3   6 -11 171.702 67.3180  39
  -3   6 -11 170.154 85.6147  42
  -3   6 -11 145.454 76.3522  41
  -3   6 -12 101.341 53.2403  47
   3   6  12 49.2967 32.2684  48
  -3   6 -12 28.5085 56.6043  42
  -3   6 -12 94.1236 59.6111  41
  -3  -6 -12 19.9367 45.8806  27
  -3   6 -12 123.322 53.0080  52
  -3   6 -13 1533.61 124.490  42
  -3  -6 -13 1697.30 109.141  27
  -3   7  15 40.4786 28.5430  35
  -3   7  15 10.3143 25.3272  28
   3  -7 -15-11.8170 20.2713  22
   3  -7 -14 73.3066 31.0543  27
  -3   7  14 116.128 46.3126  35
  -3   7  14 196.722 53.0775  29
  -3   7  14 136.698 35.2199  14
  -3   7  14 82.7054 33.7025  13
   3  -7 -13 21.6840 35.2372  27
  -3   7  13-11.0305 37.0650  50
  -3   7  13-1.04885 42.3532  29
  -3   7  13 59.4236 33.3421  13
  -3   7  13 15.8688 34.5954  14
   3  -7 -12-3.85309 37.0784  27
  -3  -7  12-17.3836 37.0480  25
  -3   7  12 28.8940 42.7799  29
  -3   7  12 59.8486 41.3663  14
  -3   7  12-21.0335 44.7787  13
   3  -7 -12 11.6373 45.3049  43
  -3   7  11 96.3543 53.6683  13
   3  -7 -11 145.632 54.2915  27
  -3  -7  11 89.0658 47.0204  25
   3  -7 -11 151.516 65.3505  43
   3  -7 -11 138.372 78.6304  38
  -3   7  10 1695.98 145.689  13
   3  -7 -10 1883.57 169.957  43
   3  -7 -10 1872.68 189.063  38
  -3  -7  10 1795.49 157.985  25
   3  -7 -10 1925.86 150.698  27
   3  -7  -9-13.0531 70.7750  43
   3  -7  -9 120.546 74.7020  38
  -3  -7   9 120.068 58.6021  25
   3  -7  -9-1.55347 31.7804  27
   3  -7  -8 550.112 112.997  43
   3  -7  -8 505.063 125.602  38
  -3  -7   8 537.533 126.113  19
  -3  -7   8 527.957 105.715  25
   3  -7  -7-25.1743 79.3240  43
   3  -7  -7-69.1604 88.4367  38
  -3  -7   7-10.7432 57.4906  25
  -3  -7   7 94.6994 82.0714  19
   3  -7  -6 1545.26 203.283  38
   3  -7  -6 1740.23 176.710  43
  -3  -7   6 1606.12 194.451  19
  -3  -7   6 1527.99 165.669  25
   3  -7  -6 1243.80 166.994  45
   3  -7  -5 4129.28 259.678  43
   3  -7  -5 4113.89 314.110  38
  -3  -7   5 4014.19 300.327  19
  -3  -7   5 4495.51 280.753  25
   3  -7  -5 4241.82 308.965  45
   3  -7  -4 1842.49 218.382  45
  -3  -7   4 1915.93 207.469  19
  -3  -7   4 1759.61 190.014  22
   3  -7  -4 1904.86 220.580  38
   3  -7  -4 1982.02 183.085  43
  -3  -7   4 1837.36 185.579  25
  -3   7   4 1352.25 253.587   6
  -3  -7   3 610.095 116.387  25
   3  -7  -3 525.621 129.975  45
   3  -7  -3 713.728 126.246  22
  -3  -7   3 432.205 100.532  19
  -3  -7   3 735.520 121.879  22
   3  -7  -3 609.268 112.059  43
   3  -7  -3 664.786 134.211  38
  -3  -7   3 304.259 163.784  10
  -3   7   3 866.988 211.668   6
  -3  -7   2 5706.93 318.972  25
   3  -7  -2 5588.71 368.658  45
   3  -7  -2 5179.11 295.483  22
   3  -7  -2 5363.63 312.585  19
  -3  -7   2 5554.28 317.246  22
  -3  -7   2 5199.56 319.124  19
   3  -7  -2 5513.26 353.646  38
  -3   7   2 5157.62 531.592   9
  -3   7   2 5153.08 476.370   6
   3  -7  -1 1359.18 201.373  45
   3  -7  -1 1292.26 153.291  22
  -3  -7   1 1014.78 141.653  22
   3  -7  -1 1459.21 172.314  19
  -3  -7   1 946.932 145.941  19
   3  -7  -1 1250.89 180.577  38
  -3   7   1 667.157 203.176   9
  -3   7   1 1530.85 283.936   6
   3  -7   0 2135.49 218.065  38
  -3  -7   0 2364.74 206.950  22
   3  -7   0 2543.24 231.026  19
   3  -7   0 2148.56 187.537  22
  -3   7   0 2115.68 353.326   9
   3  -7   0 2397.68 250.484  45
   3  -7   1 1462.00 185.676  38
  -3  -7  -1 1271.96 155.647  22
   3  -7   1 1647.37 195.082  19
   3  -7   1 1570.44 159.563  22
  -3   7  -1 942.713 248.240   9
   3  -7   1 1476.43 209.338  45
   3  -7   2 14199.4 532.045  38
  -3  -7  -2 14796.2 494.429  22
   3  -7   2 15793.2 575.695  19
   3  -7   2 15778.8 613.718  45
   3  -7   3 724.853 114.342  38
   3  -7   3 787.733 157.996  45
   3  -7   3 501.810 121.267  19
  -3  -7  -3 539.663 101.721  21
  -3  -7  -3 476.153 98.0522  22
   3  -7   4 52.8398 88.7612  45
  -3  -7  -4 80.9280 63.0955  21
   3  -7   4-1.62189 81.3473  19
  -3  -7  -4 57.1649 52.4234  22
   3  -7   5-79.2103 74.3359  45
  -3  -7  -5 2.90117 43.9632  22
   3  -7   5 104.678 80.3131  19
  -3  -7  -5-17.5217 60.3070  21
   3  -7   6 183.438 82.1107  45
  -3  -7  -6 133.822 60.0069  22
   3  -7   6 233.641 93.5524  19
  -3  -7  -6 214.349 83.6169  21
  -3   7  -7 439.730 94.3754  55
   3  -7   7 512.146 113.864  19
   3  -7   8 4625.00 272.847  19
  -3   7  -8 4909.51 284.406  39
  -3   7  -8 4804.37 275.145  55
  -3  -7  -8 5220.18 265.964  27
  -3   7  -9 444.381 98.8772  47
   3  -7   9 525.380 91.1733  19
  -3   7  -9 436.133 93.0434  52
  -3   7  -9 356.228 77.7591  55
  -3  -7  -9 343.440 81.1135  27
  -3   7  -9 421.944 84.0024  39
  -3   7  -9 513.147 106.600  41
  -3   7 -10 1324.69 142.072  47
  -3   7 -10 1296.81 130.982  52
  -3  -7 -10 1491.47 127.548  27
  -3   7 -10 1156.46 134.304  41
  -3   7 -10 1240.94 119.150  39
  -3   7 -11 610.520 86.1395  47
  -3  -7 -11 537.330 74.5772  43
  -3   7 -11 631.404 99.8329  42
  -3   7 -11 364.151 71.0105  41
  -3  -7 -11 580.020 72.7136  27
  -3   7 -11 405.407 66.4918  52
  -3  -7 -12 75.7949 30.6393  27
  -3  -7 -12 40.6655 27.2573  43
  -3   7 -12 37.6249 36.5111  42
   3  -8 -13 507.669 61.7682  22
  -3   8  13 433.760 51.0454  35
   3  -8 -12 101.262 48.9468  22
  -3   8  12 90.6650 37.8988  35
   3  -8 -11 345.957 64.5449  38
   3  -8 -11 288.940 76.7259  22
  -3   8  11 377.583 63.8671  35
   3  -8 -10 254.233 74.1319  38
   3  -8 -10 251.258 84.6705  22
  -3   8  10 215.008 58.2931  35
   3  -8  -9 337.127 93.0444  43
   3  -8  -9 460.234 102.328  38
   3  -8  -9 338.507 97.7564  22
   3  -8  -8 4548.70 294.703  38
   3  -8  -8 5165.29 274.697  43
   3  -8  -8 5335.75 302.857  22
   3  -8  -7 575.226 115.072  43
   3  -8  -7 460.730 127.340  38
   3  -8  -7 652.360 127.341  22
   3  -8  -6 52.7643 73.5301  43
   3  -8  -6 205.166 109.785  38
   3  -8  -6 2.33218 75.5212  22
  -3  -8   6 23.6439 40.7084  25
   3  -8  -6-35.2408 67.2248  45
   3  -8  -5 326.420 118.436  38
   3  -8  -5 384.005 98.4362  43
   3  -8  -5 194.240 81.9423  22
  -3  -8   5 366.730 115.090  19
  -3  -8   5 200.693 68.6411  25
   3  -8  -5 387.062 106.490  45
   3  -8  -4 1565.18 206.260  38
   3  -8  -4 1417.48 167.381  22
  -3  -8   4 1475.56 163.774  25
   3  -8  -4 1379.49 187.968  45
   3  -8  -3 91.6804 80.5618  38
  -3  -8   3-18.5368 88.9241  22
   3  -8  -3 110.180 75.3444  22
   3  -8  -3 99.3628 88.9789  45
   3  -8  -2 61.6451 95.0981  38
   3  -8  -2 59.8272 57.5525  22
   3  -8  -2 140.561 71.7586  19
  -3  -8   2 131.330 78.6675  22
   3  -8  -2 61.1575 86.1493  45
   3  -8  -1 320.980 111.789  38
   3  -8  -1 495.738 106.710  22
   3  -8  -1 714.598 127.366  19
  -3  -8   1 347.558 104.882  22
   3  -8  -1 497.360 142.277  45
   3  -8   0 11752.1 503.603  38
   3  -8   0 12291.4 489.523  19
  -3  -8   0 11595.1 449.095  22
   3  -8   0 12319.2 434.052  22
   3  -8   0 12969.1 571.732  45
   3  -8   1 2635.00 242.540  38
  -3  -8  -1 2589.74 185.544  43
   3  -8   1 2862.76 208.388  22
  -3  -8  -1 2466.63 211.993  22
   3  -8   1 3041.02 254.131  19
   3  -8   1 2825.01 280.905  45
   3  -8   2 302.594 99.8745  38
   3  -8   2 396.878 127.235  45
  -3  -8  -2 289.016 88.4015  22
   3  -8   2 404.610 86.1312  22
   3  -8   2 433.208 117.994  19
   3  -8   3 6597.08 389.372  45
   3  -8   3 6843.17 374.429  19
  -3  -8  -3 6392.75 316.179  22
   3  -8   4 121.258 85.1259  45
  -3  -8  -4 85.4769 57.9134  22
   3  -8   4-34.0298 92.3799  19
   3  -8   5 645.469 125.271  45
  -3  -8  -5 1015.94 119.437  22
   3  -8   5 1072.05 153.668  19
  -3  -8  -6 1385.52 126.594  22
   3  -8   6 1442.66 166.301  19
  -3  -8  -6 1445.09 122.748  27
   3  -8   6 1156.04 145.118  45
   3  -8   7 202.561 74.7293  19
  -3   8  -7 134.437 60.6038  39
  -3   8  -7 101.171 45.8414  52
  -3  -8  -7 173.104 50.6695  27
  -3   8  -8 1169.89 126.330  47
   3  -8   8 1068.48 119.774  19
  -3   8  -8 915.171 101.061  39
  -3  -8  -8 1342.09 124.936  43
  -3   8  -8 1061.60 113.065  52
  -3  -8  -8 1104.98 97.9490  27
  -3  -8  -9 57.7238 47.3339  43
  -3   8  -9 151.131 54.8780  41
   3  -8   9 41.0727 35.5017  19
  -3  -8  -9 148.868 40.0239  27
  -3   8  -9 110.334 49.6867  47
  -3   8 -10 1011.22 100.608  42
  -3   8 -10 855.572 82.2295  41
  -3  -8 -10 987.547 82.2052  43
  -3  -8 -10 975.583 68.4649  27
  -3   9  11 1.29040 24.0162  28
   3  -9 -11-36.4485 27.5170  22
   3  -9 -10 28.2790 23.8114  38
   3  -9 -10 187.601 50.6876  22
   3  -9  -9 326.224 69.7234  38
   3  -9  -9 422.947 75.0576  22
   3  -9  -8 120.433 62.9955  38
   3  -9  -8 152.452 62.4803  22
   3  -9  -7 5012.27 279.736  38
   3  -9  -7 5405.56 261.018  22
   3  -9  -6 2350.55 208.296  38
   3  -9  -6 2479.25 186.017  22
   3  -9  -6 2090.31 165.492  45
   3  -9  -5-117.087 91.5004  38
   3  -9  -5-23.0028 55.6219  22
   3  -9  -5-6.36427 53.4631  45
   3  -9  -4 2837.93 244.881  38
   3  -9  -4 3089.86 207.864  22
   3  -9  -4 2715.67 224.932  45
   3  -9  -3 186.329 102.825  38
   3  -9  -3 45.4619 55.3821  22
   3  -9  -3 33.1521 71.2784  45
   3  -9  -2-57.5252 81.9643  38
   3  -9  -2 42.9562 58.4602  22
   3  -9  -2-108.408 53.7218  19
   3  -9  -2 0.38651 75.2784  45
   3  -9  -1 240.851 93.5596  38
  -3  -9   1 156.051 71.8180  22
   3  -9  -1 128.575 53.8403  22
   3  -9  -1 239.135 73.3408  19
   3  -9  -1 143.396 104.559  45
   3  -9   0 337.097 100.883  38
  -3  -9   0 373.980 90.6846  22
   3  -9   0 272.042 73.9966  22
   3  -9   0 307.031 77.1651  19
   3  -9   0 272.634 112.704  45
   3  -9   1 134.566 83.5849  38
  -3  -9  -1-19.9057 55.5039  22
   3  -9   1 15.5237 59.2789  19
   3  -9   1 53.3080 43.5319  22
   3  -9   1 64.7691 99.1961  45
  -3  -9  -2 565.729 76.8760  43
  -3  -9  -2 528.247 96.6572  22
   3  -9   2 665.325 121.961  19
   3  -9   2 646.186 138.936  45
  -3  -9  -3-42.7466 47.8496  43
  -3  -9  -3 39.8116 46.2236  22
   3  -9   3-17.0319 76.5065  19
   3  -9   3 54.5288 79.4827  45
  -3  -9  -4 560.547 78.3102  43
   3  -9   4 465.393 102.017  19
  -3  -9  -4 540.292 86.8638  22
   3  -9   4 407.836 100.714  45
  -3   9  -5 835.264 93.6684  39
  -3  -9  -5 945.358 97.2162  43
   3  -9   5 1009.77 128.005  19
  -3  -9  -5 828.703 88.3919  22
   3  -9   5 761.242 109.054  45
  -3  -9  -6 6.04526 39.5776  43
   3  -9   6 24.1569 46.9785  19
  -3  -9  -7-31.0259 34.3050  43
  -3   9  -7-0.16044 35.6060  41
   3  -9   7-30.0679 38.0245  19
  -3   9  -7 22.7369 26.3730  47
  -3  -9  -8 77.5739 32.8782  43
   3  -9   8 7.46810 20.2792  19
   3 -10  -8 393.197 46.9403  22
   3 -10  -7 74.0622 35.8622  22
   3 -10  -6 31.4414 41.4435  38
   3 -10  -6 30.3217 33.7647  22
   3 -10  -5 2.28791 45.8992  38
   3 -10  -5 80.2245 41.3462  22
   3 -10  -4 484.919 86.4723  38
   3 -10  -4 394.304 64.4225  22
   3 -10  -3 2347.05 176.525  38
   3 -10  -3 2266.21 167.379  45
   3 -10  -3 2553.90 147.622  22
   3 -10  -2 101.961 60.2171  45
   3 -10  -2 54.2808 35.4711  22
   3 -10  -1-1.77076 55.9906  45
   3 -10   0 533.657 99.5409  45
   3 -10   0 456.988 69.2728  19
   3 -10   1 349.063 93.4290  45
   3 -10   1 368.996 66.8447  19
   3 -10   2 33.7057 51.5387  45
   3 -10   2-17.9040 33.8692  19
   3 -10   3 94.4496 43.9597  19
   3 -10   4 192.546 48.3239  19
   3 -10   5 377.308 52.7605  19
  -4   0  19 26.8807 26.1161  44
   4   0 -19-40.4946 27.7625  34
  -4   0  19 42.5519 36.8512  24
   4   0 -19-31.8279 35.9375  18
   4   0 -18-37.9005 57.2172  18
   4   0 -18 22.2580 41.5579  34
  -4   0  18 28.6409 42.9718  44
   4   0 -17-135.516 84.7052  18
  -4   0  17 39.6020 49.7514  44
  -4   0  16 8907.10 344.531  44
  -4   0  16 9442.90 338.111  13
  -4   0  16 8709.07 335.187  14
  -4   0  15 126.365 63.1670  29
  -4   0  15 79.8368 56.3660  13
  -4   0  15 16.9401 60.9642  14
   4   0 -14 42.2478 48.9712  27
  -4   0  14-66.6355 66.3037  44
  -4   0  14-43.7278 49.5235  29
  -4   0  14 56.6210 57.1881  14
  -4   0  14 46.5646 53.7336  13
  -4   0  13 31.3338 55.2671  48
   4   0 -13 7.22585 33.5532  27
  -4   0  13 28.7669 46.3152  13
  -4   0  13 43.0609 52.4416  14
  -4   0  13-1.88142 59.1069  29
   4   0 -13 22.1818 82.1295   2
   4   0 -12 455.577 174.442   2
  -4   0  12 657.110 106.160  48
  -4   0  12 630.606 100.833  14
  -4   0  12 571.420 96.4673  13
   4   0 -11 50.2637 121.447   2
  -4   0  11 77.1499 58.0726   7
   4   0 -10 170.861 132.607   2
  -4   0  10 231.628 86.9859   7
   4   0  -9 13.3933 131.804   2
  -4   0   9-71.9899 66.1910   7
  -4   0   8 5783.42 336.757   7
  -4   0   8 6061.36 291.467   6
   4   0  -8 5845.37 448.478   2
  -4   0   7 22.7629 52.8562   7
  -4   0   7 33.7228 52.0643   6
   4   0  -7 23.6389 95.4755   2
  -4   0   6 177526. 1613.83   7
   4   0  -6 181752. 2098.90   2
  -4   0   6 183729. 1416.37   6
  -4   0   5 43.1070 52.5893   7
  -4   0   5 13.1076 46.7772   6
   4   0  -5-2.00838 104.886   2
  -4   0   4 116095. 854.265  10
   4   0  -4 114110. 1442.28   2
  -4   0   3 114.531 31.8314  10
  -4   0   3 55.0161 54.9833   6
   4   0  -3 52.6277 82.0389   2
  -4   0   3 99.9114 31.3196   3
  -4   0   2 321137. 2231.07   1
  -4   0   1 44.1807 34.5365   9
  -4   0   1 64.5661 62.9750   8
  -4   0   1-17.5838 71.1267   1
  -4   0   0 129477. 1505.97   8
  -4   0   0 127830. 1105.73   9
  -4   0   0 132231. 1463.68   1
  -4   0  -1 7.73615 67.7668   8
  -4   0  -1-17.4188 69.8978   1
  -4   0  -2 92890.8 1240.67   5
  -4   0  -2 93728.8 1395.77   1
  -4   0  -3 7.24239 64.9274   5
  -4   0  -3 57.7753 43.8576   4
  -4   0  -4 1479.45 208.413   5
  -4   0  -4 1803.67 246.050   1
  -4   0  -5 171.018 91.5325   5
  -4   0  -5 318.847 120.409   1
  -4   0  -6 24680.5 950.644   1
  -4   0  -7-57.2071 78.7436   1
  -4   0  -8 4570.91 468.990   1
  -4   0  -8 4691.08 303.256  51
  -4   0  -9-23.3838 78.3351  41
  -4   0  -9-237.163 77.7215  42
  -4   0  -9-43.3525 71.6491  51
  -4   0  -9 28.4135 56.6084  53
  -4   0  -9 60.4734 64.2527  52
  -4   0  -9-58.6389 63.7773  47
  -4   0 -10 3698.21 263.912  42
  -4   0 -10 3583.28 276.370  15
  -4   0 -10 3678.66 288.448  51
  -4   0 -10 3745.58 283.749  52
  -4   0 -11 25.5942 51.3078  42
  -4   0 -11-15.4184 61.6902  15
  -4   0 -11 73.4889 85.0244  51
  -4   0 -12 1810.66 178.761  42
  -4   0 -12 2103.69 219.748  51
  -4   0 -12 2080.48 201.531  15
  -4   0 -13 8.19450 75.6807  51
  -4   0 -13 30.4187 47.2400  15
   4   0  14 857.364 95.5541  48
  -4   0 -14 789.262 110.580  31
  -4   0 -15-9.94939 57.1248  40
   4   0  15 78.9410 36.4227  48
  -4   0 -15-42.7888 44.1552  31
  -4   0 -16 3468.45 145.076  40
  -4   1  19 308.710 52.7887  44
   4  -1 -19 294.134 51.1717  34
  -4  -1  19 338.074 50.8695  24
  -4   1  19 311.631 58.3719  24
   4   1 -19 277.161 47.2362  18
   4  -1 -19 352.200 61.4999  18
  -4   1  18 139.424 56.8534  44
   4   1 -18 269.003 63.7198  18
   4  -1 -18 172.345 64.3383  18
   4  -1 -18 196.611 60.0311  34
  -4  -1  18 135.678 50.3635  24
  -4  -1  17-0.55130 43.4444  44
   4  -1 -17 64.5931 66.5695  18
  -4   1  17 8.21728 66.2835  44
  -4   1  17 43.6684 39.4772  29
  -4   1  17 47.0078 58.2264  14
  -4   1  17-19.3126 40.4803  13
   4  -1 -16 1142.28 155.344  18
  -4   1  16 1062.32 125.059  29
  -4   1  16 1105.62 130.900  13
  -4   1  16 1106.86 132.740  14
  -4   1  16 1101.69 142.581  44
  -4  -1  16 995.977 116.767  44
   4  -1 -15 2412.69 185.184  27
  -4   1  15 2353.31 186.396  29
  -4   1  15 2335.78 192.136  13
  -4   1  15 2254.25 193.976  14
  -4  -1  15 2068.53 169.940  44
  -4   1  15 2454.40 203.874  44
   4  -1 -14 3280.42 217.995  27
  -4  -1  14 3154.43 210.900  44
  -4   1  14 3167.14 231.057  48
  -4   1  14 3093.38 223.098  29
  -4   1  14 3345.37 235.594  13
  -4  -1  14 2988.69 205.146  14
  -4   1  14 3061.78 224.671  14
  -4  -1  14 3189.92 206.932  13
   4  -1 -13 895.094 116.150  27
  -4   1  13 1180.77 141.987  48
   4  -1 -13 1460.26 325.428   2
   4   1 -13 667.103 241.211   2
   4   1 -13 997.595 148.506  42
  -4  -1  13 892.190 118.102  44
  -4   1  13 1135.64 140.535  29
  -4  -1  13 1015.43 126.540  14
  -4   1  13 1019.80 138.170  14
  -4  -1  13 1324.78 140.215  13
  -4   1  13 1197.82 146.926  13
  -4   1  13 1401.12 226.544   7
   4  -1 -12 18841.2 496.404  27
  -4  -1  12 17805.5 470.810  44
  -4   1  12 18690.7 520.592  48
  -4   1  12 19405.1 524.423  13
  -4   1  12 18603.9 511.458  14
  -4  -1  12 18014.4 478.769  14
  -4   1  12 19682.0 857.507   7
  -4   1  12 18934.0 511.331  29
   4   1 -12 19018.1 574.094  42
   4  -1 -12 18489.7 1015.36   2
   4   1 -12 19054.3 1048.13   2
   4  -1 -11 3373.80 415.534   2
   4   1 -11 3806.64 449.074   2
  -4   1  11 3867.52 362.572   7
   4  -1 -10 7235.77 573.417   2
   4   1 -10 6803.88 563.139   2
  -4   1  10 7379.68 477.820   7
   4  -1  -9 44184.3 1295.26   2
   4   1  -9 43651.4 1312.57   2
  -4   1   9 43945.0 1078.71   7
   4  -1  -8 932.351 194.057   2
   4   1  -8 894.757 190.830   2
  -4  -1   8 1003.57 126.073   7
  -4   1   8 970.892 171.188   7
   4  -1  -7 922.833 173.098   2
   4   1  -7 1300.68 205.806   2
  -4   1   7 711.597 136.311   7
  -4  -1   7 1489.31 141.446   7
  -4   1   6 117314. 1366.12   6
   4  -1  -6 113916. 1663.12   2
  -4   1   6 117736. 1481.54   7
  -4   1   5 122457. 1346.80   6
   4  -1  -5 122021. 1599.50   2
  -4   1   5 120471. 1438.43   7
  -4   1   4 42531.8 776.330   6
   4  -1  -4 42767.6 888.377   2
   4   1  -4 39773.7 858.854   2
  -4  -1   4 41260.7 705.726  10
  -4  -1   4 42073.0 554.559   8
  -4   1   3 69836.7 997.269   6
  -4  -1   3 65410.5 863.912   3
   4  -1  -3 71169.1 1079.28   2
   4   1  -3 67476.1 1064.65   2
  -4  -1   3 68073.2 888.647  10
  -4  -1   3 66698.1 798.077   8
  -4  -1   2 110990. 1164.93  10
  -4  -1   2 109377. 1166.76   8
  -4  -1   1 45249.9 861.836   1
  -4   1   1 48030.7 843.138   1
  -4   1   0 66652.6 1016.37   1
  -4   1   0 67708.4 994.471   9
  -4  -1  -1 83148.6 1274.60   1
  -4   1  -1 83428.2 1176.72   1
  -4   1  -1 79873.2 1171.71   9
  -4   1  -1 82365.2 1335.80   8
  -4  -1  -2 103966. 1537.27   1
  -4   1  -2 103809. 1412.89   1
  -4  -1  -3 3545.02 313.143   1
  -4   1  -3 3778.57 299.001   1
  -4   1  -3 3503.81 274.557   4
  -4   1  -3 3605.82 335.156   8
  -4   1  -4 60.9170 75.9888   1
  -4   1  -4-20.6562 69.1176   5
  -4   1  -4 140.979 73.0755   4
  -4  -1  -4 101.221 101.965   1
  -4   1  -4 19.5944 106.069   8
  -4   1  -5 411.888 123.200   1
  -4   1  -5 337.312 106.261   4
  -4  -1  -5 359.018 137.100   1
  -4   1  -5 492.315 142.700   5
  -4   1  -6 570.278 169.843   5
  -4   1  -6 624.735 149.248   1
  -4  -1  -6 518.342 156.855   1
  -4   1  -7 6236.79 549.306   5
  -4  -1  -7 5674.84 500.203   1
  -4   1  -7 5644.39 477.910   1
  -4   1  -8 8234.32 409.340  39
  -4   1  -8 8474.28 407.663  41
  -4   1  -8 7893.12 398.377  55
  -4   1  -8 7945.51 390.228  53
  -4   1  -8 7533.66 387.777  51
  -4  -1  -8 8328.25 394.269  51
  -4   1  -8 7952.19 393.679  52
  -4  -1  -8 7755.69 370.373  53
  -4  -1  -8 7736.62 624.158   1
  -4   1  -8 7097.42 565.655   1
  -4   1  -8 7808.23 388.831  47
  -4   1  -9 3109.40 258.829  47
  -4   1  -9 3235.43 265.923  51
  -4   1  -9 3330.61 267.064  52
  -4  -1  -9 2941.64 249.295  51
  -4   1  -9 3502.97 269.757  53
  -4   1  -9 3185.24 269.291  55
  -4   1  -9 3313.40 273.747  39
  -4   1  -9 3045.68 244.844  42
  -4   1  -9 3178.01 264.823  41
  -4  -1  -9 2989.37 408.699   1
  -4   1  -9 3147.85 414.502   1
  -4  -1  -9 2798.10 241.952  15
   4   1   9 3364.76 403.911  11
  -4   1 -10 33549.0 820.246  42
  -4   1 -10 33585.3 856.906  41
  -4   1 -10 33993.6 860.214  47
  -4   1 -10 34632.3 866.520  51
  -4   1 -10 35431.7 858.632  53
  -4  -1 -10 33688.2 839.951  51
  -4   1 -10 33020.8 851.869  52
  -4  -1 -10 34427.3 845.630  15
  -4   1 -11 1780.98 193.906  42
  -4   1 -11 2025.74 216.578  47
  -4   1 -11 2226.34 209.878  15
  -4  -1 -11 1999.20 210.645  15
  -4  -1 -11 1767.06 202.297  51
  -4   1 -11 2069.12 221.239  51
  -4   1 -11 1995.69 219.114  52
  -4   1 -12 1794.40 190.221  42
  -4  -1 -12 1798.48 195.430  51
  -4   1 -12 2012.94 218.702  51
  -4   1 -12 1668.47 170.602  15
  -4  -1 -12 2120.24 204.624  15
  -4   1 -13-59.9561 51.2963  42
   4  -1  13-19.5821 39.7172  48
  -4   1 -13-55.5165 75.9269  51
  -4   1 -13 6.98509 37.1401  15
  -4  -1 -14 118.970 71.8389  40
   4   1  14 124.095 57.5386  48
  -4  -1 -14 215.122 81.4529  31
  -4  -1 -15 1163.28 115.374  40
  -4   1 -15 1296.52 123.989  40
   4   1  15 1112.44 93.3301  48
  -4   1 -15 1072.22 93.7627  31
  -4  -1 -15 1256.12 111.856  31
  -4  -1 -16 2422.59 115.637  40
  -4   1 -16 2193.71 112.456  40
  -4   2  19 714.479 72.0072  44
   4  -2 -19 739.835 72.7224  34
  -4   2  19 922.030 82.4930  24
   4  -2 -19 838.586 84.1174  18
  -4   2  18 115.479 58.4577  44
   4  -2 -18 89.2726 62.1981  18
   4  -2 -18 100.628 52.2703  34
  -4  -2  18 147.889 38.3148  24
  -4  -2  17 1017.40 104.978  24
   4  -2 -17 813.661 121.643  18
  -4   2  17 922.816 118.675  44
  -4   2  17 915.271 106.566  29
   4  -2 -17 891.011 122.737  34
  -4   2  17 820.648 88.3168  35
  -4   2  17 918.973 108.479  13
  -4   2  17 1000.41 120.012  14
  -4  -2  16 2698.32 181.420  24
   4  -2 -16 2695.19 188.262  27
  -4   2  16 2710.12 208.478  44
   4  -2 -16 2562.27 223.362  18
   4  -2 -16 2426.53 179.077  40
  -4   2  16 2600.39 176.372  35
   4  -2 -16 2778.33 224.565  34
  -4   2  16 2445.15 185.316  29
  -4   2  16 2728.53 207.609  14
  -4   2  16 2355.95 186.200  13
   4  -2 -15 934.214 125.213  27
  -4   2  15 1242.36 153.125  44
   4  -2 -15 1187.25 167.824  18
   4  -2 -15 1029.85 132.312  40
  -4   2  15 1097.40 138.114  29
  -4   2  15 904.209 134.294  14
  -4   2  15 879.669 126.359  13
   4  -2 -14 767.182 119.983  27
  -4   2  14 619.091 121.345  48
   4  -2 -14 564.712 129.967  18
   4   2 -14 633.567 120.885  42
   4  -2 -14 809.899 121.708  40
  -4   2  14 696.388 122.617  29
  -4   2  14 712.399 121.640  14
  -4   2  14 720.302 120.660  13
   4  -2 -13 4240.85 254.604  27
  -4   2  13 4330.76 270.822  48
   4  -2 -13 4183.98 499.472   2
   4   2 -13 4178.91 283.342  42
   4  -2 -13 4871.00 285.511  40
  -4   2  13 4245.04 263.344  29
  -4   2  13 4212.86 448.387   7
  -4   2  13 3998.32 257.499  14
  -4   2  13 4387.27 271.980  13
  -4   2  12 15504.5 477.168  48
   4  -2 -12 15666.7 470.019  27
   4   2 -12 13926.7 490.815  42
   4  -2 -12 14558.5 476.151  40
  -4   2  12 15213.0 475.904  14
  -4   2  12 15895.7 822.866   7
  -4   2  12 15201.5 481.960  13
   4  -2 -12 14103.3 876.134   2
   4   2 -12 14014.9 902.143   2
  -4   2  11 5744.77 481.110   7
   4  -2 -11 5403.44 530.790   2
   4   2 -11 5421.35 535.517   2
  -4   2  10 7717.45 517.985   7
   4  -2 -10 6966.38 550.695   2
   4   2 -10 7358.55 589.447   2
  -4   2   9 24433.8 871.953   7
   4  -2  -9 24007.2 961.918   2
   4   2  -9 24976.0 1005.73   2
  -4   2   8 2218.63 253.681   7
   4   2  -8 1480.24 235.742   2
   4  -2  -8 1954.28 261.543   2
  -4   2   7 4720.75 347.918   7
   4  -2  -7 4273.09 350.655   2
   4   2  -7 4508.74 372.533   2
  -4   2   6 16724.1 614.069   7
  -4   2   6 16099.2 585.131   6
   4  -2  -6 16046.1 624.360   2
   4   2  -6 16379.4 652.941   2
  -4  -2   5 8567.99 404.454  10
  -4   2   5 8697.82 431.591   7
   4  -2  -5 8978.43 441.257   2
   4   2  -5 8295.11 431.977   2
  -4   2   5 8879.17 419.946   6
  -4  -2   4 2683.46 223.342  10
  -4  -2   4 2646.57 215.909   3
   4  -2  -4 2725.96 231.465   2
   4   2  -4 2965.65 248.294   2
  -4   2   4 2261.26 220.784   6
  -4  -2   3 28826.2 723.245  10
  -4  -2   3 28291.7 697.560   3
   4  -2  -3 27464.6 688.600   2
   4   2  -3 28688.0 704.405   2
  -4   2   3 27891.0 718.023   6
  -4  -2   2 594.502 119.550  10
  -4   2   2 918.807 155.239   6
   4   2  -2 612.994 110.451   2
  -4  -2   2 539.310 115.002   1
  -4  -2   2 799.261 137.022   3
  -4  -2   1 37929.4 822.381   1
  -4   2   1 36987.4 857.040   6
  -4   2   0 6806.93 373.041   9
  -4  -2   0 7099.78 372.280   1
  -4   2   0 6821.45 318.590   1
  -4   2  -1 1491.72 191.564   9
  -4  -2  -1 1573.23 193.919   1
  -4   2  -1 1644.92 169.659   1
  -4   2  -2 783.218 160.817   9
  -4   2  -2 667.630 152.081   8
  -4  -2  -2 572.364 141.232   1
  -4   2  -2 557.092 107.499   1
  -4   2  -3 4490.38 377.740   8
  -4  -2  -3 3974.56 344.789   1
  -4   2  -3 4523.40 305.049   1
  -4   2  -4 4750.84 415.876   8
  -4  -2  -4 5093.66 410.556   1
  -4   2  -4 4612.74 378.486   4
  -4   2  -4 5063.27 351.036   1
  -4   2  -5 9025.91 604.069   8
  -4  -2  -5 9098.81 577.002   1
  -4   2  -5 8150.24 537.237   4
  -4   2  -5 8585.71 488.007   1
  -4   2  -5 8330.79 586.759   5
  -4   2  -6 3352.12 393.974   5
  -4  -2  -6 3161.37 372.006   1
  -4   2  -6 3396.06 368.768   4
  -4   2  -6 3257.63 328.171   1
  -4   2  -7-4.95559 33.7918   1
  -4   2  -7 106.213 105.740   5
  -4   2  -8 22961.2 1172.69   5
  -4  -2  -8 21988.0 1062.47   1
  -4   2  -8 22856.2 687.630  47
  -4  -2  -8 22093.5 633.250  51
  -4   2  -8 23828.8 695.504  51
  -4   2  -8 23764.0 705.369  55
  -4   2  -8 22726.1 671.818  53
  -4   2  -8 23411.9 703.340  39
  -4   2  -8 22805.7 687.258  41
  -4  -2  -8 23972.9 684.896  15
  -4  -2  -8 22628.0 607.540  26
  -4  -2  -9 33641.0 1363.36   1
  -4   2  -9 31053.0 798.006  53
  -4   2  -9 30722.0 826.187  55
  -4  -2  -9 29765.3 757.862  51
  -4   2  -9 30335.4 804.113  51
  -4   2  -9 31636.6 834.121  52
  -4   2  -9 28787.8 794.165  47
  -4   2  -9 30252.8 825.638  39
  -4   2  -9 30172.8 812.968  41
  -4  -2  -9 31667.5 808.546  15
   4   2   9 31800.9 1304.09  11
  -4  -2  -9 29782.2 705.356  26
  -4   2 -10 966.600 161.534  47
  -4  -2 -10 1025.43 136.638  21
  -4   2 -10 1248.84 186.643  39
  -4   2 -10 884.564 147.582  42
  -4   2 -10 1011.03 168.053  41
  -4   2 -10 787.317 143.921  53
  -4   2 -10 1250.94 183.315  52
  -4   2 -10 879.492 144.745  51
  -4  -2 -10 869.918 143.462  51
  -4   2 -10 1029.93 171.646  55
  -4  -2 -10 946.039 160.371  15
  -4   2 -11 220.616 99.0508  47
  -4  -2 -11 183.219 67.5359  21
  -4   2 -11 275.496 89.8697  42
  -4   2 -11 277.637 100.690  41
  -4   2 -11 462.555 128.449  52
  -4   2 -11 300.150 105.096  51
  -4  -2 -11 342.487 112.592  15
  -4   2 -11 405.284 97.2356  15
  -4  -2 -12 1134.66 160.749  15
  -4   2 -12 1232.81 166.769  51
  -4   2 -12 1051.56 157.715  52
  -4  -2 -12 1102.87 151.750  40
  -4   2 -12 1139.77 159.157  42
  -4   2 -12 1166.89 172.973  47
  -4  -2 -12 1051.73 162.647  31
  -4  -2 -12 1071.95 125.172  27
  -4   2 -13 96.7552 55.1884  42
  -4  -2 -13 71.3953 79.5905  40
  -4  -2 -13 63.2850 75.2564  31
  -4   2 -13 104.986 71.6243  51
  -4  -2 -14 162.649 67.6835  31
   4   2  14 117.210 52.3636  48
  -4  -2 -14 155.177 65.0113  40
  -4  -2 -15 173.643 54.3703  31
  -4  -2 -15 228.604 60.5507  40
   4   2  15 214.583 53.2401  48
  -4   3  19 238.463 38.8731  50
  -4   3  19 285.894 45.3513  44
  -4  -3  19 259.730 38.8143  25
  -4   3  19 317.816 42.5150  24
  -4   3  18 66.5365 48.2670  44
   4  -3 -18 35.0706 47.6512  18
  -4   3  18-16.9282 33.5428  29
  -4   3  18 53.8086 19.7624  35
   4  -3 -18 74.0969 57.3864  34
  -4   3  18-5.25938 34.7113  13
   4  -3 -17-12.5639 48.9166  27
  -4   3  17 76.4769 67.8946  44
   4  -3 -17 23.6889 66.7838  18
  -4   3  17-4.22163 38.4609  35
   4  -3 -17 60.3559 63.9070  34
  -4   3  17 17.4975 47.9351  29
  -4   3  17 35.1861 47.4371  13
  -4   3  17 22.3035 56.0003  14
   4  -3 -16 108.078 68.0285  27
  -4   3  16 245.250 89.0258  44
   4  -3 -16 313.239 104.364  18
  -4   3  16 134.551 65.4625  29
   4  -3 -16 400.322 107.636  34
  -4   3  16 228.427 68.2512  35
  -4   3  16 149.765 70.2116  14
  -4   3  16 235.598 78.6452  13
   4  -3 -15 750.985 120.867  27
   4  -3 -15 906.108 150.337  18
   4   3 -15 815.695 122.801  42
   4  -3 -15 679.997 113.807  40
  -4   3  15 1021.94 144.086  44
   4  -3 -15 818.311 144.683  34
  -4   3  15 752.300 118.854  29
  -4   3  15 926.699 135.761  13
  -4   3  15 864.687 134.625  14
   4  -3 -14 11375.3 415.076  27
  -4   3  14 11854.9 436.709  44
   4  -3 -14 11507.2 476.639  18
   4   3 -14 12079.4 460.144  42
   4  -3 -14 10931.8 427.748  40
   4  -3 -14 11481.5 472.728  34
  -4   3  14 11128.3 424.076  29
  -4   3  14 11082.2 425.529  14
  -4   3  14 11974.6 444.293  13
   4  -3 -13 1531.73 164.035  27
  -4   3  13 1431.06 159.988  48
  -4   3  13 1532.18 169.521  44
   4  -3 -13 1426.92 180.449  18
   4   3 -13 1867.88 183.146  42
   4  -3 -13 1275.22 157.423  40
   4  -3 -13 1309.45 181.906  34
  -4   3  13 1343.62 161.331  13
  -4   3  13 1368.12 163.927  14
   4   3 -12 19948.9 1071.35   2
   4  -3 -12 18458.8 530.040  27
  -4   3  12 18271.1 523.326  48
   4  -3 -12 20143.7 620.264  18
   4  -3 -12 17972.5 555.574  40
   4  -3 -12 20293.3 619.522  34
  -4   3  12 19505.5 958.146   7
  -4   3  12 18801.4 541.506  14
  -4   3  12 20346.5 568.451  13
   4  -3 -11 1766.10 281.971   2
   4   3 -11 1555.59 271.343   2
   4  -3 -11 1846.51 165.994  27
  -4   3  11 1911.16 167.858  48
   4  -3 -11 2079.25 200.171  18
   4  -3 -11 1886.91 178.460  40
  -4   3  11 1692.23 290.479   7
  -4   3  11 2576.13 197.045  14
   4  -3 -11 2212.62 204.209  34
  -4   3  10 786.937 184.947   7
   4  -3 -10 841.992 194.919   2
   4   3 -10 726.704 190.277   2
  -4   3   9 9802.97 603.025   7
   4   3  -9 11261.0 678.836   2
   4  -3  -9 10352.5 623.098   2
  -4   3   8 13697.9 672.626   7
  -4  -3   8 12320.4 634.777  10
   4  -3  -8 13684.6 665.480   2
   4   3  -8 12885.3 692.101   2
  -4  -3   7-37.1317 79.6051  10
  -4   3   7 22.8253 86.6007   7
   4  -3  -7-67.1040 70.4433   2
   4   3  -7 105.760 84.0960   2
  -4  -3   6 34019.5 965.721  10
  -4   3   6 30750.2 921.778   7
  -4   3   6 33293.7 950.788   6
   4  -3  -6 33769.9 906.312   2
   4   3  -6 31007.9 926.437   2
  -4  -3   5 3904.45 330.039  10
  -4   3   5 4608.96 350.807   7
   4  -3  -5 4641.58 324.084   2
   4   3  -5 3513.87 288.701   2
  -4   3   5 4525.54 346.278   6
  -4  -3   4 143891. 1901.12  10
  -4  -3   4 144174. 1834.59   3
   4  -3  -4 142933. 1671.83   2
   4   3  -4 142979. 1697.64   2
  -4   3   4 144908. 1856.13   6
  -4  -3   3 22826.7 764.702  10
  -4  -3   3 23402.8 741.971   3
   4  -3  -3 24823.1 673.036   2
   4   3  -3 25283.2 672.169   2
  -4   3   3 23816.6 749.770   6
  -4  -3   2 2029.38 243.929  10
  -4  -3   2 2051.18 202.801   1
  -4  -3   2 2230.49 249.639   3
   4   3  -2 2256.06 195.010   2
  -4   3   2 1996.05 229.526   6
  -4  -3   1 149830. 2023.88  10
  -4  -3   1 148151. 1960.88   3
  -4   3   1 152732. 1908.93   6
   4   3  -1 144974. 1488.06   2
  -4  -3   1 141872. 1653.35   1
  -4   3   0 658.311 167.017   9
  -4   3   0 538.188 147.831   6
  -4  -3   0 566.090 116.626   1
  -4   3  -1-15.3700 93.0904   9
   4  -3   1 119.535 54.6366  10
  -4  -3  -1 22.6147 65.7318   1
  -4   3  -2 10283.3 570.765   9
  -4  -3  -2 9770.82 508.714   1
  -4   3  -3 13118.3 668.484   8
  -4   3  -3 13405.7 695.700   9
  -4  -3  -3 13617.8 638.815   1
  -4   3  -4 188.535 117.657   8
  -4  -3  -4 112.682 84.5164   1
  -4   3  -5 7469.48 574.618   8
  -4  -3  -5 7292.27 534.203   1
  -4   3  -5 7022.98 557.455   4
  -4   3  -6-176.540 133.013   5
  -4   3  -6-308.010 153.456   4
  -4   3  -7 15753.6 548.835  12
  -4  -3  -7 15000.0 532.217  15
  -4   3  -7 14745.0 939.296   5
  -4   3  -7 14734.9 888.450   4
  -4  -3  -7 14311.4 830.597   1
  -4   3  -7 15353.8 548.268  51
  -4   3  -7 15309.8 538.070  53
  -4   3  -7 15360.6 560.858  55
  -4   3  -7 15338.0 561.072  39
  -4   3  -7 15542.2 550.112  33
  -4  -3  -7 15295.3 510.187  26
  -4  -3  -8 21961.5 663.880  15
  -4   3  -8 23564.1 690.850  12
  -4   3  -8 22996.9 1217.50   5
  -4  -3  -8 23048.1 1099.64   1
  -4   3  -8 23016.0 679.711  53
  -4   3  -8 23235.1 716.758  55
  -4  -3  -8 21856.5 613.794  51
  -4   3  -8 23894.9 701.824  51
  -4   3  -8 22789.3 708.449  39
  -4   3  -8 23378.8 694.887  33
  -4  -3  -8 22803.3 632.382  26
  -4   3  -9 30.2012 78.3033  47
  -4  -3  -9 264.475 88.2339  21
  -4  -3  -9 160.405 84.5223  40
  -4   3  -9 185.457 98.5677  39
  -4   3  -9-43.8754 78.4362  41
  -4   3  -9 106.827 75.0367  53
  -4   3  -9 114.632 92.5433  55
  -4   3  -9 56.0975 68.7924  52
  -4   3  -9 187.045 93.5196  51
  -4  -3  -9 233.811 100.747  15
  -4   3 -10 390.088 114.877  53
  -4   3 -10 320.492 109.757  51
  -4   3 -10 291.417 113.037  55
  -4   3 -10 211.157 106.927  52
  -4   3 -10 307.846 106.960  47
  -4  -3 -10 295.866 84.9119  21
  -4  -3 -10 287.940 89.8063  40
  -4   3 -10 267.363 125.367  39
  -4   3 -10 222.148 112.691  41
  -4  -3 -10 313.430 112.456  31
  -4  -3 -10 382.764 116.933  15
  -4   3 -11 2712.74 255.763  47
  -4  -3 -11 2942.29 206.513  21
  -4   3 -11 2990.81 267.664  39
  -4   3 -11 3169.70 265.115  42
  -4   3 -11 3357.46 277.209  41
  -4  -3 -11 3030.34 244.922  40
  -4  -3 -11 2931.32 244.729  31
  -4   3 -11 3008.06 248.425  51
  -4   3 -11 3029.17 266.737  52
  -4   3 -12 2276.72 220.089  52
  -4   3 -12 2477.92 214.719  51
  -4   3 -12 2160.26 217.040  47
  -4   3 -12 2198.67 203.778  42
  -4   3 -12 2243.43 218.055  41
  -4  -3 -12 2309.08 203.757  40
  -4  -3 -12 1915.31 149.291  21
  -4  -3 -12 2299.41 210.718  31
  -4  -3 -12 2487.01 184.138  27
  -4   3 -13-91.5080 56.5119  51
  -4   3 -13 29.9537 63.9787  42
  -4  -3 -13-8.93399 66.0596  40
  -4  -3 -13-108.876 82.8029  31
  -4  -3 -13-10.7485 33.7069  27
  -4   3 -14 918.881 105.210  42
  -4  -3 -14 933.215 107.944  40
   4   3  14 959.333 106.397  48
  -4  -3 -14 888.408 106.686  31
  -4  -3 -14 754.908 69.4790  27
  -4  -3 -15 39.5096 35.6165  40
   4   3  15-4.43694 30.9271  48
  -4   4  18 1148.85 79.5757  24
  -4  -4  18 1120.43 81.3654  25
  -4   4  18 1237.06 89.9620  44
  -4   4  18 1248.27 77.0962  35
  -4   4  18 1412.08 95.8915  13
  -4  -4  17 796.508 91.5247  25
  -4   4  17 713.023 91.0753  44
   4  -4 -17 782.993 102.840  18
  -4   4  17 796.271 87.7516  35
  -4   4  17 805.973 96.8088  29
   4  -4 -17 812.211 104.439  34
  -4   4  17 912.408 103.346  14
  -4   4  17 916.813 101.589  13
  -4   4  16 138.418 49.3487  28
   4  -4 -16 21.5253 52.1420  27
  -4   4  16 83.3848 63.2128  44
   4  -4 -16 158.242 86.2912  18
  -4   4  16 134.420 61.1896  35
   4  -4 -16 27.3138 65.1595  34
  -4   4  16 38.9533 61.1661  29
  -4   4  16 120.409 74.2847  14
  -4   4  16 42.3466 64.3414  13
   4  -4 -15 47.0138 60.6643  27
   4   4 -15 21.0848 50.2693  42
  -4   4  15-44.6201 74.8328  44
   4  -4 -15-37.0659 85.7368  18
   4  -4 -15 50.3049 86.4154  34
  -4   4  15-22.5152 77.2942  29
  -4   4  15-2.88401 74.9147  14
  -4   4  15-29.4519 78.3119  13
   4  -4 -14 729.919 124.907  27
  -4   4  14 843.552 125.184  44
   4  -4 -14 849.014 142.235  18
   4  -4 -14 875.561 149.272  34
  -4   4  14 811.963 134.276  29
  -4   4  14 881.932 135.243  14
  -4   4  14 954.628 136.196  13
   4  -4 -13 163.473 77.0263  27
   4  -4 -13 108.601 76.6238  40
  -4   4  13 207.889 89.8054  44
   4  -4 -13 224.114 107.962  18
   4  -4 -13 172.178 105.203  34
  -4   4  13 99.9093 83.8717  14
  -4   4  13 196.374 85.8978  13
   4  -4 -12 770.942 125.481  27
   4  -4 -12 1037.22 157.053  18
  -4   4  12 920.405 135.448  44
   4  -4 -12 650.859 121.152  40
   4  -4 -12 819.171 155.587  34
  -4   4  12 831.830 129.324  14
  -4   4  12 1040.12 147.663  13
   4  -4 -11 17035.7 501.343  27
  -4   4  11 16956.4 476.312  48
  -4   4  11 17901.4 507.505  44
   4  -4 -11 16539.2 564.944  18
   4  -4 -11 17077.2 547.120  40
   4  -4 -11 17756.5 578.435  34
  -4   4  11 17741.8 516.370  14
  -4  -4  11 17281.3 943.488  10
  -4   4  11 18263.6 936.417   7
   4  -4 -10 5461.31 276.153  27
  -4   4  10 5468.60 272.355  44
   4  -4 -10 5610.06 317.950  18
   4  -4 -10 5184.15 297.944  40
   4  -4 -10 5384.05 257.586  43
   4  -4 -10 5580.81 317.021  34
  -4   4  10 5094.92 480.307   7
  -4   4  10 5900.87 288.883  14
  -4  -4  10 4453.68 463.430  10
   4   4  -9 1681.23 260.999   2
  -4   4   9 1756.38 284.480   7
  -4  -4   9 1310.15 253.553  10
   4   4  -8 1258.87 213.381   2
  -4   4   8 1256.21 227.134   7
  -4  -4   8 1023.75 242.752  10
  -4   4   7 15646.0 749.417   6
  -4  -4   7 16541.1 791.792  10
  -4   4   7 14849.6 720.743   7
  -4   4   6 22283.7 872.028   6
  -4  -4   6 22732.1 907.438  10
  -4   4   6 21613.7 838.907   7
  -4   4   5 33.3533 122.130   6
  -4  -4   5 249.158 142.168  10
  -4   4   4 5335.88 410.555   6
  -4  -4   4 5223.03 432.291  10
  -4   4   3 57.2722 109.535   6
  -4  -4   3 91.2204 104.056   3
  -4  -4   3 97.7962 125.840  10
  -4  -4   2 10513.2 577.914   3
  -4   4   2 10465.2 554.416   6
  -4  -4   2 9648.70 590.366  10
  -4  -4   1 6927.58 480.956   3
  -4   4   1 7102.44 465.391   6
  -4  -4   1 6870.22 378.351   1
  -4  -4   1 6780.72 502.230  10
  -4   4   0 995.181 180.829   6
  -4  -4   0 701.832 141.391   1
  -4  -4   0 1022.91 209.089   3
  -4   4   0 1046.56 202.950   9
  -4  -4  -1 5627.57 475.668   3
  -4  -4  -1 5370.24 366.918   1
  -4   4  -1 5269.96 443.171   9
  -4  -4  -2 168.537 93.2318   1
  -4   4  -2 309.335 129.399   9
  -4  -4  -3 3485.12 335.217   1
  -4   4  -3 3413.08 393.309   9
  -4   4  -3 3144.92 347.451   8
  -4  -4  -4 7586.57 524.159   1
  -4   4  -4 7543.07 574.506   8
  -4   4  -5 6159.29 572.412   4
  -4  -4  -5 6821.03 529.719   1
  -4   4  -5 6216.42 546.733   8
  -4   4  -6 9733.34 697.093   8
  -4   4  -6 8784.24 406.581  12
  -4  -4  -6 10704.4 436.607  15
  -4   4  -6 9945.65 423.736  53
  -4   4  -6 9569.83 428.528  51
  -4   4  -6 9169.10 743.153   5
  -4   4  -6 9186.98 719.282   4
  -4  -4  -6 9389.80 646.712   1
  -4  -4  -6 10796.2 427.635  31
  -4   4  -6 9065.18 403.001  36
  -4   4  -6 9266.78 418.404  33
  -4  -4  -6 9885.34 416.332  26
  -4   4  -7 2561.13 234.421  12
  -4  -4  -7 2542.50 221.568  15
  -4   4  -7 2838.14 235.696  53
  -4   4  -7 2645.91 246.664  55
  -4   4  -7 2574.50 233.254  51
  -4  -4  -7 2621.69 222.312  21
  -4  -4  -7 2291.35 333.461   1
  -4   4  -7 2751.59 423.541   5
  -4   4  -7 2421.78 383.690   4
  -4  -4  -7 2746.43 221.635  40
  -4  -4  -7 2668.24 223.573  31
  -4   4  -7 2698.50 236.628  33
  -4  -4  -7 2542.98 219.242  26
  -4  -4  -8 12925.5 506.822  15
  -4   4  -8 13427.8 523.600  12
  -4   4  -8 13616.6 556.041  55
  -4   4  -8 13669.4 515.581  53
  -4   4  -8 13893.9 530.248  51
  -4   4  -8 14111.6 569.607  39
  -4  -4  -8 13827.3 497.284  40
  -4  -4  -8 12868.3 476.731  21
  -4   4  -8 13289.0 524.981  33
  -4  -4  -8 13630.9 510.383  31
  -4  -4  -8 13161.6 493.449  26
  -4  -4  -9 419.191 98.4599  21
  -4   4  -9 377.786 107.482  39
  -4   4  -9 359.550 117.503  41
  -4  -4  -9 324.374 90.3278  40
  -4  -4  -9 410.371 108.855  31
  -4   4  -9 423.852 103.354  53
  -4   4  -9 373.143 104.858  51
  -4   4  -9 447.137 124.519  55
  -4   4 -10 306.058 104.969  47
  -4  -4 -10 335.515 95.0970  21
  -4   4 -10 396.473 120.508  39
  -4   4 -10 312.548 107.907  41
  -4  -4 -10 286.626 98.1586  40
  -4  -4 -10 356.054 109.217  31
  -4   4 -10 316.084 95.3978  51
  -4   4 -10 412.928 130.227  52
  -4   4 -10 431.898 114.336  55
  -4   4 -11 2430.91 236.915  47
  -4  -4 -11 2638.18 192.536  21
  -4   4 -11 2652.98 237.813  39
  -4   4 -11 2523.01 233.270  42
  -4   4 -11 2602.01 241.554  41
  -4  -4 -11 2579.89 210.316  40
  -4  -4 -11 2724.04 224.100  31
  -4   4 -11 2646.29 244.983  52
  -4   4 -11 2872.81 225.030  51
  -4   4 -12 7274.01 363.848  52
  -4   4 -12 7194.19 315.317  51
  -4   4 -12 6818.27 351.674  47
  -4  -4 -12 6364.35 257.612  21
  -4   4 -12 6761.30 347.465  41
  -4   4 -12 6515.47 333.307  42
  -4  -4 -12 6812.03 304.843  40
  -4  -4 -12 6911.27 322.932  31
  -4  -4 -12 6889.72 289.993  27
   4   4  13 206.483 68.6677  48
  -4   4 -13 240.769 62.0462  51
  -4   4 -13 103.146 58.3382  42
  -4  -4 -13 181.062 62.5549  40
  -4  -4 -13 60.7458 51.4514  31
  -4  -4 -13 141.505 48.0300  27
  -4   4 -14 568.967 74.8477  42
  -4  -4 -14 422.340 60.2268  40
  -4  -4 -14 520.517 57.8926  27
   4   4  14 687.436 77.0352  48
  -4  -5  17 245.865 44.4763  25
  -4   5  17 303.307 53.7385  35
  -4   5  17 349.042 57.4297  29
  -4   5  17 357.334 58.0407  13
  -4   5  17 243.592 44.7611  44
  -4   5  16 52.2673 33.9133  28
  -4  -5  16 21.3542 39.9045  25
  -4   5  16 88.3284 31.6447  24
   4  -5 -16 43.2159 45.4940  27
  -4   5  16 23.6042 48.2620  29
  -4   5  16 49.8673 48.7685  35
  -4   5  16 111.056 52.6511  14
  -4   5  16 60.1715 52.9164  13
  -4   5  16 39.2044 43.6714  44
   4  -5 -15 646.475 95.8778  27
  -4  -5  15 722.831 102.168  25
  -4   5  15 698.676 95.2675  44
   4  -5 -15 701.669 113.943  34
  -4   5  15 745.199 107.865  29
  -4   5  15 616.264 100.096  14
  -4   5  15 542.627 94.8158  13
   4  -5 -14 239.269 69.2748  27
  -4  -5  14 275.427 78.3641  25
   4  -5 -14 214.982 103.254  18
  -4   5  14 141.709 64.5102  44
   4  -5 -14 104.647 85.4134  34
  -4   5  14 193.354 89.8347  29
  -4   5  14 174.869 66.9453  14
  -4   5  14 151.112 77.0019  13
  -4  -5  13 7678.31 341.231  25
   4  -5 -13 7685.45 333.337  27
  -4   5  13 7946.80 324.888  44
   4  -5 -13 7836.77 385.556  18
   4  -5 -13 7905.91 385.429  34
  -4   5  13 7897.50 350.912  29
  -4   5  13 7819.17 346.434  13
  -4   5  13 7655.13 335.597  14
   4  -5 -12 10282.3 387.301  27
  -4   5  12 10894.4 383.576  44
   4  -5 -12 11474.4 469.207  18
   4  -5 -12 10298.8 354.794  43
   4  -5 -12 11129.5 465.580  38
   4  -5 -12 11553.5 470.618  34
  -4   5  12 11268.0 409.480  14
  -4   5  12 10310.0 401.670  13
   4  -5 -11 3082.15 213.517  27
  -4   5  11 3122.77 208.539  44
   4  -5 -11 3041.36 256.063  18
   4  -5 -11 3350.39 271.791  38
   4  -5 -11 3076.20 207.129  43
   4  -5 -11 3185.92 260.606  34
  -4   5  11 3163.99 222.143  14
  -4   5  11 3147.53 228.010  13
   4  -5 -10 8076.37 345.091  27
  -4  -5  10 8595.04 371.714  25
  -4   5  10 8374.50 330.584  44
   4  -5 -10 8873.66 443.361  38
   4  -5 -10 8367.49 343.275  43
  -4   5  10 8712.72 350.284  14
   4  -5 -10 8567.47 402.111  34
   4  -5 -10 8261.66 398.369  18
  -4   5   9 5507.24 514.646   6
   4  -5  -9 5587.12 319.281  18
  -4  -5   9 5748.62 304.409  25
   4  -5  -9 6059.13 291.347  27
   4  -5  -9 6096.81 291.150  43
   4  -5  -9 5716.03 324.467  34
  -4   5   9 6118.92 284.231  14
  -4  -5   9 6516.58 592.291  10
  -4   5   9 5992.93 535.507   7
  -4   5   8 10305.3 683.586   6
  -4  -5   8 9477.75 421.873  19
   4  -5  -8 9184.45 340.008  27
  -4  -5   8 8900.14 370.519  25
   4  -5  -8 9662.62 360.433  43
   4  -5  -8 9442.80 399.131  34
  -4  -5   8 9742.72 699.406  10
  -4   5   8 9328.49 642.047   7
  -4   5   7 78.0199 111.359   6
   4  -5  -7 96.6582 56.6665  34
  -4   5   7-42.2658 84.2206   7
  -4  -5   7 98.8131 103.976  10
  -4  -5   7 231.531 84.3912  19
  -4   5   6 161.234 96.0147   6
  -4  -5   6 91.9138 111.319  10
  -4   5   5 2006.53 291.125   6
  -4  -5   5 2005.09 319.057  10
  -4   5   4 9133.25 584.638   6
  -4  -5   4 9387.05 650.232  10
  -4   5   3 228.600 130.444   6
  -4  -5   3 667.617 209.786  10
  -4   5   2 13239.2 691.386   6
  -4  -5   2 12819.1 719.676   3
  -4  -5   2 12333.0 756.842  10
  -4  -5   1 2254.71 318.710   3
  -4   5   1 2381.85 305.331   6
  -4   5   0 80.1755 98.0646   6
  -4  -5   0 5.75618 92.7031   3
  -4   5   0 74.1105 96.1597   9
  -4  -5  -1 5324.01 489.507   3
  -4   5  -1 5149.22 483.405   9
  -4  -5  -2 10727.5 725.932   3
  -4   5  -2 10050.0 702.061   9
  -4  -5  -3 5771.54 552.633   3
  -4   5  -3 5084.53 520.275   9
  -4   5  -3 5279.63 492.603   8
  -4   5  -4 256.174 119.852   8
  -4   5  -4 125.049 59.9020  54
  -4   5  -4 155.660 67.0387  51
  -4   5  -4 311.450 147.240   4
  -4  -5  -4 177.348 137.299   3
  -4  -5  -4 331.607 73.3923  26
  -4   5  -4 168.852 67.9672  36
  -4  -5  -4 262.550 80.7722  21
  -4  -5  -5 8120.11 377.147  21
  -4   5  -5 7959.83 385.532  51
  -4   5  -5 8031.46 710.164   4
  -4  -5  -5 7863.66 683.240   3
  -4   5  -5 8291.24 380.604  36
  -4  -5  -5 7643.31 346.107  31
  -4   5  -5 7664.41 381.443  33
  -4  -5  -5 7876.24 376.344  26
  -4   5  -6 1051.00 151.625  12
  -4   5  -6 1273.61 159.979  51
  -4  -5  -6 1286.31 158.231  21
  -4   5  -6 1431.00 322.785   5
  -4   5  -6 1174.50 278.816   4
  -4   5  -6 1151.94 163.784  33
  -4  -5  -6 965.131 138.363  31
  -4  -5  -6 1062.80 148.519  26
  -4   5  -7 1333.14 173.616  12
  -4  -5  -7 1482.52 179.060  21
  -4   5  -7 1250.75 181.633  55
  -4   5  -7 1223.39 163.348  51
  -4  -5  -7 1090.23 142.102  40
  -4  -5  -7 1379.58 162.072  31
  -4   5  -7 1404.35 175.908  33
  -4  -5  -7 1283.31 163.657  26
  -4   5  -8 4353.29 288.202  51
  -4   5  -8 4932.66 288.331  53
  -4   5  -8 4212.74 309.371  55
  -4   5  -8 3690.43 296.681  39
  -4  -5  -8 4480.18 275.132  40
   4  -5   8 4186.75 269.069  19
  -4  -5  -8 5112.64 305.435  21
  -4   5  -8 4517.83 298.331  33
  -4  -5  -8 4475.94 283.859  31
  -4   5  -8 4391.41 291.105  12
  -4  -5  -9 3332.08 239.536  21
  -4   5  -9 2858.47 255.623  39
  -4  -5  -9 3323.58 235.623  40
  -4  -5  -9 3068.38 234.615  31
  -4   5  -9 3139.27 226.562  53
  -4   5  -9 3193.37 239.369  51
  -4   5  -9 3126.71 264.072  55
  -4   5 -10-53.0537 86.0186  47
  -4  -5 -10-25.8349 64.2025  21
  -4   5 -10 84.8416 69.1499  39
  -4   5 -10 12.8216 87.3953  41
  -4  -5 -10 24.6594 59.0500  40
  -4  -5 -10-7.85696 58.5699  31
  -4   5 -10 28.9957 48.2622  51
  -4   5 -10 36.3386 67.5569  55
  -4   5 -10-82.6377 99.5848  52
  -4   5 -11 24.8651 68.8105  52
  -4   5 -11-24.0472 47.9102  51
  -4   5 -11 9.44149 75.6857  47
  -4  -5 -11-20.1797 45.6467  21
  -4   5 -11-12.4510 62.4049  39
  -4   5 -11-17.3274 72.3320  42
  -4   5 -11-12.0515 70.6793  41
  -4  -5 -11 58.9382 60.0599  40
  -4  -5 -11 34.4474 62.5157  31
  -4  -5 -11-83.9611 80.2821  27
  -4   5 -12 20.7463 60.2858  42
  -4   5 -12-24.6968 60.2811  41
  -4  -5 -12 27.9221 39.2087  40
  -4   5 -12 8.49053 54.0920  52
  -4   5 -12 16.5215 57.3019  47
  -4  -5 -12 25.2135 49.8749  27
  -4   5 -13 2064.26 145.424  42
  -4  -5 -13 1880.48 94.0930  43
   4   5  13 2182.44 123.537  48
  -4   6  16 308.278 52.3812  29
  -4   6  16 257.089 52.2183  35
  -4   6  16 298.774 51.4197  13
  -4   6  16 316.454 53.9633  50
  -4  -6  15 30.2447 37.3984  25
   4  -6 -15-36.2561 42.9376  27
  -4   6  15 18.7084 38.8263  14
  -4   6  15-62.5956 51.7779  13
  -4   6  15-45.2205 49.0140  29
  -4   6  15-85.9466 50.8496  35
  -4  -6  14 904.886 106.656  25
   4  -6 -14 1069.02 110.161  27
  -4   6  14 1040.48 111.505  13
  -4   6  14 953.996 105.102  14
  -4   6  14 1057.47 119.992  29
  -4  -6  13 398.251 89.8335  25
   4  -6 -13 464.499 88.2896  27
  -4   6  13 318.790 80.6392  29
  -4   6  13 436.664 80.1055  14
  -4   6  13 492.009 91.8380  13
   4  -6 -12 69.7638 47.5389  43
   4  -6 -12 50.0920 51.7489  38
  -4   6  12 73.2410 60.1788  14
  -4   6  12 86.8246 61.6264  13
  -4  -6  12 48.0912 51.1233  25
   4  -6 -12 117.770 60.6147  27
  -4   6  12 169.752 72.1146  29
   4  -6 -11 638.523 104.833  43
   4  -6 -11 607.047 122.069  38
  -4   6  11 775.063 110.976  14
  -4   6  11 672.431 110.503  13
   4  -6 -11 593.702 106.915  27
  -4  -6  11 500.616 106.070  25
   4  -6 -10 4795.04 327.271  38
   4  -6 -10 4674.41 264.851  43
  -4   6  10 4734.65 257.359  13
  -4  -6  10 4515.12 276.618  25
   4  -6 -10 4787.28 255.764  27
   4  -6  -9 2700.02 253.072  38
   4  -6  -9 2688.39 209.968  43
  -4   6   9 2808.05 197.130  13
  -4  -6   9 2380.29 206.562  25
   4  -6  -9 2681.03 190.017  27
   4  -6  -8 479.087 95.8104  43
   4  -6  -8 346.443 104.147  38
  -4  -6   8 205.562 75.7784  25
   4  -6  -8 414.335 78.5477  27
  -4  -6   7 55.8692 61.3582  25
  -4  -6   7-82.3021 69.7001  19
   4  -6  -7 10.0469 61.2562  43
   4  -6  -7-22.6561 70.4348  38
  -4   6   7-199.764 128.575   6
  -4  -6   7 65.3684 125.623  10
  -4  -6   6 8695.37 390.462  25
   4  -6  -6 8127.53 398.564  45
  -4  -6   6 8911.94 428.190  19
   4  -6  -6 8409.54 442.518  38
   4  -6  -6 8197.41 352.549  43
  -4   6   6 8483.68 630.527   6
  -4  -6   6 10072.0 759.131  10
  -4  -6   5 7146.49 350.378  25
   4  -6  -5 6709.38 370.454  45
  -4  -6   5 6996.37 374.827  19
   4  -6  -5 7257.61 401.607  38
   4  -6  -5 6373.77 305.481  43
  -4   6   5 6996.41 571.937   6
  -4  -6   5 7568.68 660.522  10
  -4  -6   4-36.8676 68.3677  25
   4  -6  -4-165.085 72.7781  45
  -4  -6   4 29.8957 52.5643  22
  -4  -6   4-120.260 69.6217  19
   4  -6  -4-27.7702 57.8061  43
   4  -6  -4 115.042 74.7662  38
  -4   6   4-175.689 162.351   6
  -4  -6   3 8860.25 392.285  25
   4  -6  -3 9956.09 455.040  45
  -4  -6   3 8488.02 392.707  19
  -4  -6   3 8879.24 377.141  22
   4  -6  -3 8876.38 430.293  38
  -4   6   3 8696.08 614.214   6
  -4  -6   3 9127.20 733.626  10
   4  -6  -2 5104.64 328.750  45
  -4  -6   2 5568.38 291.951  22
   4  -6  -2 5436.52 328.399  38
  -4   6   2 5096.60 472.256   6
  -4  -6   2 5312.41 305.981  25
  -4  -6   1 2817.40 225.621  25
   4  -6  -1 2733.30 240.032  45
  -4  -6   1 2724.89 204.207  22
   4  -6  -1 2737.16 234.140  38
  -4   6   1 2071.49 323.796   6
  -4  -6   1 2730.04 377.173   3
  -4   6   1 2625.34 366.923   9
   4  -6   0 532.180 122.472  45
  -4  -6   0 614.273 100.202  22
   4  -6   0 418.588 99.6023  38
  -4  -6   0 622.249 201.878   3
  -4   6   0 420.399 144.621   9
   4  -6   1 410.886 107.164  45
  -4  -6  -1 212.108 66.6046  22
  -4  -6  -1 304.704 73.4889  21
   4  -6   1 243.320 81.1138  38
  -4   6  -1 161.018 141.212   9
  -4  -6  -1 326.540 152.885   3
   4  -6   2 2858.84 254.270  45
  -4  -6  -2 2760.98 397.652   3
  -4  -6  -2 2556.41 191.596  22
  -4  -6  -2 1894.93 172.869  21
  -4  -6  -2 2613.56 204.650  26
  -4   6  -2 3185.61 433.598   9
   4  -6   3 1463.72 185.750  45
  -4  -6  -3 1500.98 312.760   3
  -4  -6  -3 1029.15 133.048  21
  -4  -6  -3 1308.97 153.151  26
  -4   6  -3 1578.88 306.905   9
  -4  -6  -4 545.714 101.103  21
  -4  -6  -4 891.638 136.395  26
   4   6   4 382.446 146.195  11
   4  -6   4 894.163 149.747  45
  -4  -6  -5 1550.87 166.454  21
  -4  -6  -5 1183.34 152.244  26
  -4   6  -5 1285.14 163.251  33
   4  -6   5 1510.07 177.392  45
  -4   6  -6 5324.39 317.284  33
  -4   6  -6 4856.87 305.276  12
  -4  -6  -6 5184.25 307.744  21
  -4   6  -7 1515.14 189.509  55
  -4  -6  -7 1319.17 160.307  21
   4  -6   7 1536.93 180.381  19
  -4   6  -7 1666.89 178.459  33
  -4   6  -7 1805.10 186.572  12
  -4   6  -8 116.002 73.6066  39
  -4   6  -8 354.956 105.288  55
   4  -6   8 238.781 77.5511  19
  -4  -6  -8 263.001 90.2316  21
  -4   6  -9 2.38993 61.9137  39
  -4   6  -9-25.1710 81.2749  41
  -4  -6  -9 31.5299 63.0896  21
   4  -6   9 8.35109 36.9419  19
  -4   6  -9 36.0436 70.3062  52
  -4   6  -9 43.2153 68.1659  55
  -4   6  -9 25.1908 74.2478  47
  -4   6 -10 753.630 125.965  47
  -4   6 -10 929.239 122.787  55
  -4   6 -10 788.291 123.130  52
  -4  -6 -10 976.487 120.097  27
  -4   6 -10 865.273 124.863  39
  -4   6 -10 897.144 133.865  41
   4   6  11 378.136 60.2241  48
  -4   6 -11 446.456 91.9268  47
  -4   6 -11 407.873 85.1977  52
  -4  -6 -11 376.261 77.2299  27
  -4   6 -11 440.442 92.4159  42
  -4   6 -11 392.765 85.0752  41
  -4   6 -12 448.198 76.4898  42
  -4   6 -12 562.665 82.4805  41
  -4  -6 -12 494.063 60.3119  43
  -4   6 -12 564.846 81.9429  47
  -4  -6 -12 631.016 73.6066  27
   4  -7 -15 1207.02 86.3435  22
  -4   7  15 1048.02 71.2504  29
  -4   7  15 1246.97 83.9787  35
  -4   7  15 1163.84 86.3988  46
  -4   7  14 124.141 38.0343  29
  -4   7  14 155.698 52.0193  35
  -4   7  14 55.5646 32.9642  13
  -4   7  14 82.8417 36.1762  50
  -4  -7  13 239.116 53.6071  25
   4  -7 -13 200.420 48.5590  27
  -4   7  13 218.059 55.2206  50
  -4   7  13 320.293 71.0241  35
  -4   7  13 360.657 64.8530  29
  -4   7  13 273.449 53.5360  13
  -4  -7  12 27.4965 38.7841  25
   4  -7 -12 36.9120 33.1478  27
   4  -7 -12 139.995 60.9769  38
  -4   7  12 95.8727 45.9672  50
  -4   7  12 48.9067 51.1153  35
  -4   7  12 80.3244 47.6703  29
  -4   7  12 138.544 41.6890  13
  -4  -7  11 36.8423 47.5671  25
   4  -7 -11 21.7942 31.8792  27
  -4   7  11 20.8447 41.7829  29
  -4   7  11 50.0022 39.2761  13
   4  -7 -11-12.1690 64.0272  38
  -4   7  10 1771.37 147.161  29
  -4  -7  10 1931.92 175.312  25
   4  -7 -10 1761.64 139.230  27
   4  -7 -10 1814.61 193.919  38
   4  -7 -10 2085.55 181.616  43
  -4  -7   9-15.9786 54.1948  25
   4  -7  -9 77.6217 75.5261  43
   4  -7  -9 71.5455 72.1151  38
  -4  -7   8 2248.03 204.522  25
   4  -7  -8 1907.03 219.398  38
   4  -7  -8 2246.50 192.820  43
   4  -7  -7 2263.80 241.988  38
   4  -7  -7 1985.05 190.851  43
  -4  -7   7 1837.12 186.314  25
   4  -7  -7 1726.19 190.087  45
   4  -7  -6 506.616 115.031  43
   4  -7  -6 598.283 144.136  38
  -4  -7   6 658.140 121.392  25
   4  -7  -6 439.296 122.892  45
   4  -7  -5 4124.14 320.252  38
   4  -7  -5 3933.21 301.617  45
  -4  -7   5 3653.12 262.193  25
   4  -7  -4 1354.34 190.398  38
   4  -7  -4 1475.13 164.843  22
   4  -7  -4 1515.38 203.431  45
  -4  -7   4 2036.12 203.575  25
   4  -7  -3 797.952 153.431  38
  -4  -7   3 546.060 112.658  22
   4  -7  -3 593.466 113.104  22
   4  -7  -3 715.328 115.848  19
   4  -7  -3 866.819 150.750  45
  -4  -7   3 751.182 129.980  25
   4  -7  -2 5796.38 362.548  38
   4  -7  -2 5757.43 300.487  22
  -4  -7   2 5637.25 315.807  22
   4  -7  -2 6533.30 395.603  45
  -4  -7   2 5737.38 336.872  25
   4  -7  -1 33981.7 849.907  38
  -4  -7   1 32084.1 734.657  22
   4  -7  -1 33573.8 699.590  22
   4  -7  -1 33843.1 898.602  45
   4  -7   0 3976.59 289.798  38
  -4  -7   0 3587.98 245.109  22
   4  -7   0 4442.13 333.114  45
   4  -7   1 2.65249 62.6008  38
  -4  -7  -1-69.6276 73.2092  22
  -4  -7  -1-61.2241 49.4520  21
   4  -7   1 27.5393 77.3036  45
   4  -7   2-89.1583 74.7781  38
  -4  -7  -2-62.6408 55.9877  22
  -4  -7  -2 66.1515 44.6958  21
   4  -7   2 36.4456 84.5598  45
  -4  -7  -3-32.2757 52.1803  21
   4  -7   3-65.7088 79.2841  45
  -4   7  -4 783.874 125.213  33
  -4  -7  -4 590.253 115.494  21
   4  -7   4 766.150 140.959  19
   4  -7   4 607.606 117.286  45
   4  -7   5 2169.24 216.256  19
  -4  -7  -5 2238.23 193.561  21
   4  -7   5 2057.77 206.164  45
  -4   7  -5 1955.96 181.581  33
  -4   7  -5 2041.00 187.013  12
   4  -7   6-19.5399 75.9242  19
  -4  -7  -6-17.2016 75.2157  21
  -4   7  -6-2.13669 51.5127  12
  -4   7  -6 23.8097 63.8740  55
  -4   7  -7 376.284 93.7407  55
   4  -7   7 377.761 94.8622  19
  -4  -7  -7 359.003 93.6908  21
  -4   7  -7 393.042 104.001  39
   4  -7   8 650.010 98.3842  19
  -4   7  -8 828.972 122.099  39
  -4   7  -8 742.748 117.013  55
  -4   7  -8 857.463 131.892  52
  -4  -7  -8 810.122 108.152  27
  -4   7  -9-5.71272 55.6760  47
   4  -7   9 22.9500 38.4604  19
  -4   7  -9 44.5262 45.9162  55
  -4   7  -9 12.8024 57.1851  52
  -4  -7  -9 4.11236 48.3832  27
  -4   7  -9 49.9666 52.0620  39
  -4   7  -9 22.7885 58.1717  41
  -4   7 -10 547.776 89.9317  47
  -4   7 -10 483.418 78.1899  52
  -4  -7 -10 367.090 66.0825  27
  -4   7 -10 392.839 79.0741  42
  -4   7 -10 374.287 76.4127  41
  -4   7 -10 467.517 71.3372  39
  -4  -7 -11 155.975 38.4211  43
  -4   7 -11 106.717 42.2693  42
  -4   7 -11 108.661 41.0049  41
  -4   7 -11 64.3893 36.5178  47
  -4  -7 -11 139.335 36.9417  27
  -4   8  13 20.3852 26.7150  46
  -4   8  13 11.5536 31.2184  28
   4  -8 -13 36.6220 31.1185  22
  -4   8  12-36.1028 27.8721  35
   4  -8 -12-22.5974 43.7677  22
  -4   8  11 101.770 39.9273  35
   4  -8 -11-36.9329 54.3743  22
   4  -8 -11-19.5157 40.8612  38
   4  -8 -10 65.1118 64.9358  22
  -4   8  10 82.1731 39.5200  35
  -4  -8  10 53.4871 45.1379  25
   4  -8 -10 28.5932 52.3736  38
   4  -8  -9-24.1777 74.5269  38
  -4  -8   9 103.769 52.2041  25
   4  -8  -9 19.2074 67.2424  22
   4  -8  -8 249.803 100.158  38
   4  -8  -8 261.127 88.9287  22
  -4  -8   8 239.158 67.5580  25
   4  -8  -7 6631.87 374.520  38
   4  -8  -7 6800.77 335.078  22
   4  -8  -7 5730.66 307.490  45
  -4  -8   7 6457.28 307.092  25
   4  -8  -6 1627.71 201.635  38
   4  -8  -6 1321.72 159.267  22
   4  -8  -6 1590.96 180.763  45
  -4  -8   6 1424.57 156.327  25
   4  -8  -5 3139.60 275.528  38
   4  -8  -5 2887.96 221.209  22
   4  -8  -5 2643.25 245.251  45
  -4  -8   5 2439.24 207.433  25
   4  -8  -4 324.770 122.935  38
   4  -8  -4 231.908 87.0334  22
   4  -8  -4 348.622 120.514  45
  -4  -8   4 373.439 87.7661  25
   4  -8  -3 2112.88 232.295  38
   4  -8  -3 2018.52 181.706  22
   4  -8  -3 1786.96 179.403  19
   4  -8  -3 2142.09 238.006  45
   4  -8  -2 584.930 135.554  38
  -4  -8   2 503.273 109.376  22
   4  -8  -2 302.400 81.3717  19
   4  -8  -2 313.927 80.3677  22
   4  -8  -2 368.999 120.517  45
   4  -8  -1-45.7169 83.0995  38
   4  -8  -1 61.0969 62.1104  22
  -4  -8   1 166.174 70.9647  22
   4  -8  -1 66.1012 66.9673  19
   4  -8  -1 36.3405 95.2806  45
   4  -8   0 2396.52 223.206  38
   4  -8   0 2237.76 217.101  19
  -4  -8   0 2173.13 192.542  22
   4  -8   0 2481.08 256.953  45
   4  -8   1 2242.86 208.057  38
   4  -8   1 2293.22 217.250  19
  -4  -8  -1 2072.10 182.355  22
   4  -8   1 2511.88 253.253  45
   4  -8   2 656.015 115.181  38
   4  -8   2 615.359 116.865  19
  -4  -8  -2 722.752 111.695  22
   4  -8   2 718.560 152.701  45
   4  -8   3 340.589 112.086  19
  -4  -8  -3 303.649 82.3805  22
   4  -8   3 204.240 98.7091  45
  -4   8  -4 337.402 77.7370  12
   4  -8   4 270.934 98.5281  45
  -4  -8  -4 305.665 70.9768  22
   4  -8   4 461.903 117.333  19
   4  -8   5-26.0942 54.4984  45
   4  -8   5 58.7269 72.4345  19
  -4   8  -5-24.8643 48.9947  55
  -4  -8  -5 54.1510 37.5176  27
   4  -8   6 27.4573 56.2475  19
  -4   8  -6 85.8077 49.3574  55
  -4  -8  -6 29.2474 35.7537  27
  -4   8  -6 69.2701 54.8086  39
   4  -8   7-28.0018 46.0317  19
  -4   8  -7 23.7485 44.8741  39
  -4   8  -7 13.5581 41.0759  52
  -4   8  -7 48.8430 39.0420  55
  -4  -8  -7-27.4941 35.0406  27
  -4   8  -8 1818.44 142.595  47
   4  -8   8 1623.94 123.824  19
  -4   8  -8 1631.87 124.244  52
  -4   8  -8 1628.40 121.257  39
  -4   8  -8 1798.12 145.776  41
  -4  -8  -8 1972.60 132.437  43
  -4  -8  -8 1831.91 110.400  27
  -4  -8  -9 389.915 57.3616  43
  -4   8  -9 371.278 62.3145  41
  -4   8  -9 310.114 55.5498  47
  -4  -8  -9 339.689 43.1263  27
   4  -9 -11 74.2682 30.0026  22
  -4   9  11-0.08914 19.0640  28
   4  -9 -10 24.4170 32.1427  22
  -4   9  10 7.48947 22.9931  17
  -4   9  10 41.2660 29.2672  28
   4  -9  -9 530.687 87.2097  38
   4  -9  -9 714.811 87.6647  22
  -4   9   9 594.314 67.0618  17
  -4   9   9 511.150 64.9086  28
   4  -9  -8 171.672 70.3015  38
   4  -9  -8 110.718 53.6971  22
  -4   9   8 85.9059 38.1779  17
  -4   9   8 118.431 44.0489  28
   4  -9  -7 332.298 98.1805  38
   4  -9  -7 268.369 72.5101  22
   4  -9  -6 21.3366 69.8719  38
   4  -9  -6 24.9981 44.0055  22
   4  -9  -6 124.688 52.7439  45
   4  -9  -5 468.004 111.892  38
   4  -9  -5 469.555 87.3931  22
   4  -9  -5 362.608 93.0178  45
   4  -9  -4 741.248 134.787  38
   4  -9  -4 629.026 93.7225  22
   4  -9  -4 773.980 134.802  45
   4  -9  -3 224.550 93.4844  38
   4  -9  -3 285.877 70.3305  22
   4  -9  -3 280.909 108.186  45
   4  -9  -2 215.428 87.4262  38
   4  -9  -2 198.740 58.5993  22
   4  -9  -2 320.347 70.5649  19
   4  -9  -2 157.481 89.3365  45
   4  -9  -1 92.4298 72.0006  38
   4  -9  -1 300.757 69.6410  22
   4  -9  -1 202.970 65.8038  19
   4  -9  -1 184.096 100.434  45
   4  -9   0 627.537 112.838  38
   4  -9   0 566.718 103.183  19
   4  -9   0 672.258 143.161  45
   4  -9   1 502.613 98.7529  19
   4  -9   1 520.639 132.085  45
  -4  -9  -2 112.517 47.0120  22
   4  -9   2 95.4485 69.6983  19
   4  -9   2 112.392 86.6335  45
  -4  -9  -3 2697.14 143.911  43
   4  -9   3 3156.10 213.059  19
   4  -9   3 2906.61 217.298  45
   4  -9   4 1188.51 131.219  45
   4  -9   4 1251.26 134.971  19
  -4  -9  -4 1294.56 101.457  43
   4  -9   5 23.9854 44.3482  19
  -4  -9  -5 25.5752 35.5425  43
   4  -9   6 14.4068 36.2860  19
  -4  -9  -6 8.83188 29.2102  43
   4  -9   7 208.308 41.2739  19
  -4  -9  -7 139.980 33.6543  43
  -4   9  -7 169.409 42.6012  41
   4 -10  -7 382.993 46.5257  22
   4 -10  -7 546.376 67.9223  38
   4 -10  -6-32.4665 26.0622  22
   4 -10  -6-0.33569 36.6699  38
   4 -10  -5 6.90921 23.9584  22
   4 -10  -5 38.7085 42.5704  38
   4 -10  -4 293.501 60.8032  45
   4 -10  -4 289.074 48.2322  22
   4 -10  -4 298.067 69.3994  38
   4 -10  -3 1069.62 114.495  45
   4 -10  -3 964.005 78.1967  22
   4 -10  -3 1108.01 114.960  38
   4 -10  -2 664.021 97.5290  45
   4 -10  -1-113.687 56.5638  45
   4 -10   0 52.5442 30.6273  19
   4 -10   0 76.3759 51.8967  45
   4 -10   1 20.0113 28.9338  19
   4 -10   1 62.6260 51.9478  45
   4 -10   2-22.8092 31.8828  19
   4 -10   2 2.39744 38.6375  45
   4 -10   3-76.1487 32.0973  19
   5   0 -19 114.165 37.1963  18
  -5   0  19 151.528 50.1518  24
   5   0 -18 15.3386 40.0189  18
  -5   0  18 11.4789 42.8955  44
  -5   0  18-14.2044 51.4824  24
   5   0 -17 636.809 95.1522  34
  -5   0  17 515.795 86.0927  44
   5   0 -17 541.099 96.1421  18
  -5   0  16 7.86383 63.2683  44
   5   0 -16-34.9599 60.2634  18
  -5   0  15 14747.1 460.570  44
  -5   0  15 14103.4 455.120  14
  -5   0  15 14136.4 451.586  13
  -5   0  15 14472.2 443.609  29
  -5   0  14 70.9770 75.0657  44
  -5   0  14 42.2195 52.8329  29
  -5   0  14 59.1446 71.5892  14
  -5   0  14-50.6057 61.1190  13
  -5   0  13 1745.46 169.237  44
  -5   0  13 1751.29 170.376  14
  -5   0  13 1683.63 163.108  13
  -5   0  13 1684.16 168.018  29
   5   0 -12 104.998 53.8897  27
  -5   0  12 78.5936 51.5672  29
  -5   0  12-70.5719 59.6619  14
  -5   0  12 112.876 64.8600  13
  -5   0  12 157.738 75.5132  44
   5   0 -11 355.015 171.429   2
   5   0 -10-107.364 120.955   2
  -5   0  10 71.5048 65.9451   7
   5   0  -9 35665.0 1204.23   2
  -5   0   9 37903.2 924.400   7
   5   0  -8 32.7229 123.857   2
  -5   0   8 7.59487 50.3761   7
   5   0  -7 1818.45 255.235   2
  -5   0   7 2348.41 182.581   6
  -5   0   6-0.26157 39.3718   6
   5   0  -6 142.028 128.040   2
   5   0  -5 9409.11 485.407   2
  -5   0   5 9293.22 359.402   6
   5   0  -4-55.9496 103.105   2
  -5   0   3 4402.61 190.156   3
  -5   0   2-29.5428 76.0889   1
  -5   0   2-56.5476 48.1455   9
  -5   0   2 22.1792 66.9702   8
  -5   0   1 28269.9 767.499   1
  -5   0   1 26964.2 748.216   8
  -5   0   1 28546.6 533.028   9
  -5   0   0-71.3505 92.4551   1
  -5   0   0 9.79468 70.8254   8
  -5   0  -1 27557.5 653.302   5
  -5   0  -1 25485.7 771.037   1
  -5   0  -1 25476.6 845.253   8
  -5   0  -2 18.2604 62.0256   5
  -5   0  -2 46.7488 85.5111   1
  -5   0  -2 9.90331 110.511   8
  -5   0  -3 36890.6 934.209   5
  -5   0  -3 34805.9 1002.52   1
  -5   0  -4-95.1268 59.2462   5
  -5   0  -4-23.5761 80.6755   1
  -5   0  -5 294.908 117.540   1
  -5   0  -6-39.0503 87.2248   1
  -5   0  -7 19067.6 606.613  39
  -5   0  -7 17564.1 901.392   1
  -5   0  -7 18315.4 588.254  53
  -5   0  -7 18802.5 597.229  55
  -5   0  -7 18705.0 606.479  51
  -5   0  -8 21.2848 58.0060  41
  -5   0  -8-67.1257 78.5270   1
  -5   0  -8-125.746 63.1666  47
  -5   0  -8-11.0017 75.1240  51
  -5   0  -8 49.2389 55.0591  52
  -5   0  -8-44.8567 70.3885  53
  -5   0  -9 3526.65 268.978  47
  -5   0  -9 3821.15 294.856  51
  -5   0  -9 3330.50 272.182  53
  -5   0  -9 3711.99 279.095  52
  -5   0 -10-34.6365 81.7462  15
  -5   0 -10-55.1307 71.9039  51
  -5   0 -11 223.842 93.9932  15
  -5   0 -11 436.129 115.629  51
  -5   0 -12-55.0955 63.6342  15
  -5   0 -12-7.66649 71.1863  51
   5   0  13 4262.49 204.802  48
  -5   0 -13 4039.43 228.728  15
  -5   0 -14-31.0231 55.2095  40
   5   0  14 68.3610 32.1374  48
  -5   0 -14 5.47658 40.7619  31
  -5   0 -15 249.161 41.5000  31
  -5   0 -15 300.327 52.0242  40
  -5   1  19 229.212 47.7374  44
   5  -1 -19 319.680 43.1028  34
  -5   1  19 270.770 55.0713  24
  -5  -1  19 200.572 43.0651  24
   5  -1 -19 282.555 56.3401  18
  -5   1  18 415.418 82.8714  44
   5  -1 -18 252.047 60.0928  34
  -5   1  18 308.561 70.3651  24
  -5  -1  18 240.895 61.2495  24
   5  -1 -18 329.726 72.0941  18
   5   1 -18 223.777 54.0924  18
  -5   1  17 896.443 121.798  44
  -5  -1  17 892.440 100.223  44
   5  -1 -17 877.170 122.227  18
   5   1 -17 1228.21 127.713  18
   5  -1 -17 834.076 110.597  34
  -5  -1  17 905.956 113.861  24
  -5  -1  16 129.337 58.0033  44
   5  -1 -16 0.63208 72.9503  18
  -5   1  16-74.7135 81.8039  44
  -5   1  16 86.2361 58.4562  29
   5  -1 -16 17.8660 60.5565  34
  -5   1  16 6.16796 64.9084  14
  -5   1  16 102.534 69.2018  13
  -5  -1  15 1546.09 150.740  44
  -5   1  15 1765.37 179.159  44
   5  -1 -15 1694.36 183.909  18
  -5   1  15 1496.43 141.880  35
  -5   1  15 1539.18 163.610  29
  -5   1  15 1433.06 162.799  14
  -5   1  15 1527.33 164.846  13
   5  -1 -14-61.2974 61.2392  27
   5  -1 -14-43.0573 91.2107  18
  -5  -1  14 125.266 74.0723  44
  -5   1  14 113.710 79.9344  44
  -5   1  14-68.6720 64.6399  35
  -5   1  14-16.3122 57.6917  29
  -5   1  14 71.3842 67.8175  14
  -5   1  14-49.5972 62.8881  13
   5  -1 -13 38428.8 739.041  27
   5  -1 -13 41402.2 1614.08   2
   5   1 -13 40638.5 1618.31   2
  -5   1  13 39308.4 763.754  44
  -5  -1  13 37705.6 706.398  44
  -5   1  13 38314.7 769.381  29
  -5   1  13 38259.0 718.071  35
  -5   1  13 38108.8 767.526  14
  -5   1  13 36985.6 763.565  13
   5  -1 -12 8732.50 343.916  27
  -5  -1  12 8095.10 321.549  44
  -5   1  12 8286.59 345.527  44
   5  -1 -12 8112.79 692.353   2
   5   1 -12 8452.58 712.049   2
  -5   1  12 8234.56 349.806  13
  -5  -1  12 8205.69 334.718  13
  -5   1  12 7797.18 540.516   7
  -5   1  12 9051.29 364.584  14
  -5   1  12 8644.91 353.734  29
   5  -1 -11 7251.64 623.072   2
   5   1 -11 7545.45 644.300   2
  -5   1  11 8143.62 524.985   7
   5  -1 -10 15363.6 848.094   2
   5   1 -10 15791.0 871.936   2
  -5   1  10 15633.8 693.084   7
   5  -1  -9 7805.98 564.550   2
   5   1  -9 7623.21 568.261   2
  -5   1   9 8295.31 435.985   6
  -5   1   9 7793.10 470.604   7
   5  -1  -8 12179.0 657.282   2
   5   1  -8 13963.0 709.834   2
  -5   1   8 13362.5 520.271   6
  -5   1   8 13286.6 573.075   7
   5  -1  -7 6922.61 468.125   2
   5   1  -7 7316.25 483.268   2
  -5   1   7 7382.31 373.654   6
  -5  -1   7 6458.46 342.555  10
  -5   1   7 8006.81 427.138   7
   5   1  -6 1037.83 198.206   2
  -5   1   6 1318.17 162.784   6
  -5  -1   6 1033.84 138.533  10
   5  -1  -5 136473. 1845.99   2
   5   1  -5 135363. 1831.71   2
  -5   1   5 132275. 1523.01   6
  -5  -1   5 137757. 1381.43  10
  -5  -1   5 136279. 1171.09   8
   5  -1  -4 1444.81 189.568   2
   5   1  -4 1443.26 190.830   2
  -5   1   4 1207.60 158.267   6
  -5  -1   4 1483.50 145.449  10
  -5  -1   4 1578.41 141.971   8
  -5  -1   3 30758.9 813.697   1
  -5  -1   3 30658.2 655.723   3
   5   1  -3 29645.4 786.683   2
  -5   1   3 30272.0 756.861   6
  -5  -1   3 33020.7 664.822  10
  -5  -1   3 30568.6 676.187   8
  -5  -1   2 53.3055 82.7271   1
  -5   1   2 165.396 87.2005   1
  -5  -1   2 83.9895 73.0543   8
  -5  -1   1 10349.6 480.855   1
  -5   1   1 11203.7 476.151   1
  -5   1   1 10728.7 418.350   9
  -5  -1   1 10873.9 480.364   8
  -5  -1   0 1391.05 192.412   1
  -5   1   0 1745.73 193.865   1
  -5   1   0 1010.24 174.993   8
  -5   1   0 1380.72 167.083   9
  -5  -1  -1 2077.70 244.542   1
  -5   1  -1 2053.14 224.172   1
  -5   1  -1 2606.95 284.777   8
  -5   1  -1 2220.52 220.648   9
  -5  -1  -2 5735.27 406.490   1
  -5   1  -2 6331.35 394.740   1
  -5   1  -2 6963.12 486.502   8
  -5   1  -3 15048.4 670.148   5
  -5   1  -3 15392.9 603.014   4
  -5  -1  -3 14682.8 681.751   1
  -5   1  -3 15538.5 649.236   1
  -5   1  -3 15778.1 773.046   8
  -5   1  -4 11995.7 642.449   5
  -5  -1  -4 13715.0 698.173   1
  -5   1  -4 13343.9 645.692   1
  -5   1  -5 15489.7 776.311   5
  -5  -1  -5 14360.7 754.030   1
  -5   1  -5 14861.1 718.912   1
  -5  -1  -6 991.128 216.368   1
  -5   1  -6 1076.24 227.297   1
  -5   1  -6 937.965 207.941   5
  -5   1  -7 16524.1 556.418  47
  -5  -1  -7 16807.7 913.037   1
  -5   1  -7 16431.4 843.958   1
  -5   1  -7 17026.6 584.348  39
  -5   1  -7 17591.2 577.521  41
  -5  -1  -7 16682.9 546.314  30
  -5   1  -7 17010.3 590.403  51
  -5   1  -7 16746.8 574.359  53
  -5   1  -7 17098.3 569.500  52
  -5  -1  -7 16407.3 557.209  51
  -5   1  -7 17036.1 583.553  55
  -5  -1  -7 16705.0 548.990  53
  -5   1  -8 46693.2 984.510  53
  -5   1  -8 46877.8 1004.10  55
  -5   1  -8 46633.7 1003.77  51
  -5  -1  -8 47009.6 968.816  51
  -5   1  -8 45942.0 968.374  52
  -5  -1  -8 46354.4 940.240  53
  -5   1  -8 45400.7 953.813  47
  -5  -1  -8 46523.1 1561.27   1
  -5   1  -8 46687.8 1477.80   1
  -5   1  -8 46012.1 989.482  39
  -5   1  -8 46773.2 968.018  41
  -5  -1  -8 44899.2 906.331  30
  -5  -1  -8 46825.2 855.738  26
  -5   1  -9 43855.9 993.919  39
  -5   1  -9 43840.3 892.907  42
  -5   1  -9 43220.5 952.651  41
  -5   1  -9 43874.1 963.079  52
  -5   1  -9 45073.9 980.802  53
  -5   1  -9 44026.2 988.018  51
  -5  -1  -9 43992.7 952.752  51
  -5   1  -9 43453.7 951.311  47
  -5  -1  -9 43960.3 978.286  15
  -5   1 -10 1476.25 171.714  42
  -5   1 -10 1355.96 171.809  41
  -5   1 -10 1381.53 187.598  51
  -5   1 -10 1599.14 194.253  52
  -5   1 -10 1666.58 196.767  53
  -5  -1 -10 1184.13 172.207  51
  -5   1 -10 1534.63 185.293  47
  -5  -1 -10 1227.00 173.587  15
  -5  -1 -11 1024.56 156.499  51
  -5   1 -11 1045.46 155.098  52
  -5   1 -11 1263.46 176.353  51
  -5  -1 -11 1126.49 161.748  15
  -5   1 -11 1088.29 147.186  15
  -5   1 -11 1197.46 149.083  42
  -5   1 -12 351.689 109.294  51
  -5  -1 -12 542.758 107.644  15
  -5   1 -12 526.720 100.796  15
  -5   1 -12 322.290 74.3098  42
  -5   1 -13 388.244 95.9971  51
  -5  -1 -13 405.268 91.2489  40
  -5  -1 -13 490.556 102.268  31
  -5   1 -13 391.318 68.7716  15
  -5  -1 -14 605.918 85.8357  31
  -5   1 -14 573.310 77.6026  31
   5   1  14 644.681 77.9010  48
  -5  -1 -14 531.764 85.0343  40
  -5  -1 -15 714.088 65.0652  31
  -5  -1 -15 723.995 68.0462  40
  -5   1 -15 652.393 72.4567  40
  -5   2  19 73.2912 38.7652  44
  -5   2  19 117.698 35.1394  50
   5  -2 -19 83.7736 29.7671  34
  -5   2  19 204.497 46.5747  24
   5  -2 -18 115.323 56.8394  18
  -5   2  18 160.926 65.4470  44
   5  -2 -18 81.9642 44.3576  34
  -5   2  18 135.372 55.8552  24
  -5  -2  18 35.5652 32.2413  24
  -5  -2  17 3360.06 187.011  24
   5  -2 -17 3307.58 217.462  18
  -5   2  17 3409.14 209.411  44
  -5   2  17 3239.89 172.904  35
   5  -2 -17 3098.33 199.881  34
  -5   2  17 3361.87 198.102  29
  -5   2  17 3548.02 207.265  13
  -5  -2  16 1390.67 136.208  24
   5  -2 -16 1142.70 151.391  18
  -5   2  16 1302.68 152.888  44
  -5   2  16 1287.68 131.617  35
   5  -2 -16 1165.85 144.136  34
  -5   2  16 1275.33 142.553  29
  -5   2  16 1212.99 145.823  14
  -5   2  16 1334.81 148.589  13
  -5  -2  15 4600.22 255.963  24
   5  -2 -15 4459.14 253.994  27
  -5   2  15 4469.99 269.881  44
   5  -2 -15 4864.39 308.506  18
  -5   2  15 4517.97 252.771  35
   5  -2 -15 4586.51 283.274  34
  -5   2  15 4543.95 267.248  29
  -5   2  15 5019.55 285.167  14
  -5   2  15 4323.41 263.831  13
  -5  -2  14-29.4323 47.0582  24
   5  -2 -14 107.283 69.0076  27
   5  -2 -14 54.8219 77.1488  18
  -5   2  14 69.1204 69.8639  44
  -5   2  14 88.5628 75.7912  35
   5  -2 -14 73.1943 72.1752  34
  -5   2  14 79.6206 72.8177  29
  -5   2  14 18.7691 68.0039  14
  -5   2  14 184.267 83.3277  13
  -5   2  13 11253.5 418.201  44
   5  -2 -13 10807.0 400.089  27
   5  -2 -13 11539.1 468.649  18
  -5   2  13 10893.1 418.381  29
   5  -2 -13 11639.4 459.702  34
  -5   2  13 10379.9 408.954  14
  -5   2  13 10666.7 417.640  13
  -5   2  13 9990.38 671.062   7
   5   2 -12 19096.0 1064.91   2
   5  -2 -12 20746.9 1086.30   2
   5  -2 -12 19984.4 537.744  27
  -5   2  12 21342.8 560.082  44
   5  -2 -12 21970.2 624.792  18
  -5   2  12 19504.2 542.770  29
  -5   2  12 20808.6 560.291  14
  -5   2  12 20281.3 556.637  13
  -5   2  12 20562.2 932.644   7
   5  -2 -11 931.349 119.661  27
   5  -2 -11 954.008 134.675  18
  -5   2  11 925.566 122.134  44
  -5   2  11 912.494 114.949  14
  -5   2  11 989.509 124.583  13
  -5   2  11 1091.09 220.525   7
   5  -2 -11 999.272 259.501   2
   5   2 -11 1046.73 265.582   2
  -5   2  11 933.778 123.534  29
  -5   2  10 470.302 171.234   7
  -5   2  10 200.945 98.9943   6
   5  -2 -10 86.4068 96.1505   2
   5   2 -10 468.574 151.325   2
  -5   2   9 2406.44 284.116   7
   5  -2  -9 2245.73 316.525   2
   5   2  -9 2580.41 333.266   2
  -5   2   9 2308.03 264.794   6
  -5  -2   8 490.086 122.032  10
  -5   2   8 127.001 104.869   7
  -5   2   8 218.672 93.8291   6
   5  -2  -8 191.470 115.789   2
   5   2  -8 422.623 135.332   2
  -5  -2   7 18382.4 664.486  10
  -5   2   7 18553.9 716.082   7
   5  -2  -7 17751.0 748.384   2
   5   2  -7 20312.7 811.523   2
  -5   2   7 18574.0 680.051   6
  -5  -2   6 17736.0 625.541  10
   5  -2  -6 18134.1 714.368   2
   5   2  -6 17878.5 716.999   2
  -5   2   6 17433.6 638.910   6
  -5  -2   5 11923.6 504.056  10
   5  -2  -5 14006.4 600.443   2
   5   2  -5 12335.2 567.078   2
  -5   2   5 12803.8 541.124   6
  -5  -2   4 5182.73 335.294  10
  -5  -2   4 5039.98 308.710   3
   5  -2  -4 5630.68 366.494   2
   5   2  -4 5148.27 352.226   2
  -5   2   4 5754.09 364.795   6
  -5  -2   3 781.546 145.152  10
  -5   2   3 1011.92 170.899   6
   5  -2  -3 730.031 141.206   2
   5   2  -3 510.121 124.701   2
  -5  -2   3 951.511 151.585   3
  -5  -2   2 30689.3 814.861   3
   5   2  -2 27985.2 763.209   2
  -5   2   2 29374.0 833.119   6
  -5  -2   2 29440.6 816.642   1
  -5   2   1 355.039 102.230   1
  -5  -2   1 116.224 86.5873   1
  -5   2   0 29043.0 837.871   9
  -5  -2   0 29852.9 859.382   1
  -5   2   0 27984.2 751.155   1
  -5   2  -1 834.375 167.711   9
  -5   2  -1 566.497 155.848   8
  -5   2  -1 434.573 104.722   1
  -5  -2  -1 799.536 169.466   1
  -5   2  -2 19763.8 832.878   8
  -5   2  -2 18790.9 754.929   9
  -5  -2  -2 19602.6 767.309   1
  -5   2  -2 19257.6 661.003   1
  -5   2  -3 59197.8 1527.95   8
  -5  -2  -3 57579.3 1375.94   1
  -5   2  -3 59748.0 1226.44   1
  -5   2  -4-62.9942 96.3375   8
  -5   2  -4 234.921 159.956   5
  -5  -2  -4 204.980 119.310   1
  -5   2  -4 156.059 97.5791   4
  -5   2  -4 23.6864 54.8475   1
  -5  -2  -5-165.760 117.259   1
  -5   2  -5-218.425 123.858   5
  -5   2  -5 49.0178 68.4517   4
  -5   2  -5 72.1041 65.2619   1
  -5  -2  -6 1857.43 305.812   1
  -5   2  -6 2188.80 358.708   5
  -5   2  -6 1963.51 271.513   1
  -5  -2  -7 2251.61 217.276  15
  -5   2  -7 2594.59 241.571  12
  -5   2  -7 2118.38 223.700  51
  -5   2  -7 2224.32 221.914  53
  -5   2  -7 2318.57 231.278  55
  -5  -2  -7 1961.01 191.760  51
  -5  -2  -7 1994.80 322.631   1
  -5   2  -7 2123.23 359.686   5
  -5   2  -7 2142.71 220.077  39
  -5   2  -7 2264.56 223.318  41
  -5   2  -7 2386.95 232.515  33
  -5  -2  -7 1870.26 193.125  30
  -5  -2  -7 2164.79 194.593  26
  -5  -2  -8 1390.07 187.918  15
  -5   2  -8 1600.02 204.933  55
  -5   2  -8 1736.64 201.896  51
  -5   2  -8 1837.73 212.551  53
  -5   2  -8 1563.26 200.872  52
  -5  -2  -8 1334.49 170.523  51
  -5   2  -8 1517.15 193.544  47
  -5  -2  -8 1484.09 304.321   1
  -5   2  -8 1281.36 295.869   5
  -5   2  -8 1646.51 201.116  39
  -5   2  -8 1784.15 203.693  41
  -5  -2  -8 1598.87 182.090  30
  -5  -2  -8 1357.46 162.294  26
  -5   2  -9 14088.9 563.102  52
  -5   2  -9 13747.2 548.024  53
  -5   2  -9 13916.3 569.846  55
  -5   2  -9 14688.3 576.374  51
  -5  -2  -9 13480.6 512.114  51
  -5   2  -9 13931.7 557.626  47
  -5   2  -9 13813.4 565.931  39
  -5   2  -9 13366.3 516.629  42
  -5   2  -9 13334.2 545.154  41
  -5  -2  -9 13754.1 551.777  15
  -5  -2  -9 13783.7 481.516  26
  -5   2 -10 10717.4 483.976  47
  -5  -2 -10 10972.0 419.975  21
  -5   2 -10 10895.6 500.294  39
  -5   2 -10 10969.6 458.847  42
  -5   2 -10 11181.2 495.331  41
  -5  -2 -10 11499.1 468.544  51
  -5   2 -10 11118.2 493.782  51
  -5   2 -10 10931.3 491.172  52
  -5   2 -10 10784.4 476.657  53
  -5  -2 -10 11634.7 496.169  15
  -5   2 -11 5140.31 326.826  47
  -5   2 -11 4812.15 289.649  42
  -5   2 -11 5143.28 325.297  41
  -5   2 -11 5079.42 326.286  52
  -5   2 -11 5412.46 334.240  51
  -5   2 -11 5508.50 297.979  15
  -5  -2 -11 5053.12 318.738  15
  -5  -2 -11 4909.90 256.522  21
  -5  -2 -12 34.6092 55.6246  15
  -5   2 -12 118.222 52.1167  15
  -5   2 -12 88.8964 76.5963  51
  -5  -2 -12-1.87625 75.2093  31
  -5  -2 -12 61.8642 40.8923  27
  -5   2 -12 11.8419 45.2685  42
  -5  -2 -12-8.42711 70.1856  40
  -5  -2 -13-68.0274 63.2080  40
  -5  -2 -13-24.2260 60.8180  31
  -5   2 -13-31.3567 54.5440  51
  -5  -2 -14 1909.45 136.015  31
  -5   2 -14 1588.59 108.456  31
  -5  -2 -14 1903.80 131.737  40
   5   2  14 1916.45 124.014  48
  -5   3  19 10.1137 22.4318  50
  -5   3  19-36.5497 22.0238  24
  -5  -3  19 50.3010 26.3225  25
   5  -3 -18 18.4001 44.8784  18
  -5   3  18-21.7594 47.1927  44
  -5   3  18-10.6726 24.6086  35
   5  -3 -18 12.2586 34.7854  34
  -5   3  18-31.8892 41.6210  24
   5  -3 -17 17.6512 62.9273  18
  -5   3  17-10.5138 34.5253  46
  -5   3  17-6.72531 62.2049  44
  -5   3  17-56.5456 48.9312  35
   5  -3 -17 10.9543 55.4853  34
  -5   3  17 46.6551 51.5992  29
  -5   3  17 59.7048 64.3651  14
  -5   3  17 28.4899 54.0182  13
   5  -3 -16 6867.40 293.089  27
  -5   3  16 7431.41 315.514  44
   5  -3 -16 6566.68 329.753  18
  -5   3  16 6887.46 287.930  35
   5  -3 -16 6650.92 312.463  34
  -5   3  16 6800.57 304.112  29
  -5   3  16 7286.12 322.170  14
  -5   3  16 7001.98 311.036  13
  -5   3  15 760.103 105.662  28
  -5  -3  15 794.602 106.140  24
   5  -3 -15 793.341 123.257  27
   5  -3 -15 710.965 146.949  18
  -5   3  15 739.300 122.524  44
  -5   3  15 603.012 113.381  35
   5  -3 -15 672.738 125.276  34
  -5   3  15 710.094 124.064  29
  -5   3  15 822.505 133.724  13
  -5   3  15 920.423 139.075  14
  -5  -3  14 3784.82 224.258  24
   5  -3 -14 3698.34 242.380  27
   5  -3 -14 3693.51 279.648  18
  -5   3  14 3553.09 242.928  44
   5  -3 -14 3417.79 257.089  34
  -5   3  14 3429.93 243.939  29
  -5   3  14 3565.52 250.093  14
  -5   3  14 3480.41 247.364  13
   5  -3 -13 22068.4 573.478  27
  -5  -3  13 20947.2 529.355  24
  -5   3  13 22365.0 587.663  44
  -5   3  13 21265.8 584.365  14
  -5   3  13 21520.5 593.444  13
  -5   3  13 21108.6 584.251  29
   5  -3 -13 21206.8 625.444  34
   5  -3 -13 21064.5 641.172  18
   5   3 -12-131.481 94.6349   2
   5  -3 -12 163.966 79.5329  27
  -5  -3  12 74.6493 52.7082  24
   5  -3 -12 35.1606 74.6210  18
   5  -3 -12 57.9303 56.6713  40
  -5   3  12 130.282 80.5114  44
   5  -3 -12 185.293 88.4312  34
  -5   3  12 140.568 87.9716  29
  -5   3  12-63.1675 94.3405   7
  -5   3  12 137.895 74.3222  14
  -5   3  12 22.3478 73.1286  13
  -5  -3  11 8244.24 329.290  24
   5  -3 -11 7912.92 335.199  27
  -5   3  11 8567.16 350.918  44
   5  -3 -11 7398.73 609.870   2
   5   3 -11 8182.57 655.321   2
  -5   3  11 7991.30 560.616   6
  -5   3  11 8380.90 349.655  14
  -5   3  11 8600.58 359.697  13
  -5  -3  11 8782.37 620.139  10
  -5   3  11 8280.78 608.012   7
   5  -3 -11 8032.56 373.397  34
  -5   3  11 8292.79 354.875  29
   5  -3 -11 8254.55 389.628  18
   5  -3 -10 15430.1 508.442  18
   5  -3 -10 14782.0 440.371  27
  -5   3  10 14726.1 451.858  29
  -5  -3  10 14630.8 762.492  10
  -5   3  10 15241.5 800.060   7
  -5   3  10 14529.5 731.814   6
   5  -3 -10 15604.6 835.078   2
   5   3 -10 14641.4 843.869   2
  -5  -3   9 576.663 162.069  10
  -5   3   9 571.149 175.656   7
  -5   3   9 738.219 188.338   6
   5  -3  -9 599.218 166.737   2
   5   3  -9 751.597 187.169   2
  -5  -3   8 647.209 165.496  10
  -5   3   8 696.718 170.332   7
  -5   3   8 661.924 163.785   6
   5  -3  -8 662.986 165.541   2
   5   3  -8 864.493 204.125   2
  -5  -3   7 40758.4 1131.42  10
  -5   3   7 40769.4 1143.54   7
   5  -3  -7 41596.0 1152.24   2
   5   3  -7 40705.6 1186.35   2
  -5   3   7 39272.1 1091.31   6
  -5  -3   6 260.178 112.009  10
  -5   3   6 67.4928 82.5844   6
   5  -3  -6 107.634 92.5168   2
   5   3  -6 240.353 91.7380   2
  -5  -3   5 48311.4 1171.58  10
   5  -3  -5 49625.5 1142.34   2
   5   3  -5 47146.2 1120.84   2
  -5   3   5 48887.2 1165.66   6
  -5  -3   4 6427.79 432.550  10
  -5  -3   4 5923.65 395.320   3
   5  -3  -4 5574.75 371.652   2
   5   3  -4 5445.89 370.092   2
  -5   3   4 5710.28 402.216   6
  -5  -3   3-162.879 105.023  10
  -5   3   3-25.0495 94.1654   6
   5   3  -3-284.388 98.2604   2
  -5  -3   3 14.7692 92.4967   3
  -5  -3   2 20062.7 774.154  10
  -5  -3   2 19278.1 682.371   1
  -5  -3   2 20279.0 752.743   3
   5   3  -2 17511.9 604.994   2
  -5   3   2 19601.7 750.079   6
  -5  -3   1 11431.3 590.066   3
   5   3  -1 11186.5 479.666   2
  -5  -3   1 10802.3 518.939   1
  -5   3   1 10003.6 555.392   6
  -5   3   0 51.8371 71.4375   9
  -5  -3   0 67.8751 74.1058   1
  -5   3  -1 30072.6 1007.48   9
  -5  -3  -1 30214.7 935.755   1
  -5   3  -2 10744.9 633.178   9
  -5   3  -2 9733.56 612.643   8
  -5  -3  -2 10092.2 565.726   1
  -5   3  -3-27.2961 89.6337   8
  -5  -3  -3-165.911 105.961   1
  -5   3  -4 5024.88 489.120   8
  -5   3  -4 4604.10 451.806   4
  -5  -3  -4 4639.60 426.039   1
  -5   3  -5 1105.73 268.439   8
  -5   3  -5 1361.33 274.816   5
  -5  -3  -5 907.528 209.672   1
  -5   3  -5 688.524 190.598   4
  -5  -3  -6 22840.0 659.705  15
  -5   3  -6 22799.0 684.479  12
  -5   3  -6 21646.3 1125.30   5
  -5   3  -6 21875.6 1060.22   4
  -5  -3  -6 20886.6 1002.27   1
  -5   3  -6 22620.8 672.015  53
  -5   3  -6 22062.2 677.108  51
  -5   3  -6 22227.4 674.961  33
  -5  -3  -6 22756.8 665.446  30
  -5   3  -6 22439.8 667.563  36
  -5  -3  -6 23332.3 647.630  26
  -5  -3  -7 277.882 100.597  15
  -5   3  -7 218.551 86.4325  12
  -5   3  -7 184.805 124.968   5
  -5  -3  -7 696.003 206.818   1
  -5   3  -7 177.566 68.4350  39
  -5   3  -7 251.040 104.544  51
  -5   3  -7 290.234 105.918  55
  -5   3  -7 303.282 98.3381  53
  -5   3  -7 297.988 108.381  33
  -5  -3  -7 456.338 113.317  30
  -5  -3  -7 336.776 93.5842  26
  -5  -3  -8 642.392 140.148  15
  -5   3  -8 716.254 151.481  55
  -5   3  -8 808.495 153.728  51
  -5   3  -8 882.959 158.821  53
  -5  -3  -8 550.474 105.833  51
  -5  -3  -8 546.057 117.699  40
  -5   3  -8 717.236 149.197  39
  -5   3  -8 770.730 138.026  41
  -5   3  -8 693.171 134.078  33
  -5  -3  -8 540.712 117.669  26
  -5   3  -9 8334.95 440.683  47
  -5  -3  -9 9077.78 397.493  21
  -5   3  -9 8739.33 453.801  39
  -5   3  -9 8172.45 436.883  41
  -5  -3  -9 8386.47 394.742  40
  -5   3  -9 8507.31 423.954  53
  -5   3  -9 8252.59 442.306  52
  -5   3  -9 8814.52 441.428  51
  -5   3  -9 8601.28 452.931  55
  -5  -3  -9 7887.43 413.160  15
  -5   3 -10 1401.37 179.509  51
  -5   3 -10 1374.46 186.701  52
  -5   3 -10 1441.59 177.900  53
  -5   3 -10 1552.02 202.181  55
  -5   3 -10 1509.73 198.066  47
  -5  -3 -10 1552.18 164.782  21
  -5   3 -10 1386.95 185.349  39
  -5   3 -10 1403.69 171.996  42
  -5   3 -10 1434.33 191.237  41
  -5  -3 -10 1435.80 168.030  40
  -5  -3 -10 1523.47 182.913  31
  -5  -3 -10 1326.83 179.107  15
  -5   3 -11-55.7389 68.7138  47
  -5   3 -11-22.9452 62.0779  42
  -5   3 -11-6.25665 62.5987  41
  -5  -3 -11-21.6315 67.5512  40
  -5  -3 -11-36.2357 46.4358  21
  -5  -3 -11-14.3259 72.2230  31
  -5   3 -11-1.04548 67.0042  51
  -5   3 -11 103.701 85.0334  52
  -5   3 -12 1825.71 170.894  51
  -5   3 -12 1802.77 177.572  52
  -5   3 -12 1830.36 162.848  42
  -5  -3 -12 1718.77 153.668  40
  -5  -3 -12 1743.90 126.696  21
  -5  -3 -12 1884.67 169.901  31
  -5  -3 -12 1866.09 140.839  27
  -5   3 -13-17.7482 41.5442  51
  -5  -3 -13 20.7871 44.9086  40
  -5   3 -13-15.4388 35.0967  42
  -5  -3 -13-1.65766 48.9376  31
  -5  -3 -13-19.6093 25.7411  27
  -5  -3 -14 1325.04 101.097  31
   5   3  14 1428.93 99.0042  48
  -5   4  18 212.815 39.6480  35
  -5  -4  18 118.468 37.7898  25
  -5   4  18 99.3501 30.3257  24
  -5   4  18 198.480 47.0923  50
  -5  -4  17 221.918 59.6437  25
  -5   4  17 270.780 54.2940  24
  -5   4  17 161.402 57.5216  44
  -5   4  17 257.388 53.0622  46
  -5   4  17 149.835 49.3806  35
   5  -4 -17 179.265 57.9062  34
  -5   4  17 213.809 62.8433  29
  -5   4  17 299.551 66.7649  13
   5  -4 -16-0.81182 54.6580  27
  -5   4  16 43.2498 42.0301  28
   5  -4 -16 50.9684 66.0261  18
  -5   4  16-13.4416 59.0638  44
  -5   4  16 91.8839 57.4861  35
  -5   4  16 0.88884 61.8526  29
   5  -4 -16-32.3281 62.8206  34
  -5   4  16-9.90297 56.9686  14
  -5   4  16-29.7179 62.4244  13
   5  -4 -15 3054.30 207.100  27
   5  -4 -15 3234.74 243.112  18
  -5   4  15 3111.60 211.181  44
   5  -4 -15 3043.64 229.733  34
  -5   4  15 3270.91 225.679  29
  -5   4  15 3225.69 215.104  35
  -5   4  15 2987.47 212.684  14
  -5   4  15 3236.15 223.315  13
   5  -4 -14 2.41221 57.2396  27
  -5   4  14 24.6369 65.6183  44
   5  -4 -14 72.1658 92.2401  18
   5  -4 -14 53.3416 83.5737  34
  -5   4  14 22.6243 74.5229  29
  -5   4  14 55.1517 68.3904  14
  -5   4  14 41.8411 78.6038  13
   5  -4 -13 578.785 112.173  27
   5  -4 -13 596.365 131.823  18
  -5   4  13 559.196 110.804  44
   5  -4 -13 584.126 127.406  34
  -5   4  13 566.172 120.145  29
  -5   4  13 570.828 114.721  14
  -5   4  13 595.854 112.251  13
  -5   4  12 9938.34 388.252  44
   5  -4 -12 9835.69 389.098  27
   5  -4 -12 10170.9 448.906  18
   5  -4 -12 10121.7 437.192  34
  -5   4  12 10273.1 409.461  29
  -5   4  12 10270.4 401.643  14
  -5   4  12 10278.8 405.350  13
  -5   4  11 15560.4 841.313   6
   5  -4 -11 14701.1 464.999  27
  -5   4  11 15003.2 468.189  44
   5  -4 -11 14434.1 524.687  18
   5  -4 -11 14564.7 518.010  34
  -5   4  11 15501.3 490.590  29
  -5   4  11 14842.1 473.293  14
  -5   4  11 15102.6 482.135  13
  -5  -4  11 15236.3 879.427  10
  -5   4  11 15147.8 863.988   7
  -5   4  10 18273.8 900.537   6
   5  -4 -10 17302.9 489.149  27
  -5   4  10 17364.4 484.797  44
   5  -4 -10 17650.3 563.153  18
   5  -4 -10 17503.7 461.054  43
   5  -4 -10 17806.4 556.204  34
  -5   4  10 18825.3 521.343  29
  -5   4  10 17873.5 496.778  14
  -5  -4  10 16376.2 883.925  10
  -5   4  10 16617.8 489.760  13
  -5   4  10 16501.2 881.812   7
  -5   4   9 248.478 132.958   6
   5  -4  -9 416.617 82.9620  27
  -5   4   9 355.095 80.7940  29
  -5   4   9 363.648 78.0672  44
   5  -4  -9 371.848 82.6153  43
   5  -4  -9 208.866 84.1527  34
  -5   4   9 435.922 84.5604  14
  -5   4   9 357.711 75.2149  13
  -5   4   9 133.757 146.281   7
  -5  -4   9 350.906 154.010  10
   5  -4  -9 251.139 93.6428  18
  -5   4   8 234.410 138.050   6
  -5   4   8-59.1192 132.202   7
  -5  -4   8 112.229 96.5332  10
  -5   4   7 4497.47 420.727   6
  -5  -4   7 4126.61 408.973  10
  -5   4   6 11478.4 646.540   6
  -5  -4   6 12034.5 681.728  10
  -5   4   5 5217.58 433.355   6
  -5  -4   5 5748.22 474.173  10
  -5   4   4 12028.3 636.316   6
  -5  -4   4 11587.1 668.352  10
  -5  -4   3 4392.40 386.271   3
  -5   4   3 5309.54 432.367   6
  -5  -4   3 4266.00 418.275  10
  -5  -4   2 13100.2 675.952   3
   5  -4  -2 13089.9 543.540   2
  -5   4   2 12741.0 662.753   6
  -5  -4   1 3039.00 346.805   3
  -5   4   1 3205.57 346.443   6
  -5  -4   1 2838.19 279.849   1
  -5   4   1 3423.58 363.903   9
  -5  -4   0 3477.56 382.014   3
  -5  -4   0 2947.03 295.291   1
  -5   4   0 3475.19 372.302   9
  -5  -4  -1 12107.5 726.776   3
  -5  -4  -1 11855.3 607.924   1
  -5   4  -1 12318.7 716.028   9
  -5  -4  -2 1909.58 254.930   1
  -5   4  -2 2000.66 316.110   9
  -5   4  -2 1348.53 249.796   8
  -5  -4  -3 1566.66 240.782   1
  -5   4  -3 1887.44 329.484   9
  -5   4  -3 1356.63 263.858   8
  -5   4  -4 1098.02 249.993   8
  -5   4  -4 1198.28 156.790  54
  -5   4  -4 812.423 136.013  51
  -5   4  -4 1027.96 242.976   4
  -5  -4  -4 1164.59 226.577   1
  -5  -4  -4 949.943 140.316  30
  -5  -4  -4 885.514 136.365  26
  -5   4  -5 1120.87 265.605   8
  -5   4  -5 1396.85 178.555  12
  -5  -4  -5 1839.89 189.879  15
  -5   4  -5 1224.30 151.698  16
  -5   4  -5 1171.92 253.256   4
  -5  -4  -5 1124.87 242.456   1
  -5   4  -5 1155.08 157.139  53
  -5   4  -5 1331.45 170.415  51
  -5   4  -5 1600.11 186.303  54
  -5  -4  -5 1498.28 175.491  30
  -5  -4  -5 1733.97 169.319  31
  -5   4  -5 1121.96 154.728  33
  -5   4  -5 1197.51 160.279  36
  -5  -4  -5 1471.41 170.704  26
  -5   4  -6 21382.5 671.442  12
  -5  -4  -6 23670.0 667.144  15
  -5   4  -6 23279.4 683.049  53
  -5   4  -6 24091.7 714.774  51
  -5   4  -6 23750.8 1252.64   5
  -5   4  -6 22102.5 1148.34   4
  -5  -4  -6 22952.3 1049.55   1
  -5   4  -6 24166.6 713.257  33
  -5  -4  -6 25120.3 666.920  31
  -5   4  -6 23162.2 685.247  36
  -5  -4  -6 24186.0 675.709  26
  -5   4  -7 6793.80 386.167  12
  -5  -4  -7 6640.56 362.104  15
  -5  -4  -7 7692.58 379.912  21
  -5   4  -7 6907.32 377.911  53
  -5   4  -7 6836.61 388.161  51
  -5   4  -7 6632.51 396.800  55
  -5   4  -7 6958.76 406.410  39
  -5   4  -7 7364.31 403.726  33
  -5  -4  -7 7348.87 370.743  31
  -5  -4  -7 7007.63 372.309  26
  -5   4  -8 2765.57 248.704  12
  -5  -4  -8 2943.36 249.904  15
  -5   4  -8 2760.16 240.325  53
  -5   4  -8 2790.13 248.812  51
  -5   4  -8 2795.57 265.903  55
  -5  -4  -8 3346.77 252.172  21
  -5   4  -8 2675.62 259.604  39
  -5  -4  -8 3204.84 232.916  40
  -5  -4  -8 3123.82 246.048  31
  -5   4  -8 2875.77 255.204  33
  -5  -4  -8 2921.78 241.162  26
  -5   4  -9 733.373 136.120  47
  -5  -4  -9 832.071 129.016  21
  -5   4  -9 711.186 142.592  39
  -5   4  -9 782.626 148.033  41
  -5  -4  -9 692.865 114.727  40
  -5  -4  -9 756.219 132.646  31
  -5   4  -9 821.428 156.992  52
  -5   4  -9 508.863 119.290  55
  -5   4  -9 827.134 141.299  51
  -5   4  -9 862.174 138.911  53
  -5   4 -10-32.0567 89.9140  47
  -5  -4 -10-1.66332 57.2475  21
  -5   4 -10 57.8464 69.6573  39
  -5   4 -10 48.6714 75.5791  42
  -5   4 -10 2.70106 72.8919  41
  -5  -4 -10 52.3050 51.2235  40
  -5  -4 -10-9.16380 67.5392  31
  -5   4 -10 55.9987 72.9543  52
  -5   4 -10-2.41063 60.4746  51
  -5   4 -10-9.60547 87.7156  55
  -5   4 -11 244.764 92.3290  52
  -5   4 -11 56.4930 53.9874  51
  -5   4 -11 98.0622 67.7553  47
  -5  -4 -11 111.043 47.7227  21
  -5   4 -11 203.101 73.6586  42
  -5   4 -11 83.2651 66.2208  41
  -5  -4 -11 155.499 63.7160  40
  -5  -4 -11 179.250 76.3813  31
  -5  -4 -11 39.4005 64.4491  27
  -5   4 -12 1029.63 113.075  51
  -5   4 -12 1089.91 132.175  52
  -5   4 -12 1203.50 137.686  47
  -5  -4 -12 1115.66 98.2486  21
  -5   4 -12 1187.45 124.454  42
  -5  -4 -12 822.241 94.5784  40
  -5  -4 -12 1027.83 119.780  31
  -5  -4 -12 1097.30 106.059  27
  -5   4 -13 559.121 69.4485  42
  -5  -4 -13 421.654 55.4546  40
   5   4  13 635.786 78.2814  48
  -5  -4 -13 557.380 61.7950  27
  -5   5  17-9.76405 37.9308  29
  -5   5  17-6.61473 36.8679  35
  -5   5  17-4.41045 41.2608  50
  -5   5  17 37.6532 29.2060  46
  -5  -5  17-21.0409 31.4891  25
  -5   5  16-11.2649 44.6243  44
  -5   5  16 23.7619 47.9987  29
  -5   5  16-57.8224 53.4121  35
  -5   5  16 49.3598 46.5191  14
  -5   5  16-28.2752 49.8123  13
  -5  -5  16-5.60721 45.6476  25
  -5   5  16-140.666 46.6012  28
  -5   5  15 65.1852 50.0289  44
   5  -5 -15 90.7380 56.0505  27
  -5  -5  15 161.594 64.9825  25
  -5   5  15 79.4255 63.4648  35
  -5   5  15 171.846 74.9323  29
  -5   5  15 165.028 70.7365  14
  -5   5  15 142.014 65.5774  13
  -5   5  14-8.56286 59.6446  44
   5  -5 -14 80.7058 66.5387  27
  -5  -5  14 60.6512 69.2038  25
   5  -5 -14 76.0803 60.4383  38
  -5   5  14-20.5057 72.5600  35
  -5   5  14 92.5088 67.8917  29
   5  -5 -14 93.3370 83.8353  34
  -5   5  14 69.3000 57.0083  14
  -5   5  14 25.2191 60.4699  13
  -5   5  13-62.9106 71.6136  44
   5  -5 -13 11.3365 54.4683  27
  -5  -5  13 133.280 79.5612  25
   5  -5 -13 149.542 74.7459  38
  -5   5  13 0.55654 68.1448  29
   5  -5 -13 11.2810 78.9396  34
  -5   5  13 36.5038 58.8944  14
  -5   5  13 40.7100 66.5173  13
  -5   5  12 1310.62 144.082  44
   5  -5 -12 1272.48 144.552  27
  -5  -5  12 1399.89 170.546  25
   5  -5 -12 1520.42 190.333  38
   5  -5 -12 1419.20 174.463  34
  -5   5  12 1292.97 151.457  29
  -5   5  12 1273.08 144.352  14
  -5   5  12 1321.29 143.616  13
  -5   5  11 9654.27 360.152  44
  -5  -5  11 9399.65 399.692  25
   5  -5 -11 9856.61 375.512  27
  -5   5  11 10044.9 390.829  29
   5  -5 -11 10456.2 439.658  34
  -5   5  11 10365.1 382.726  14
  -5   5  11 9175.63 369.660  13
  -5   5  10 155.049 60.8516  44
   5  -5 -10 241.062 68.3454  43
  -5  -5  10 396.323 98.7511  25
  -5   5  10 176.339 76.1258  29
   5  -5 -10 365.567 87.1371  27
   5  -5 -10 170.329 92.7592  34
  -5   5  10 299.949 81.2074  14
  -5   5  10 196.155 71.3967  13
  -5   5   9 309.845 138.690   6
   5  -5  -9 65.7189 61.0417  43
  -5  -5   9 117.311 80.3562  25
   5  -5  -9 133.909 57.3580  27
  -5   5   9 87.6404 55.3482  29
   5  -5  -9 80.5524 70.1477  34
  -5   5   9 234.436 66.9187  13
  -5  -5   9-22.7274 97.4901  10
  -5   5   8 1015.62 242.368   6
   5  -5  -8 741.260 101.199  27
  -5  -5   8 750.128 115.153  25
   5  -5  -8 840.634 117.633  43
  -5   5   8 707.005 101.995  29
  -5  -5   8 898.665 232.051  10
  -5  -5   7 16034.0 507.930  25
   5  -5  -7 15598.6 461.665  43
   5  -5  -7 16562.2 544.833  45
  -5  -5   7 16502.1 914.567  10
  -5   5   7 17244.0 874.318   6
  -5  -5   6 2301.89 195.675  25
   5  -5  -6 2195.89 176.128  43
  -5  -5   6 2223.14 345.294  10
  -5   5   6 2197.58 312.865   6
  -5  -5   5 769.830 209.686  10
  -5   5   5 221.557 128.601   6
  -5  -5   4 1528.68 277.664  10
  -5   5   4 1705.40 268.818   6
  -5  -5   3 1293.86 256.663  10
  -5   5   3 1115.36 220.518   6
  -5  -5   3 1034.86 202.505   3
  -5   5   2 79.1021 105.468   6
  -5  -5   2 13.4141 106.285   3
  -5   5   1 5474.29 506.934   9
  -5  -5   1 5618.69 499.442   3
  -5   5   1 5930.32 508.257   6
  -5   5   0 1065.55 246.233   9
  -5  -5   0 1216.31 254.118   3
  -5   5  -1 16034.0 902.078   9
  -5  -5  -1 16647.0 906.669   3
  -5   5  -2 2789.06 225.168  54
   5  -5   2 2881.20 240.636  45
  -5  -5  -2 2597.20 381.760   3
  -5   5  -2 2534.42 211.539  16
  -5  -5  -2 2950.87 218.396  21
  -5  -5  -2 2472.38 210.121  26
  -5   5  -2 2771.54 217.028  23
  -5   5  -2 2229.91 363.742   9
  -5   5  -2 2651.06 374.466   8
  -5   5  -3 65.8316 115.765   9
  -5   5  -3 9.08351 100.550   8
  -5   5  -3 172.401 70.8861  16
  -5   5  -3-35.4115 54.8850  54
  -5   5  -3 214.961 72.0612  53
   5  -5   3 115.454 70.2100  45
  -5  -5  -3-101.910 135.137   3
  -5   5  -3-128.231 66.1237  23
  -5  -5  -3 167.570 70.8224  21
  -5   5  -3 86.0469 53.7688  36
  -5  -5  -3 26.9138 54.8172  26
  -5   5  -4 2758.03 397.624   8
  -5   5  -4 3239.04 255.388  54
  -5   5  -4 3396.84 256.640  53
  -5   5  -4 3064.62 252.238  51
   5  -5   4 3217.63 250.788  45
  -5   5  -4 2995.96 432.237   4
  -5  -5  -4 2895.19 421.075   3
  -5   5  -4 2726.04 230.430  36
  -5  -5  -4 3348.62 253.284  26
  -5  -5  -4 3472.74 250.894  21
  -5   5  -5 867.590 145.716  12
  -5   5  -5 887.355 138.938  53
  -5   5  -5 858.606 142.753  51
  -5   5  -5 738.459 128.294  36
  -5   5  -5 879.622 141.897  33
  -5  -5  -5 643.774 128.782  26
  -5  -5  -5 800.396 132.333  21
  -5   5  -6 2418.18 234.970  12
  -5  -5  -6 2651.84 226.441  21
  -5   5  -6 2527.28 221.667  53
  -5   5  -6 2388.09 229.393  51
  -5  -5  -6 2407.20 200.783  31
  -5   5  -6 2460.55 224.552  36
  -5   5  -6 2201.88 226.914  33
  -5  -5  -6 2363.99 218.691  26
  -5   5  -7 93.4109 78.2360  12
  -5  -5  -7 147.364 91.3959  21
  -5   5  -7 125.822 84.1799  55
  -5   5  -7 68.1607 64.8941  51
  -5   5  -7 48.7250 62.4368  53
  -5   5  -7 81.5278 83.4308  39
  -5  -5  -7 84.5514 63.0291  31
  -5   5  -7 83.5311 70.7685  33
  -5  -5  -7 86.7827 74.1699  26
  -5   5  -8 599.664 111.141  53
  -5   5  -8 468.090 107.584  51
  -5   5  -8 472.021 128.982  55
  -5  -5  -8 664.663 117.027  21
   5  -5   8 547.800 97.3250  19
  -5   5  -8 512.597 129.710  39
  -5   5  -8 439.704 94.1553  33
  -5  -5  -8 434.982 102.828  31
  -5   5  -8 647.295 122.392  12
  -5   5  -9 539.030 129.546  47
  -5  -5  -9 632.854 113.915  21
  -5   5  -9 629.562 128.333  39
  -5   5  -9 644.354 136.086  41
  -5  -5  -9 555.338 101.393  31
  -5   5  -9 526.209 127.376  52
  -5   5  -9 528.106 103.667  51
  -5   5  -9 623.723 131.909  55
  -5   5 -10 76.5979 83.7349  47
  -5  -5 -10 67.9536 56.2834  21
  -5   5 -10 118.738 78.4248  39
  -5   5 -10 30.6777 65.8134  42
  -5   5 -10 65.8496 77.4081  41
  -5  -5 -10 136.390 58.0103  40
  -5  -5 -10 107.125 54.9747  31
  -5   5 -10 86.1226 56.4610  51
  -5   5 -10 44.6115 67.1215  55
  -5   5 -10 67.3613 77.6744  52
  -5   5 -11 35.2227 54.2998  47
  -5  -5 -11 126.395 50.5663  21
  -5   5 -11 51.5207 55.4762  52
  -5   5 -11 168.599 56.7590  51
  -5  -5 -11 87.2180 52.9771  27
  -5   5 -11 176.176 68.3551  42
  -5   5 -11 142.016 65.1369  41
  -5  -5 -11 77.8404 41.0628  40
   5   5  12 187.934 44.2756  48
  -5   5 -12 220.428 55.0281  42
  -5   5 -12 253.065 66.2901  52
  -5  -5 -12 224.761 50.5928  27
  -5   6  16 18.6146 26.2290  17
  -5   6  16-58.9147 41.2814  35
  -5   6  16-15.7009 29.5278  29
  -5   6  16 73.5685 34.9723  46
  -5   6  16 0.97984 33.3776  50
  -5   6  16 10.7310 24.0721  49
  -5   6  16-58.2267 31.7508  28
  -5  -6  16-64.8155 29.4835  25
  -5   6  15 79.0626 48.4916  50
  -5   6  15 43.3316 53.7263  35
  -5   6  15 6.89878 39.5965  29
  -5   6  15 58.2317 41.4003  13
  -5   6  15 1.82979 47.2546  28
  -5  -6  15-56.3382 41.3468  25
  -5   6  14 179.376 60.3118  50
  -5  -6  14 112.277 59.7023  25
  -5   6  14 91.0904 64.4972  35
  -5   6  14 157.192 60.7300  29
  -5   6  14 147.917 53.5228  14
  -5   6  14 121.406 51.1295  13
   5  -6 -13 4283.97 217.461  27
  -5  -6  13 4543.45 249.672  25
  -5   6  13 4192.94 226.125  29
  -5   6  13 4335.74 239.581  35
  -5   6  13 3806.91 203.027  14
  -5   6  13 4257.32 221.201  13
   5  -6 -13 4319.55 258.474  38
  -5  -6  12 492.164 99.1327  25
   5  -6 -12 397.881 81.7319  27
  -5   6  12 472.457 98.4346  35
  -5   6  12 419.317 88.9404  29
  -5   6  12 420.839 82.2309  14
  -5   6  12 331.548 77.4473  13
   5  -6 -12 393.229 106.661  38
  -5  -6  11 12.2635 64.9054  25
   5  -6 -11 2.16335 49.8735  27
  -5   6  11 18.7815 50.9373  29
  -5   6  11 57.3379 49.5951  13
   5  -6 -10 2653.36 185.672  27
  -5  -6  10 2234.40 205.751  25
   5  -6 -10 2638.95 254.011  38
  -5   6  10 2740.61 195.492  29
  -5   6  10 2387.76 177.795  13
   5  -6  -9 1749.86 217.962  38
   5  -6  -9 1630.15 147.135  27
  -5  -6   9 1726.46 183.516  25
  -5   6   9 1733.61 157.228  29
  -5   6   9 1730.40 157.697  50
   5  -6  -8 3366.81 290.494  38
  -5  -6   8 3347.95 250.207  25
  -5   6   8 3136.97 206.708  50
   5  -6  -7 465.062 130.408  38
  -5  -6   7 554.933 107.483  25
  -5   6   7 550.017 93.4451  35
   5  -6  -7 512.007 116.879  45
  -5  -6   6 12851.3 485.339  25
   5  -6  -6 13557.0 567.022  38
   5  -6  -6 11836.3 499.014  45
  -5   6   6 13423.7 811.044   6
  -5  -6   6 14260.6 912.333  10
  -5  -6   5 34.8003 59.3990  25
   5  -6  -5 9.19583 70.2488  38
   5  -6  -5 208.163 91.4906  45
  -5   6   5 81.0313 99.1881   6
  -5  -6   5-2.31414 80.2871  10
  -5  -6   4 1777.47 186.755  25
   5  -6  -4 1780.19 204.789  45
   5  -6  -4 1807.72 204.416  38
  -5   6   4 1829.19 302.495   6
  -5  -6   4 1874.45 349.850  10
   5  -6  -3 1741.06 204.820  45
  -5  -6   3 1562.87 165.060  22
   5  -6  -3 1816.54 201.723  38
  -5   6   3 2062.63 325.668   6
  -5  -6   3 1443.20 169.035  25
  -5  -6   2 9.66830 46.8747  25
   5  -6  -2-81.3617 84.2930  45
  -5  -6   2 101.037 58.4315  22
   5  -6  -2 184.328 85.2950  38
  -5   6   2-111.619 92.3769   6
  -5   6   2-194.105 130.741   9
  -5  -6   1 2644.59 234.614  25
   5  -6  -1 2880.47 262.127  45
  -5  -6   1 2346.97 189.194  22
   5  -6  -1 2473.85 223.811  38
  -5  -6   1 3288.25 396.032   3
  -5   6   1 2441.28 375.087   9
   5  -6   0 6100.71 369.555  45
  -5  -6   0 5079.18 266.459  21
   5  -6   0 5795.90 326.859  38
  -5   6   0 5578.37 563.462   9
  -5  -6   0 6018.42 573.427   3
   5  -6   1 51.9306 82.1190  45
  -5  -6  -1-250.694 161.833   3
  -5  -6  -1 106.427 73.4821  21
  -5   6  -1 245.270 82.2251  23
  -5  -6  -1-104.366 61.4895  26
  -5   6  -1-3.47964 102.330   9
  -5   6  -1 47.8099 59.2833  16
  -5  -6  -2 5789.74 308.971  21
  -5  -6  -2 6003.32 323.845  26
  -5   6  -2 6259.49 584.305   8
   5  -6   2 6193.42 369.094  45
   5  -6   3 2545.87 239.300  45
  -5   6  -3 2216.45 207.159  51
  -5   6  -3 2380.80 210.907  54
  -5  -6  -3 2290.53 202.549  21
  -5   6  -3 2546.26 218.493  36
  -5  -6  -3 2043.54 199.647  26
   5  -6   4 1502.18 178.296  45
  -5   6  -4 1819.59 190.862  51
  -5   6  -4 1776.84 196.643  33
  -5   6  -4 1762.82 187.996  36
  -5  -6  -4 1766.01 181.275  26
  -5  -6  -4 1834.75 190.282  21
  -5   6  -5 146.166 77.2949  12
  -5   6  -5 175.459 83.6608  51
  -5   6  -5 219.097 87.8738  33
  -5   6  -5 52.7474 61.9794  36
  -5  -6  -5 59.0091 61.1116  26
  -5  -6  -5 64.8391 70.9668  21
  -5   6  -6 36.0115 58.8725  12
  -5  -6  -6-26.0451 65.5411  21
  -5   6  -6 68.5894 64.9741  51
  -5   6  -6 101.943 77.1371  33
  -5  -6  -6 58.3884 63.2048  26
  -5   6  -7 1564.73 186.922  55
  -5   6  -7 1548.88 160.229  51
  -5   6  -7 1377.82 180.300  39
   5  -6   7 1302.43 156.145  19
  -5  -6  -7 1543.68 163.818  21
  -5   6  -7 1388.70 162.839  33
  -5   6  -7 1511.96 170.453  12
  -5   6  -8 1069.47 153.351  39
  -5   6  -8 1023.98 151.161  55
  -5   6  -8 957.999 120.945  51
   5  -6   8 969.883 119.294  19
  -5  -6  -8 1208.58 146.370  21
  -5   6  -9 1963.70 182.499  39
  -5   6  -9 2051.62 192.857  41
  -5  -6  -9 1887.27 158.786  21
  -5   6  -9 2091.56 184.925  55
  -5   6  -9 2145.33 193.765  52
  -5   6  -9 2100.10 197.146  47
  -5   6 -10 438.181 96.6548  47
  -5   6 -10 202.341 72.3827  52
  -5  -6 -10 218.733 61.3555  27
  -5   6 -10 259.688 71.3380  39
  -5   6 -10 250.099 76.5342  42
  -5   6 -10 227.417 74.5546  41
  -5   6 -11 88.7154 44.8411  47
  -5   6 -11 96.9153 41.3359  42
  -5   6 -11 68.6568 35.4735  41
  -5   6 -11 124.175 46.2783  52
  -5  -6 -11 135.120 44.1786  27
  -5   7  15-8.18413 26.4276  49
  -5   7  15 35.0985 28.3454  46
  -5   7  15 6.44386 25.4472  35
  -5   7  15 10.4866 26.8447  28
   5  -7 -15 10.1291 23.8715  22
  -5   7  15 2.04821 28.5918  17
  -5   7  14-4.91344 41.5703  46
  -5   7  14-48.3197 31.2087  50
  -5   7  14-67.4286 40.7119  35
  -5   7  14-36.8924 30.5497  29
  -5  -7  14 53.3867 29.8221  25
  -5   7  14 8.29038 38.0461  28
  -5  -7  13 55.9902 41.1490  25
   5  -7 -13-37.0659 39.9363  38
  -5   7  13-4.95556 36.7098  50
  -5   7  13-33.0621 37.3913  29
  -5   7  13 46.7632 47.8324  35
  -5   7  13 7.44134 24.2369  13
  -5   7  12 2.81312 39.5705  50
  -5   7  12 31.3718 50.0129  35
  -5   7  12-17.0493 39.2312  29
  -5  -7  12-5.66709 48.4710  25
   5  -7 -12 9.51706 59.0947  38
  -5   7  11 907.349 111.654  35
  -5   7  11 700.843 87.0418  29
  -5  -7  11 919.133 119.001  25
   5  -7 -11 870.974 134.786  38
  -5   7  10 1605.83 145.667  35
  -5  -7  10 1590.68 165.072  25
   5  -7 -10 1628.43 192.310  38
  -5   7   9 2830.96 188.364  35
  -5  -7   9 2997.81 230.994  25
   5  -7  -9 2894.62 258.355  38
  -5  -7   8 6.35542 63.2745  25
   5  -7  -8 55.8427 85.8006  38
   5  -7  -7 207.174 93.3380  38
  -5  -7   7 293.372 101.484  25
   5  -7  -7 235.267 85.3697  45
   5  -7  -6 928.863 168.292  38
   5  -7  -6 614.504 130.566  45
  -5  -7   6 828.547 140.052  25
   5  -7  -5 4799.75 343.247  38
   5  -7  -5 4389.81 273.219  22
   5  -7  -5 4839.38 331.422  45
  -5  -7   5 4609.47 300.932  25
   5  -7  -4 6447.94 389.657  38
   5  -7  -4 6089.24 309.868  22
   5  -7  -4 6172.73 382.067  45
  -5  -7   4 6499.04 357.600  25
   5  -7  -3 5452.77 353.582  38
   5  -7  -3 5052.95 273.301  22
   5  -7  -3 5178.68 357.063  45
  -5  -7   3 5735.04 340.343  25
   5  -7  -2 9993.11 492.409  45
  -5  -7   2 9512.50 398.834  22
   5  -7  -2 9886.56 459.538  38
   5  -7  -1 13493.6 572.492  45
   5  -7  -1 12456.4 503.683  38
   5  -7   0 6792.10 407.159  45
  -5  -7   0 5676.77 296.500  22
   5  -7   0 6451.69 351.945  38
  -5  -7  -1 2649.40 193.158  21
  -5  -7  -1 3016.09 211.718  22
   5  -7   1 3119.61 283.191  45
  -5  -7  -2 981.207 125.092  21
  -5  -7  -2 948.549 123.387  26
   5  -7   2 1049.49 172.051  45
  -5  -7  -3 335.095 87.3140  21
  -5  -7  -3 161.436 64.1420  26
  -5   7  -3 351.716 94.0333  36
   5  -7   3 296.264 100.536  45
  -5  -7  -4 82.3795 66.3641  21
   5  -7   4-88.4653 84.7354  19
   5  -7   4 9.25705 68.1521  45
  -5   7  -4 134.653 67.0155  33
  -5   7  -4 95.0384 92.5352  12
   5  -7   5 1676.82 184.263  19
  -5  -7  -5 1523.01 162.557  21
   5  -7   5 1543.80 168.173  45
  -5   7  -5 1686.51 170.036  33
  -5   7  -5 1517.08 166.595  12
  -5   7  -6 772.929 121.560  55
  -5  -7  -6 1259.36 144.333  21
   5  -7   6 962.161 128.176  19
  -5   7  -6 1239.84 137.604  33
  -5   7  -6 1019.90 129.266  12
  -5  -7  -7 105.048 61.5964  21
   5  -7   7 59.6843 53.7987  19
  -5   7  -7 120.280 72.1078  39
  -5   7  -7 57.2873 43.8314  12
  -5   7  -7 88.6553 67.7893  55
  -5   7  -8 2525.98 196.548  47
   5  -7   8 2716.74 167.833  19
  -5   7  -8 2428.23 188.987  52
  -5   7  -8 2705.95 187.074  55
  -5  -7  -8 2918.78 175.408  27
  -5   7  -8 2626.72 188.873  39
  -5   7  -8 2578.38 199.565  41
  -5   7  -9-11.4890 42.3569  47
  -5   7  -9 12.0806 42.7386  52
  -5  -7  -9-1.22916 37.3345  27
  -5   7  -9-48.3719 44.3946  39
  -5   7  -9-15.1269 47.9358  41
  -5   7 -10 157.077 45.3743  47
  -5  -7 -10 159.930 40.4038  43
  -5   7 -10 162.907 46.7900  42
  -5   7 -10 113.148 42.5372  41
  -5   7 -10 124.679 39.0836  52
  -5  -7 -10 89.7149 29.6050  27
   5  -8 -13 249.796 45.5590  22
  -5   8  13 223.293 44.4954  17
  -5   8  13 292.908 45.4371  46
  -5   8  13 377.521 56.5808  49
  -5   8  13 270.823 48.0756  28
  -5   8  12 231.115 49.9621  46
   5  -8 -12 265.571 56.6784  22
  -5   8  12 284.400 55.3042  17
   5  -8 -12 132.341 46.0440  38
  -5   8  12 269.033 40.4814  35
  -5  -8  12 123.962 28.4050  25
  -5   8  12 234.161 58.3138  28
  -5   8  11 211.069 54.3088  46
   5  -8 -11 275.342 68.3141  22
   5  -8 -11 270.220 72.5926  38
  -5   8  11 300.365 49.0814  35
  -5   8  11 283.045 69.6363  28
  -5  -8  11 268.310 54.5278  25
   5  -8 -10 29.7364 66.3854  38
   5  -8 -10 11.1879 50.3359  22
  -5   8  10-36.2223 45.5573  46
  -5  -8  10-2.24563 36.9344  25
   5  -8  -9 1675.94 179.905  38
   5  -8  -9 1825.51 161.954  22
  -5   8   9 1637.94 130.136  46
  -5  -8   9 1732.77 154.469  25
   5  -8  -8 3699.61 272.152  38
   5  -8  -8 3890.36 234.530  22
  -5   8   8 3877.76 197.386  46
  -5  -8   8 3994.16 236.901  25
   5  -8  -7 2175.75 223.412  38
   5  -8  -7 1809.54 166.152  22
   5  -8  -7 1900.24 182.576  45
  -5  -8   7 1944.37 177.280  25
   5  -8  -6-0.78428 86.2007  38
   5  -8  -6 19.2270 52.5161  22
  -5   8   6 200.595 62.6086  17
   5  -8  -6 98.5864 79.5241  45
  -5  -8   6 70.7600 64.4322  25
  -5   8   6 105.184 46.5278  28
   5  -8  -5 280.745 117.165  38
   5  -8  -5 247.079 71.6353  22
   5  -8  -5 240.281 87.5889  45
  -5  -8   5 158.432 78.3836  25
   5  -8  -4 1977.46 219.625  38
   5  -8  -4 1848.63 162.305  22
   5  -8  -4 2128.01 226.198  45
   5  -8  -3 105.963 90.6091  38
   5  -8  -3 81.4636 53.0728  22
   5  -8  -3 49.3139 50.8778  19
   5  -8  -3 95.3966 95.6624  45
   5  -8  -2 2326.09 222.785  38
   5  -8  -2 2352.74 207.766  19
   5  -8  -2 2750.93 264.397  45
   5  -8  -1 261.222 91.5382  38
   5  -8  -1 304.193 101.507  19
   5  -8  -1 490.342 136.805  45
   5  -8   0 647.198 110.825  38
   5  -8   0 814.302 139.899  19
   5  -8   0 832.345 156.899  45
   5  -8   1 425.981 91.9025  38
   5  -8   1 432.134 127.679  45
  -5  -8  -1 360.011 78.4785  22
   5  -8   1 490.384 114.871  19
   5  -8   2 609.001 127.606  19
  -5   8  -2 492.389 88.7858  36
   5  -8   2 524.744 125.601  45
   5  -8   3 6217.74 330.472  19
  -5   8  -3 5793.53 292.238  12
  -5   8  -3 5727.82 283.601  33
   5  -8   3 5917.32 334.469  45
   5  -8   4 2452.52 205.183  19
  -5   8  -4 2228.83 173.843  12
  -5   8  -4 1995.03 162.164  33
   5  -8   4 2207.44 188.552  45
  -5   8  -5 591.700 97.8140  55
   5  -8   5 410.487 81.9953  45
   5  -8   5 479.774 97.3398  19
  -5   8  -5 440.426 74.9409  12
  -5  -8  -5 483.840 69.1915  27
   5  -8   6 39.4118 46.9819  19
  -5   8  -6 59.8505 53.5564  39
  -5   8  -6 64.1366 48.2681  55
  -5  -8  -6 95.7654 36.1989  27
  -5   8  -7 18.3559 48.6585  47
   5  -8   7 80.9020 40.5026  19
  -5   8  -7-34.3198 34.1846  55
  -5   8  -7 11.4278 38.2374  52
  -5  -8  -7 61.6340 26.5988  27
  -5   8  -7 16.6298 37.2510  39
  -5   8  -7 14.6817 46.9525  41
  -5  -8  -8 461.903 57.1199  43
  -5   8  -8 356.991 51.7777  39
  -5   8  -8 455.709 69.4953  41
  -5   8  -8 429.212 67.1395  47
  -5   8  -8 354.144 54.9367  52
  -5   9  10-66.8531 30.4391  49
   5  -9 -10 25.3947 25.7368  22
   5  -9 -10 36.7300 33.3174  38
  -5   9  10 41.1179 24.4116  37
  -5   9  10-66.8846 24.2297  28
  -5   9   9 52.6525 32.1711  49
   5  -9  -9 23.0592 30.8729  22
  -5   9   9 78.5133 27.2557  17
   5  -9  -9 19.0069 42.8321  38
  -5   9   9 20.8304 28.7137  37
  -5   9   9 30.8784 29.2405  28
   5  -9  -8 17.2978 57.5648  38
   5  -9  -8 11.8415 31.7979  22
  -5   9   8-0.14141 24.5210  37
  -5   9   8 18.6499 38.2018  49
   5  -9  -7 989.978 128.702  38
  -5   9   7 775.117 81.6545  37
   5  -9  -7 901.325 94.6287  22
   5  -9  -6-16.9661 62.5127  38
   5  -9  -6-43.0642 38.8797  22
   5  -9  -6-14.1167 50.9895  45
   5  -9  -5 162.490 79.6815  38
   5  -9  -5 76.0315 38.9940  22
   5  -9  -5 153.009 67.0214  45
   5  -9  -4 2289.03 197.412  38
   5  -9  -4 1877.59 135.402  22
   5  -9  -4 2130.30 193.940  45
   5  -9  -3 159.396 71.7935  38
   5  -9  -3-48.4902 84.2090  45
   5  -9  -2 1061.90 136.127  38
   5  -9  -2 988.763 109.659  19
   5  -9  -2 1063.92 155.721  45
   5  -9  -1 16.7681 52.0920  38
   5  -9  -1 176.473 61.6581  19
   5  -9  -1 34.0136 77.1879  45
   5  -9   0 488.111 84.1651  38
   5  -9   0 459.831 86.8045  19
   5  -9   0 455.788 113.449  45
  -5   9  -1 533.363 81.3305  33
   5  -9   1 584.719 113.762  45
   5  -9   1 659.797 104.142  19
  -5   9  -2 510.981 80.2982  12
   5  -9   2 799.760 118.910  45
   5  -9   2 669.336 102.132  19
   5  -9   3 1225.16 129.093  45
   5  -9   3 1334.73 129.799  19
  -5   9  -3 1020.78 96.2882  12
  -5   9  -3 1158.91 106.806  55
  -5  -9  -4-0.09808 29.2114  43
  -5   9  -4 86.7332 42.0255  39
   5  -9   4 14.0618 44.0541  19
   5  -9   4 47.5865 40.5679  45
  -5   9  -4-6.03622 24.7223  55
  -5  -9  -5 185.427 36.1627  43
  -5   9  -5 175.556 43.9969  39
   5  -9   5 139.308 43.9161  19
  -5   9  -6 362.625 50.2714  41
   5  -9   6 291.882 45.0267  19
   5 -10  -6 152.434 43.0573  38
   5 -10  -5 34.1823 33.9759  38
   5 -10  -4 366.477 58.5756  45
   5 -10  -4 279.081 54.7964  38
   5 -10  -3 277.651 57.8634  45
   5 -10  -2 304.443 65.7103  45
  -5  10   1-62.3093 27.3881  12
   5 -10  -1-38.2219 41.7051  45
   5 -10   0 11.5239 40.4023  45
   5 -10   1 84.7374 37.2892  45
  -6   0  19-0.70372 35.3755  24
   6   0 -18-5.80804 33.0235  18
  -6   0  18-29.8900 52.6334  24
   6   0 -17 15.1584 52.1360  18
  -6   0  17-30.7677 58.1867  24
  -6   0  17-15.3476 56.5031  44
   6   0 -16 587.314 105.875  18
  -6   0  16 732.929 122.719  24
  -6   0  16 618.239 107.260  44
   6   0 -15-31.3156 74.4611  18
  -6   0  15 16.7622 74.7394  44
   6   0 -14 43481.0 831.092  18
  -6   0  14 42026.4 786.849  44
  -6   0  13-36.6022 63.4555  44
  -6   0  13 14.6121 52.1708  35
  -6   0  13-58.1095 71.0835  29
  -6   0  13-86.3673 73.2219  13
  -6   0  12 10954.4 391.806  44
   6   0 -12 11176.5 840.121   2
  -6   0  12 11244.2 410.338  13
  -6   0  12 10537.9 396.541  29
  -6   0  12 10426.0 368.476  35
   6   0 -11-136.784 140.576   2
  -6   0  11-186.533 59.3009  13
  -6   0  11 21.2615 41.6361  29
   6   0 -10 245.302 146.301   2
   6   0  -9-233.781 145.307   2
   6   0  -8 11746.5 677.314   2
   6   0  -7-79.8095 107.227   2
   6   0  -6 113395. 1906.53   2
   6   0  -5-109.627 147.086   2
   6   0  -4 138495. 1951.33   2
  -6   0   3 48.9565 59.7597   8
  -6   0   2 181513. 2164.66   1
  -6   0   2 173830. 2063.60   8
  -6   0   1-115.881 130.474   1
  -6   0   1 40.4241 75.2664   8
  -6   0   0 155974. 2074.89   1
  -6   0   0 162265. 2256.94   8
  -6   0  -1-68.3174 81.6431   1
  -6   0  -1 91.0806 96.1115   8
  -6   0  -2 77286.6 1568.85   1
  -6   0  -3 183.885 92.7867   1
  -6   0  -4 1192.46 213.982   1
  -6   0  -5 48.7323 95.7338   1
  -6   0  -6 9447.85 661.580   1
  -6   0  -6 10142.7 429.729  30
  -6   0  -6 10254.0 451.870  53
  -6   0  -6 10169.0 453.195  51
  -6   0  -6 9651.36 426.314  55
  -6   0  -6 9815.35 432.184  39
  -6   0  -7-9.47575 61.9922  39
  -6   0  -7 96.2916 53.9923  41
  -6   0  -7 128.358 64.2970  30
  -6   0  -7-29.6064 58.4037  51
  -6   0  -7 87.0531 80.7630  53
  -6   0  -8 66207.1 1200.14  51
  -6   0  -8 67681.0 1115.48  52
  -6   0  -8 66814.8 1183.49  53
  -6   0  -8 68603.2 1110.09  47
  -6   0  -9-12.7367 43.4169  52
  -6   0  -9-22.0742 68.5324  51
  -6   0  -9-63.1590 76.1057  53
  -6   0 -10 2657.03 238.643  51
  -6   0 -10 2659.84 237.543  15
  -6   0 -11-41.5820 79.5781  51
  -6   0 -11 27.8071 72.7538  15
  -6   0 -12 225.847 79.4092  51
  -6   0 -12 116.108 55.2822  15
  -6   0 -13-12.5372 48.5672  31
   6   0  13 61.3971 31.1259  48
  -6   0 -13-70.4013 62.1130  40
  -6   0 -14 82.3366 35.4019  40
  -6   0 -14 102.152 31.2275  31
  -6  -1  19-19.4390 29.7726  24
  -6   1  19-66.6483 41.7511  24
   6  -1 -18 1241.84 114.868  18
  -6   1  18 1335.51 118.831  44
  -6   1  18 1271.51 101.682  50
  -6   1  18 1548.31 133.773  24
  -6  -1  18 1163.24 111.615  24
   6  -1 -17 525.648 92.0179  18
  -6   1  17 480.192 95.8876  44
  -6   1  17 693.487 111.388  24
  -6  -1  17 420.845 88.1997  24
   6  -1 -16 24.5801 58.3773  18
  -6   1  16 133.497 78.9480  44
  -6  -1  16 81.5046 54.4077  44
   6  -1 -16 70.2762 54.9055  34
  -6   1  16 88.8537 45.2055  35
  -6  -1  16 19.1280 59.0542  24
  -6  -1  15 16331.3 499.998  24
   6  -1 -15 16178.5 518.114  18
  -6  -1  15 16258.4 457.816  44
  -6   1  15 16577.9 500.234  44
  -6   1  15 16404.5 500.588  29
   6  -1 -15 16549.1 494.522  34
  -6   1  15 15979.5 449.840  35
  -6   1  15 16401.7 499.797  13
  -6  -1  14 1136.87 151.225  24
   6  -1 -14 1144.84 152.847  18
  -6   1  14 1002.50 147.635  44
  -6  -1  14 876.703 125.480  44
  -6   1  14 966.623 127.468  35
  -6   1  14 1024.89 144.403  29
  -6   1  14 936.778 135.545  14
  -6   1  14 912.903 137.986  13
  -6  -1  13 1902.92 178.934  24
  -6  -1  13 1670.63 162.149  44
  -6   1  13 2129.89 193.001  44
   6  -1 -13 2011.74 193.451  18
  -6   1  13 2063.91 179.671  35
  -6   1  13 1872.23 181.614  29
  -6   1  13 2152.76 194.580  14
  -6   1  13 1933.69 183.637  13
  -6   1  12 205.459 60.5372  14
  -6   1  12 241.874 81.1528  13
  -6  -1  12 150.729 63.8068  44
  -6   1  12 377.500 92.8372  44
   6   1 -12 163.059 129.297   2
  -6   1  12 244.479 68.3894  35
  -6   1  12 309.153 77.2981  29
   6  -1 -12 194.032 74.7068  18
  -6  -1  11 45.2959 39.9525  24
   6  -1 -11 136.475 58.7803  27
   6   1 -11 144.816 119.040   2
  -6   1  11 55.8088 46.2437  35
  -6   1  11 102.487 62.4242  29
  -6   1  11 76.6319 63.0410  14
  -6   1  11 101.182 47.2664  13
  -6   1  11 262.596 82.1642  44
   6  -1 -10 424.347 162.949   2
   6   1 -10 67.7474 126.252   2
   6  -1  -9-73.9046 129.030   2
   6   1  -9-248.894 130.520   2
   6  -1  -8 38542.0 1225.43   2
   6   1  -8 40288.0 1264.49   2
  -6   1   8 42065.3 965.311   6
  -6   1   7 51.5776 64.1836   6
   6  -1  -7 103.741 108.148   2
   6   1  -7 149.763 130.617   2
   6  -1  -6 34847.2 1059.65   2
   6   1  -6 33153.0 1043.72   2
  -6   1   6 34307.5 859.519   6
  -6   1   5 573.665 127.636   6
   6  -1  -5 339.257 121.074   2
   6   1  -5 414.401 142.302   2
   6  -1  -4 74516.6 1443.71   2
   6   1  -4 74480.3 1440.52   2
  -6  -1   3 28638.7 882.966   1
  -6  -1   3 29418.6 706.174   3
   6   1  -3 28356.3 865.611   2
  -6  -1   3 30772.7 798.758   8
  -6   1   2 34858.8 938.247   1
  -6  -1   2 35255.4 974.433   1
  -6   1   2 33173.2 781.002   9
  -6   1   1 9.32855 66.0829   1
  -6  -1   1 159.035 104.910   1
  -6   1   1-27.8616 54.8320   9
  -6   1   1 97.2198 102.589   8
  -6  -1   0 654.319 158.038   1
  -6   1   0 709.692 149.776   1
  -6   1   0 476.237 108.341   9
  -6   1   0 610.164 153.964   8
  -6  -1  -1 25909.8 900.325   1
  -6   1  -1 25725.8 847.288   1
  -6   1  -1 24823.1 963.510   8
  -6   1  -2 9382.71 531.452   5
  -6  -1  -2 7983.53 521.452   1
  -6   1  -2 7748.05 486.833   1
  -6   1  -2 8302.48 599.695   8
  -6   1  -3 9829.40 575.662   5
  -6  -1  -3 9651.55 598.236   1
  -6   1  -3 8957.18 543.017   1
  -6   1  -3 8872.76 650.045   8
  -6   1  -4 2538.06 315.849   5
  -6  -1  -4 2417.85 317.818   1
  -6   1  -4 2313.67 290.252   1
  -6  -1  -5 18114.8 896.525   1
  -6   1  -5 16547.8 812.901   1
  -6   1  -6 11142.4 475.615  55
  -6  -1  -6 10879.5 453.547  51
  -6   1  -6 11408.4 486.804  53
  -6  -1  -6 10325.4 441.602  53
  -6   1  -6 11377.0 490.512  51
  -6   1  -6 10589.4 439.734  47
  -6  -1  -6 10904.6 735.028   1
  -6   1  -6 10918.9 689.161   1
  -6   1  -6 11394.1 479.669  39
  -6   1  -6 10726.5 438.722  41
  -6  -1  -6 11055.0 465.011  30
  -6  -1  -6 10713.2 425.244  26
  -6  -1  -7 4676.20 308.353  51
  -6   1  -7 4363.14 315.050  51
  -6  -1  -7 4175.64 285.270  53
  -6   1  -7 4207.06 303.961  53
  -6   1  -7 4475.82 314.083  55
  -6   1  -7 4336.98 299.134  52
  -6   1  -7 4170.80 285.555  47
  -6  -1  -7 4024.51 465.652   1
  -6   1  -7 4161.34 452.138   1
  -6   1  -7 4416.82 311.449  39
  -6   1  -7 4136.17 284.501  41
  -6  -1  -7 4421.36 299.815  30
  -6  -1  -7 4440.92 275.612  26
  -6   1  -8 2890.04 246.109  47
  -6   1  -8 2800.00 258.210  51
  -6  -1  -8 2887.85 249.431  51
  -6   1  -8 2656.11 241.583  52
  -6  -1  -8 3223.69 255.333  53
  -6   1  -8 2503.90 245.811  55
  -6   1  -8 2804.32 258.988  53
  -6   1  -8 2532.20 245.398  39
  -6   1  -8 2810.03 243.909  41
  -6  -1  -8 2948.93 241.504  30
  -6  -1  -8 2673.45 209.717  26
  -6   1  -9 1151.37 154.748  41
  -6  -1  -9 988.931 153.362  51
  -6   1  -9 1142.51 168.629  53
  -6   1  -9 1090.72 169.314  51
  -6   1  -9 939.166 148.654  52
  -6  -1  -9 1003.87 162.852  15
  -6   1  -9 962.542 142.688  47
  -6  -1 -10 2801.21 247.161  15
  -6   1 -10 2414.17 221.168  15
  -6  -1 -10 2430.30 221.543  51
  -6   1 -10 2512.62 241.569  51
  -6   1 -10 2144.81 211.159  52
  -6  -1 -11 763.810 130.497  15
  -6   1 -11 557.563 105.912  15
  -6   1 -11 833.237 140.107  51
  -6  -1 -11 645.612 114.461  51
  -6  -1 -12 60.1174 59.4051  40
  -6   1 -12 121.415 72.7346  51
  -6  -1 -12 197.652 70.6318  15
  -6   1 -12 179.094 63.0238  15
  -6  -1 -13 555.481 82.9832  31
   6   1  13 586.454 74.0179  48
  -6  -1 -13 592.033 83.6724  40
  -6  -1 -14 1526.78 96.2429  31
  -6   1 -14 1397.16 97.5941  40
  -6  -2  19 163.931 41.3253  25
  -6   2  19 202.700 45.8486  24
  -6   2  19 84.8094 31.9424  50
   6  -2 -18 87.6676 47.7028  18
  -6  -2  18 72.2672 35.3285  24
  -6   2  18 24.5286 45.5794  24
   6  -2 -18 61.6338 37.5929  34
  -6   2  18 1.34933 41.4195  50
  -6   2  18 32.1068 49.6068  44
   6  -2 -17 504.352 91.2584  18
  -6   2  17 675.699 106.654  24
  -6  -2  17 510.275 83.4607  24
  -6   2  17 617.785 82.7099  35
   6  -2 -17 533.460 85.1661  34
  -6   2  17 498.580 102.382  44
  -6   2  16 6001.29 295.822  44
  -6  -2  16 5697.51 271.712  24
   6  -2 -16 5986.11 303.235  18
   6  -2 -16 5627.69 275.537  34
  -6   2  16 6093.84 295.319  29
  -6   2  16 5642.88 261.263  35
  -6   2  16 6364.34 301.984  13
  -6   2  15-0.57042 78.5972  44
  -6  -2  15 20.0164 57.6343  24
   6  -2 -15 52.5044 70.9118  18
  -6   2  15 19.2077 70.6945  29
  -6   2  15 130.672 68.8358  35
   6  -2 -15 58.0150 58.7685  34
  -6   2  15 6.15305 72.8207  14
  -6   2  15 53.7927 73.9131  13
  -6   2  14 5997.36 311.661  44
  -6  -2  14 6353.71 310.811  24
  -6   2  14 6043.31 286.110  28
   6  -2 -14 6252.57 342.096  18
   6  -2 -14 6229.98 320.180  34
  -6   2  14 5874.30 298.251  35
  -6   2  14 5782.03 311.764  29
  -6   2  14 6169.35 321.270  14
  -6   2  14 6505.66 330.572  13
  -6   2  13 16276.5 507.202  44
  -6  -2  13 14840.3 475.871  24
   6  -2 -13 15508.8 481.100  27
  -6   2  13 16184.5 475.514  28
   6  -2 -13 15826.0 534.812  18
   6  -2 -13 16548.7 519.709  34
  -6   2  13 15392.3 498.958  29
  -6   2  13 15940.7 489.470  35
  -6   2  13 15910.4 507.130  14
  -6   2  13 15133.0 494.483  13
   6  -2 -12 6603.68 631.650   2
   6   2 -12 6860.23 667.073   2
   6  -2 -12 6610.53 314.642  27
  -6  -2  12 5979.83 300.655  24
  -6   2  12 6724.99 321.688  44
   6  -2 -12 6547.11 339.605  18
   6  -2 -12 6991.40 337.534  34
  -6   2  12 6877.91 323.334  35
  -6   2  12 6663.80 325.771  29
  -6   2  12 6764.58 326.684  14
  -6   2  12 6522.09 323.286  13
  -6   2  12 7010.27 552.103   7
   6  -2 -11 5.84184 52.4747  27
  -6  -2  11 4.14448 40.9076  24
   6  -2 -11 48.5470 57.9180  18
  -6   2  11-50.4259 61.9209  44
  -6   2  11 11.2915 64.5637  14
  -6   2  11-12.3687 50.9327  13
  -6   2  11-9.33882 82.4263   7
  -6   2  11 32.0849 54.4714  29
  -6   2  11 20.5885 64.4148  35
   6  -2 -11 54.3862 51.2416  34
  -6   2  10 859.373 163.209   6
   6  -2 -10 793.452 219.034   2
   6   2 -10 879.800 227.504   2
  -6   2   9 1470.24 219.295   6
   6  -2  -9 1404.32 273.164   2
   6   2  -9 1136.65 236.860   2
  -6   2   8 1268.44 197.408   6
   6  -2  -8 1109.86 223.804   2
   6   2  -8 1278.04 243.902   2
  -6   2   7 1248.79 190.097   6
   6  -2  -7 1461.59 232.512   2
   6   2  -7 1177.94 213.563   2
  -6  -2   6 1864.57 211.738  10
   6  -2  -6 1497.24 230.761   2
   6   2  -6 1842.29 256.993   2
  -6   2   6 1797.30 236.533   6
  -6  -2   5 14416.8 569.411  10
   6  -2  -5 16211.4 701.665   2
   6   2  -5 15084.7 682.650   2
  -6   2   5 15286.1 640.091   6
  -6  -2   4 5024.65 342.734  10
  -6  -2   4 4504.89 309.168   3
   6  -2  -4 4734.52 370.429   2
   6   2  -4 4891.82 374.019   2
  -6   2   4 4942.56 368.639   6
  -6  -2   3 11710.7 522.245   3
   6   2  -3 10486.8 543.470   2
  -6  -2   2 4271.37 334.941   3
   6   2  -2 4182.33 335.762   2
  -6  -2   2 4045.33 347.764   1
  -6   2   1 28380.2 857.223   9
  -6  -2   1 30654.3 961.905   1
  -6   2   0 15587.8 667.320   9
  -6   2   0 15819.4 750.325   8
  -6  -2   0 17336.4 731.705   1
  -6   2   0 16663.3 654.027   1
  -6   2  -1 5324.51 463.175   8
  -6   2  -1 5825.75 429.747   9
  -6  -2  -1 5192.44 422.102   1
  -6   2  -1 5425.57 383.277   1
  -6   2  -2 1851.13 291.272   8
  -6  -2  -2 1967.26 275.842   1
  -6   2  -2 1769.68 229.890   1
  -6   2  -3 19753.0 980.109   8
  -6   2  -3 19388.9 823.233   4
  -6  -2  -3 17957.2 844.152   1
  -6   2  -3 19282.0 774.149   1
  -6   2  -4 7746.21 653.235   8
  -6   2  -4 7480.43 579.760   5
  -6  -2  -4 7218.98 553.679   1
  -6   2  -4 6667.04 474.447   1
  -6   2  -5 645.188 122.118  12
  -6   2  -5 970.198 217.077   5
  -6  -2  -5 670.033 194.214   1
  -6   2  -5 931.031 147.361  54
  -6   2  -5 533.938 111.750  53
  -6   2  -5 677.200 130.491  51
  -6   2  -5 547.361 112.890  55
  -6   2  -5 675.774 130.528  39
  -6   2  -5 644.081 123.570  36
  -6   2  -5 487.951 115.159  33
  -6  -2  -5 673.210 115.279  30
  -6  -2  -5 530.350 98.5620  26
  -6   2  -6 9738.01 460.765  12
  -6   2  -6 9602.50 454.101  53
  -6   2  -6 8788.37 437.795  55
  -6  -2  -6 8243.86 373.831  53
  -6   2  -6 8863.94 440.558  51
  -6  -2  -6 8585.39 391.653  51
  -6   2  -6 8464.03 674.067   5
  -6  -2  -6 8669.94 669.769   1
  -6   2  -6 9233.65 442.955  39
  -6   2  -6 9027.79 420.403  41
  -6   2  -6 8919.96 446.472  33
  -6  -2  -6 9476.79 441.327  30
  -6  -2  -6 8757.11 402.490  26
  -6  -2  -7 4564.09 321.006  15
  -6   2  -7 4382.25 306.827  47
  -6   2  -7 4262.10 316.546  55
  -6   2  -7 4562.06 325.084  51
  -6   2  -7 4225.57 312.852  53
  -6  -2  -7 4731.33 300.025  51
  -6   2  -7 4229.41 312.017  39
  -6   2  -7 4042.24 294.313  41
  -6  -2  -7 4525.31 307.943  30
  -6  -2  -7 4538.20 293.352  26
  -6  -2  -8 12.3014 61.4383  51
  -6   2  -8-10.5718 77.7182  51
  -6   2  -8 112.072 76.9139  52
  -6   2  -8-26.3652 78.3300  55
  -6   2  -8 7.25359 76.5786  53
  -6   2  -8-56.6055 84.1612  39
  -6   2  -8 30.3555 67.2997  41
  -6   2  -8 8.65691 56.3545  47
  -6  -2  -8-17.6228 76.5381  15
  -6  -2  -8 11.4241 56.7733  26
  -6   2  -9 823.334 143.354  47
  -6   2  -9 596.526 122.946  39
  -6   2  -9 612.868 122.454  41
  -6   2  -9 498.919 120.297  52
  -6   2  -9 766.738 147.371  55
  -6   2  -9 860.435 151.756  53
  -6  -2  -9 808.826 131.708  51
  -6   2  -9 665.724 134.929  51
  -6  -2  -9 864.487 150.726  15
  -6   2 -10 27.7886 69.2270  47
  -6   2 -10 28.5239 56.6491  41
  -6   2 -10 56.9013 78.6611  51
  -6   2 -10 122.247 88.6560  52
  -6  -2 -10-1.46255 82.2314  15
  -6   2 -10-3.73312 52.5263  15
  -6  -2 -10-84.1381 52.7122  21
  -6  -2 -11 102.657 76.2537  15
  -6   2 -11 122.233 46.3188  15
  -6  -2 -11 109.299 48.6554  21
  -6  -2 -11 133.900 64.4917  40
  -6   2 -11 120.768 77.6293  51
  -6   2 -11 159.005 78.0900  52
  -6  -2 -11 202.760 89.6798  31
  -6  -2 -11-24.1840 32.5252  27
  -6   2 -12 2414.07 187.555  51
  -6  -2 -12 2450.96 168.505  40
  -6  -2 -12 2665.36 191.512  31
  -6   2 -12 2266.72 148.128  15
  -6  -2 -13 805.145 93.3982  31
   6   2  13 619.479 76.4219  48
  -6  -2 -13 559.740 70.2473  40
  -6  -3  19 83.5660 30.9463  25
  -6   3  18-63.5956 51.2352  50
  -6   3  18-9.39389 38.3541  24
  -6  -3  18-22.0527 42.5652  25
  -6   3  18-59.3810 30.2287  35
  -6   3  17 1074.33 120.293  44
  -6   3  17 934.475 89.9702  46
  -6   3  17 1001.54 103.464  35
   6  -3 -17 1108.53 111.684  34
  -6   3  17 988.016 106.483  24
  -6   3  16 2447.62 177.791  24
  -6  -3  16 2145.41 150.976  24
   6  -3 -16 2482.94 201.983  18
  -6   3  16 2048.97 176.482  44
  -6   3  16 2320.55 186.022  29
   6  -3 -16 2352.39 182.475  34
  -6   3  16 2139.75 169.245  35
  -6   3  16 2123.79 178.607  13
  -6  -3  15 1914.64 154.780  24
  -6   3  15 1851.55 154.191  28
   6  -3 -15 1934.66 192.171  18
  -6   3  15 2217.76 191.734  44
  -6   3  15 2154.35 181.479  35
   6  -3 -15 2018.41 180.011  34
  -6   3  15 2206.60 191.745  29
  -6   3  15 2293.90 196.792  14
  -6   3  15 2307.62 199.171  13
  -6   3  14 4719.97 262.230  28
   6  -3 -14 4723.62 269.577  27
  -6  -3  14 5208.85 268.399  24
   6  -3 -14 4963.50 307.753  18
  -6   3  14 4569.45 272.768  44
   6  -3 -14 4673.31 281.981  34
  -6   3  14 4657.18 282.960  29
  -6   3  14 4614.76 268.854  35
  -6   3  14 4841.46 284.258  14
  -6   3  14 4763.90 283.126  13
   6  -3 -13 349.898 96.0548  27
  -6  -3  13 240.978 78.2937  24
   6  -3 -13 401.283 107.487  18
  -6   3  13 458.323 98.6213  44
  -6   3  13 539.499 116.099  35
   6  -3 -13 373.005 108.666  34
  -6   3  13 411.174 102.997  29
  -6   3  13 438.118 109.875  14
  -6   3  13 351.880 104.598  13
  -6  -3  12 168.455 76.9536  24
   6  -3 -12 301.918 89.9102  27
  -6   3  12 97.7843 77.2987  44
   6  -3 -12 122.656 73.6435  18
  -6   3  12 286.393 91.3415  29
  -6   3  12 374.516 96.5834  35
   6  -3 -12 283.063 94.9947  34
  -6   3  12 331.905 88.0540  14
  -6   3  12 210.873 85.6476  13
   6  -3 -11-13.7902 55.2029  27
  -6  -3  11 207.718 67.3674  24
  -6   3  11-41.4849 78.4474  44
  -6   3  11-193.442 112.126   6
   6  -3 -11 48.2215 74.1268   2
   6   3 -11 48.5396 88.1324   2
   6  -3 -11 7.61435 65.7860  18
  -6   3  11 105.643 69.2777  35
  -6   3  11 29.1784 64.9853  29
   6  -3 -11 90.0075 67.8119  34
  -6   3  11 144.711 68.6572  14
  -6   3  11 7.36041 56.3952  13
   6  -3 -10 485.960 91.0408  27
  -6  -3  10 705.709 105.435  24
  -6   3  10 590.805 98.7684  44
  -6   3  10 545.079 153.968   6
   6  -3 -10 107.699 107.492   2
   6   3 -10 284.641 147.369   2
  -6   3  10 579.662 97.2096  14
  -6   3  10 511.622 89.0612  13
  -6   3  10 392.028 87.9553  35
   6  -3 -10 530.560 103.554  34
  -6   3  10 642.479 105.411  29
   6  -3 -10 548.898 112.425  18
   6  -3  -9 7400.73 581.320   2
   6   3  -9 8513.73 634.246   2
  -6   3   9 7131.50 512.249   6
  -6  -3   9 8152.77 548.084  10
  -6   3   8 529.806 171.538   6
   6  -3  -8 472.014 147.584   2
   6   3  -8 262.799 108.473   2
  -6  -3   8 225.583 99.3667  10
  -6   3   7 0.65029 110.720   6
   6  -3  -7 68.6320 101.465   2
   6   3  -7-134.996 96.9794   2
  -6  -3   7 171.235 98.5371  10
   6  -3  -6 14100.3 690.187   2
   6   3  -6 14074.2 696.543   2
  -6   3   6 14174.8 680.587   6
  -6  -3   6 14230.7 675.698  10
   6  -3  -5 38601.8 1099.02   2
   6   3  -5 37215.9 1085.21   2
  -6   3   5 36123.9 1079.67   6
  -6  -3   5 37906.2 1094.25  10
  -6   3   4 1675.19 246.846   6
   6  -3  -4 1276.82 188.805   2
   6   3  -4 1457.51 211.589   2
  -6  -3   4 2087.95 244.024   3
  -6  -3   4 1417.00 228.096  10
  -6  -3   3 11820.2 592.277   3
   6  -3  -3 11413.3 570.604   2
   6   3  -3 12166.2 580.666   2
  -6   3   3 11758.6 627.565   6
   6   3  -2-114.682 74.5085   2
  -6  -3   2 26.4466 70.0754   1
  -6  -3   2 9.35395 70.3314   3
  -6  -3   1 23354.6 901.471   3
  -6  -3   1 23489.9 861.728   1
  -6   3   1 22106.5 865.773   9
  -6  -3   0 19.3606 83.0502   1
  -6   3   0 156.232 90.7993   9
  -6  -3  -1 2152.69 287.262   1
  -6   3  -1 2106.57 294.759   9
  -6   3  -1 2265.31 319.959   8
  -6  -3  -2 15703.3 777.174   1
  -6   3  -2 16577.3 886.295   8
  -6   3  -2 16793.1 848.864   9
  -6  -3  -3-11.3280 77.7602   1
  -6   3  -3 122.586 103.912   8
  -6  -3  -4 2742.31 221.833  15
  -6   3  -4 3032.32 429.708   8
  -6   3  -4 3581.66 272.156  12
  -6   3  -4 3271.33 261.905  16
  -6   3  -4 3488.46 267.987  54
  -6   3  -4 3015.27 249.342  53
  -6   3  -4 3000.94 253.231  51
  -6   3  -4 3156.61 250.931  33
  -6   3  -4 3390.46 262.322  36
  -6  -3  -4 3174.13 253.841  30
  -6  -3  -4 3156.34 245.947  26
  -6   3  -4 3131.75 436.585   5
  -6   3  -4 2557.11 365.814   4
  -6  -3  -4 2872.17 371.411   1
  -6  -3  -5 129.595 52.9107  15
  -6   3  -5 46.1916 59.8952  12
  -6   3  -5 179.358 122.816   5
  -6  -3  -5 160.752 114.321   1
  -6   3  -5 196.723 92.4180  51
  -6   3  -5 270.256 97.2244  54
  -6   3  -5 163.360 80.9336  53
  -6   3  -5 246.225 95.8948  36
  -6  -3  -5 101.709 54.2387  30
  -6   3  -5 69.0746 73.8055  33
  -6  -3  -5 260.231 89.1697  26
  -6   3  -6 39851.0 942.648  12
  -6  -3  -6 37138.4 867.819  15
  -6   3  -6 37443.6 1515.65   5
  -6   3  -6 38242.4 923.352  39
  -6   3  -6 39704.1 927.999  53
  -6   3  -6 41322.2 959.613  51
  -6   3  -6 38001.2 924.138  55
  -6  -3  -6 39795.3 915.457  30
  -6   3  -6 40289.2 951.975  33
  -6  -3  -6 40878.1 889.920  26
  -6  -3  -7 22171.8 680.282  15
  -6   3  -7 23812.6 736.295  12
  -6   3  -7 23728.4 721.837  53
  -6   3  -7 23072.5 736.477  55
  -6   3  -7 23962.1 738.729  51
  -6   3  -7 22739.9 723.394  39
  -6   3  -7 22205.8 690.019  41
  -6   3  -7 23549.2 738.014  33
  -6  -3  -7 22389.5 651.895  26
  -6   3  -8 28850.0 787.847  53
  -6   3  -8 28190.5 803.949  55
  -6   3  -8 29186.1 805.230  51
  -6   3  -8 27368.0 781.673  52
  -6   3  -8 27582.7 780.109  47
  -6   3  -8 27325.2 792.446  39
  -6   3  -8 27045.2 761.098  41
  -6  -3  -8 29887.1 699.928  40
  -6  -3  -8 28708.0 717.854  26
  -6  -3  -8 29048.8 770.066  15
  -6   3  -9 2455.95 237.059  51
  -6   3  -9 2544.62 235.304  53
  -6   3  -9 2199.07 224.862  52
  -6   3  -9 2256.89 236.631  55
  -6   3  -9 2567.22 238.365  47
  -6  -3  -9 2215.65 197.827  21
  -6   3  -9 2191.61 230.472  39
  -6   3  -9 2233.77 200.026  42
  -6   3  -9 2465.70 230.506  41
  -6  -3  -9 2466.58 201.693  40
  -6  -3  -9 2474.17 224.737  31
  -6  -3  -9 2434.86 228.468  15
  -6   3 -10 1306.65 169.693  51
  -6   3 -10 1238.40 164.351  52
  -6   3 -10 1267.96 168.598  47
  -6  -3 -10 1282.89 137.057  21
  -6   3 -10 1258.46 170.180  39
  -6   3 -10 1187.57 140.525  42
  -6   3 -10 1286.53 161.173  41
  -6  -3 -10 1315.78 141.599  40
  -6  -3 -10 1311.52 154.149  31
  -6   3 -10 1163.51 135.287  15
  -6  -3 -10 1401.04 164.854  15
  -6   3 -11-66.0663 63.4519  52
  -6   3 -11-38.4673 63.1973  51
  -6   3 -11 0.29010 55.3989  47
  -6   3 -11 6.15160 38.5329  42
  -6  -3 -11 28.8414 46.6254  40
  -6  -3 -11 18.4208 36.7945  21
  -6  -3 -11-52.5433 62.4506  31
  -6  -3 -11 16.2511 38.5065  27
  -6   3 -12 70.9741 57.0347  51
  -6  -3 -12-9.56366 41.8753  31
  -6  -3 -12 21.4525 27.0017  27
  -6  -3 -12 18.5318 37.2239  40
   6   3  13 1025.06 85.2144  48
  -6  -3 -13 849.055 78.6535  31
  -6  -4  18 59.7539 35.2222  25
  -6   4  18-27.0846 34.7483  50
  -6   4  17-18.2600 34.6464  46
  -6   4  17 15.2592 51.3729  50
  -6   4  17 46.3544 40.4211  35
  -6  -4  17-2.97701 40.9932  25
  -6   4  17 79.1890 36.9673  24
  -6   4  16 302.248 61.7013  24
  -6  -4  16 381.749 84.9676  25
  -6   4  16 269.033 59.1613  28
  -6   4  16 330.912 78.3640  44
  -6   4  16 400.633 69.9940  17
  -6   4  16 388.258 90.4339  29
  -6   4  16 281.246 74.8742  35
  -6   4  16 393.874 86.2221  13
  -6   4  15 6.49754 44.1205  24
  -6  -4  15 28.8071 71.9544  25
  -6   4  15 36.7092 57.5799  28
   6  -4 -15 138.687 60.8197  38
  -6   4  15 11.4629 65.9357  35
  -6   4  15 85.5861 73.1296  29
   6  -4 -15-15.3321 76.7214  34
  -6   4  15 17.4884 64.7740  14
  -6   4  15 83.1043 74.8548  13
  -6   4  15 46.1220 68.3132  44
  -6   4  14 3775.96 219.160  24
   6  -4 -14 3467.17 224.726  27
  -6   4  14 3749.35 235.068  44
  -6   4  14 3737.95 242.240  35
   6  -4 -14 3776.43 252.065  34
  -6   4  14 3625.75 242.548  29
  -6   4  14 3451.10 231.970  14
  -6   4  14 3757.95 244.954  13
  -6   4  13 1923.53 164.390  24
   6  -4 -13 1726.25 168.015  27
   6  -4 -13 1973.19 202.339  18
  -6   4  13 1943.70 180.227  44
   6  -4 -13 1898.25 191.267  34
  -6   4  13 2258.10 195.143  29
  -6   4  13 1939.80 189.375  35
  -6   4  13 2021.00 183.332  14
  -6   4  13 1769.80 174.932  13
   6  -4 -12 6793.52 319.965  27
   6  -4 -12 6548.64 357.038  18
  -6   4  12 6394.52 311.489  44
  -6   4  12 6900.90 334.140  35
   6  -4 -12 6591.91 346.030  34
  -6   4  12 6811.42 329.183  29
  -6   4  12 6545.52 318.051  14
  -6   4  12 6759.77 329.372  13
   6  -4 -11 294.411 83.6813  27
  -6   4  11 271.746 85.4793  44
   6  -4 -11 402.477 110.752  18
  -6   4  11 260.696 95.8738  35
   6  -4 -11 393.556 107.769  34
  -6   4  11 333.412 98.8703  29
  -6   4  11 354.867 94.5463  14
  -6   4  11 211.363 79.5207  13
   6  -4 -10 271.079 70.9907  27
  -6  -4  10 643.525 113.976  25
  -6   4  10 291.562 134.610   6
  -6   4  10 349.373 85.9646  44
  -6   4  10 285.048 84.4376  35
   6  -4 -10 307.929 91.6402  34
  -6   4  10 324.829 81.8710  29
  -6   4  10 384.967 93.0232  14
  -6   4  10 375.444 85.6215  13
   6  -4  -9 341.339 75.9717  27
  -6  -4   9 447.918 95.4456  25
  -6   4   9 215.448 139.961   6
  -6   4   9 263.742 73.6803  44
  -6   4   9 265.813 86.5649  35
  -6   4   9 216.485 75.9553  29
   6  -4  -9 284.250 88.9248  34
  -6   4   9 329.375 75.2967  14
  -6   4   9 355.949 76.2143  13
  -6  -4   9 45.0073 126.089  10
  -6  -4   8 16744.4 505.637  25
   6  -4  -8 16529.9 449.755  27
  -6   4   8 15774.1 446.918  44
  -6   4   8 17509.5 852.118   6
  -6  -4   8 17635.2 880.399  10
  -6   4   8 16072.1 451.270  29
  -6   4   8 16891.5 481.676  35
  -6   4   7 8639.67 589.644   6
  -6  -4   7 8705.16 607.925  10
  -6   4   6 2423.29 320.366   6
  -6  -4   6 2082.79 309.841  10
  -6   4   5 7515.68 547.313   6
  -6  -4   5 7863.75 577.368  10
  -6   4   4 9.10513 94.3143   6
  -6  -4   4 61.7328 54.1225   3
  -6  -4   4 266.919 133.039  10
  -6  -4   3 11394.0 648.937   3
   6  -4  -3 12048.9 591.014   2
  -6   4   3 11795.3 682.413   6
   6  -4  -2 190.213 86.0613   2
  -6  -4   2 235.860 107.789   3
  -6   4   2 107.210 127.121   9
  -6  -4   1 4459.75 386.186   1
  -6  -4   1 4131.37 430.417   3
  -6   4   1 4453.62 440.366   9
  -6  -4   0 9915.10 667.965   3
  -6  -4   0 9351.86 577.912   1
  -6   4   0 9413.56 658.208   9
  -6  -4  -1 2967.11 390.585   3
  -6  -4  -1 1932.12 291.167   1
  -6   4  -1 2587.13 354.829   9
  -6   4  -1 3000.26 388.717   8
  -6   4  -2 884.257 228.259   9
  -6   4  -2 1409.88 263.418   8
  -6   4  -2 1292.38 158.942  16
  -6   4  -2 1288.80 160.879  23
  -6   4  -2 1113.44 154.307  54
  -6   4  -2 1166.67 157.246  53
  -6  -4  -2 1053.73 213.157   1
  -6  -4  -2 1228.23 160.920  30
  -6  -4  -2 1262.55 156.536  26
  -6   4  -3 2199.52 353.365   8
  -6   4  -3 2213.19 207.362  16
  -6   4  -3 2520.47 233.672  54
  -6   4  -3 2393.47 221.070  53
  -6   4  -3 2178.21 215.668  51
  -6  -4  -3 2371.31 324.501   1
  -6  -4  -3 2616.05 231.654  30
  -6   4  -3 2276.88 213.675  36
  -6   4  -3 2365.79 221.730  23
  -6  -4  -3 2659.17 227.430  26
  -6   4  -4 3382.39 452.631   8
  -6   4  -4 4538.54 308.520  12
  -6  -4  -4 4137.13 272.040  15
  -6   4  -4 3748.29 278.758  16
  -6   4  -4 3585.32 277.744  54
  -6   4  -4 3710.81 282.161  53
  -6   4  -4 3445.63 283.207  51
  -6   4  -4 3905.34 288.854  36
  -6   4  -4 3760.64 286.517  33
  -6  -4  -4 3705.73 278.050  30
  -6  -4  -4 3912.69 278.759  26
  -6   4  -4 4012.44 489.859   4
  -6  -4  -4 3201.15 390.328   1
  -6   4  -5 1238.17 181.752  12
  -6  -4  -5 1264.78 159.225  15
  -6   4  -5 1160.09 178.360  51
  -6   4  -5 1255.38 177.161  54
  -6   4  -5 1200.62 169.466  53
  -6  -4  -5 1109.61 165.849  30
  -6  -4  -5 1585.61 162.510  31
  -6   4  -5 1130.65 174.512  33
  -6   4  -5 1182.40 174.031  36
  -6  -4  -5 1167.57 163.665  26
  -6   4  -6 9769.16 470.914  12
  -6  -4  -6 8574.63 404.548  15
  -6   4  -6 9861.84 456.615  53
  -6   4  -6 8975.58 463.161  55
  -6   4  -6 10068.2 474.363  51
  -6   4  -6 9506.02 469.749  39
  -6  -4  -6 9481.07 405.722  31
  -6   4  -6 9038.78 457.024  33
  -6  -4  -6 9557.82 440.092  26
  -6  -4  -7 1186.19 161.130  15
  -6   4  -7 1125.36 173.878  12
  -6   4  -7 908.279 166.174  55
  -6   4  -7 1100.93 165.100  51
  -6   4  -7 1140.48 161.971  53
  -6  -4  -7 1304.50 170.898  21
  -6   4  -7 1064.91 179.102  39
  -6  -4  -7 1255.86 152.627  31
  -6   4  -7 1197.08 176.942  33
  -6  -4  -7 1285.19 174.516  26
  -6  -4  -8 787.260 134.523  15
  -6   4  -8 1317.84 177.821  51
  -6   4  -8 1294.45 183.894  55
  -6   4  -8 974.011 153.079  53
  -6   4  -8 1077.71 165.279  47
  -6  -4  -8 1208.07 157.681  21
  -6   4  -8 874.146 155.323  39
  -6   4  -8 947.351 159.592  41
  -6  -4  -8 1029.25 143.736  31
  -6  -4  -8 1147.15 153.013  26
  -6   4  -9 128.102 76.0989  47
  -6  -4  -9 124.440 77.6150  21
  -6   4  -9 4.94254 86.5818  39
  -6   4  -9 91.2115 67.0800  42
  -6   4  -9 15.6769 69.8319  41
  -6  -4  -9 28.9721 60.3912  31
  -6   4  -9 6.55939 59.9368  53
  -6   4  -9 82.4236 79.4858  52
  -6   4  -9 109.251 80.3969  51
  -6   4  -9-0.76199 80.1483  55
  -6   4 -10 109.282 75.4031  47
  -6  -4 -10 160.119 61.1391  21
  -6   4 -10 140.853 79.3871  39
  -6   4 -10 151.296 58.2907  42
  -6   4 -10 6.83815 57.1369  41
  -6  -4 -10 23.3381 47.5758  31
  -6   4 -10 98.9863 65.0822  51
  -6   4 -10 40.8739 69.6479  52
  -6   4 -11 276.544 71.8942  51
  -6   4 -11 331.008 79.9850  52
  -6   4 -11 288.469 78.4104  47
  -6   4 -11 202.393 56.6233  42
  -6   4 -11 259.098 74.0594  41
  -6  -4 -11 311.053 70.7842  31
  -6  -4 -11 228.147 57.3003  21
  -6  -4 -11 197.324 55.5000  27
  -6   4 -12 1397.65 105.283  51
  -6  -4 -12 1334.99 88.7548  27
  -6   5  17 1053.49 79.7165  46
  -6   5  17 1269.89 94.9297  50
  -6   5  17 1298.14 95.1526  35
  -6  -5  17 1274.12 94.5929  25
  -6   5  16 133.869 60.8399  50
  -6   5  16 116.187 49.7690  46
  -6   5  16 24.2759 31.9152  49
  -6   5  16 57.8240 41.8736  17
  -6   5  16 24.8798 45.4115  35
  -6   5  16 83.4006 49.5352  29
  -6   5  16 66.8595 40.6799  28
  -6  -5  16 65.8527 43.3761  25
  -6   5  15 1372.70 133.716  50
  -6  -5  15 1333.93 136.107  25
  -6   5  15 1275.38 124.693  28
   6  -5 -15 1230.14 123.759  38
  -6   5  15 1358.86 132.532  29
  -6   5  15 1457.85 138.419  35
  -6   5  15 1264.03 125.607  13
  -6   5  14 1950.37 154.735  44
  -6  -5  14 2159.90 180.771  25
  -6   5  14 2308.51 180.800  28
   6  -5 -14 2342.84 197.439  38
  -6   5  14 2476.02 189.945  35
  -6   5  14 2084.81 173.408  29
  -6   5  14 2050.39 161.398  14
  -6   5  14 2094.61 168.791  13
  -6   5  13 344.737 83.7255  44
  -6  -5  13 178.613 80.2495  25
   6  -5 -13 284.404 78.3072  27
   6  -5 -13 312.817 90.6619  38
  -6   5  13 321.812 101.411  35
  -6   5  13 256.188 82.7582  29
  -6   5  13 314.538 84.2935  14
  -6   5  13 239.125 81.5385  13
  -6  -5  12 2262.33 205.690  25
   6  -5 -12 2472.75 188.200  27
  -6   5  12 2757.39 209.671  29
  -6   5  12 2683.52 211.818  35
  -6   5  12 2418.52 185.541  14
  -6   5  12 2480.90 195.165  13
  -6   5  12 2354.34 182.662  44
   6  -5 -11-39.6570 57.2339  27
  -6  -5  11 67.9564 74.8250  25
  -6   5  11 17.5403 70.6067  35
  -6   5  11-31.3216 54.9103  29
  -6   5  11 27.5539 60.3644  14
  -6   5  11 41.0450 55.5142  13
  -6   5  11-56.5709 59.3104  44
   6  -5 -10 3150.14 209.789  27
  -6  -5  10 3239.10 246.338  25
  -6   5  10 3433.45 237.496  35
  -6   5  10 3150.49 214.205  29
  -6   5  10 3133.73 208.579  14
  -6   5  10 2838.26 203.625  13
  -6   5  10 3106.55 207.550  44
   6  -5  -9 643.061 102.535  27
  -6  -5   9 912.016 141.032  25
  -6   5   9 901.707 132.281  50
  -6   5   9 593.609 113.493  35
  -6   5   9 887.526 118.882  29
  -6   5   9 727.617 108.031  13
  -6  -5   8 7876.72 372.514  25
  -6   5   8 7033.44 583.959   6
   6  -5  -8 7201.92 367.753  45
  -6   5   8 7462.49 330.369  50
  -6   5   8 6771.40 317.915  35
  -6  -5   8 7798.37 644.841  10
  -6  -5   7 5621.12 319.993  25
  -6   5   7 4838.57 488.632   6
  -6   5   7 5317.04 274.243  50
   6  -5  -7 5443.01 329.939  45
  -6   5   7 4849.04 259.902  35
  -6  -5   7 4869.12 515.350  10
  -6  -5   6 1046.84 144.919  25
  -6   5   6 811.131 108.947  50
   6  -5  -6 1099.99 158.709  45
  -6   5   6 684.733 212.627   6
  -6   5   6 1089.55 125.168  35
  -6   5   5 2805.28 371.803   6
  -6   5   5 2800.74 214.818  53
   6  -5  -5 2741.45 240.632  45
  -6   5   5 2546.46 189.752  46
  -6   5   5 2332.80 179.049  50
  -6  -5   5 2688.41 214.113  20
  -6  -5   5 2146.39 336.516  10
  -6  -5   5 2759.59 221.856  25
  -6   5   4 80.7372 107.688   6
  -6   5   4 115.198 56.2770  53
   6  -5  -4-23.7845 58.3683  45
  -6   5   4 50.0286 51.1929  46
  -6  -5   4 310.764 84.9088  20
   6  -5  -4 67.1887 59.7919  38
  -6  -5   4-245.984 155.052  10
  -6   5   4-26.5363 48.5161  28
  -6  -5   4-64.6344 54.5146  25
  -6   5   3-94.4455 67.8005  53
   6  -5  -3 125.050 71.9005  45
  -6   5   3 138.679 46.4082  49
  -6  -5   3-10.2702 23.0470  20
   6  -5  -3 83.8917 48.0265  38
  -6  -5   3 55.4409 57.1767  25
  -6   5   3 428.727 161.845   6
  -6  -5   3-395.962 151.258   3
  -6  -5   2 3114.95 385.666   3
  -6   5   2 3549.77 245.074  53
  -6   5   2 3536.18 228.832  49
   6  -5  -2 3866.93 283.058  45
  -6  -5   2 3765.15 270.986  20
  -6   5   2 3346.11 226.294  37
   6  -5  -2 3451.40 254.371  38
  -6   5   2 3348.70 407.494   9
  -6  -5   2 3770.75 265.832  25
  -6  -5   1 6098.31 553.734   3
  -6   5   1 7176.27 352.420  53
   6  -5  -1 7961.90 404.531  45
  -6   5   1 6567.98 314.233  37
  -6  -5   1 7501.07 377.784  25
  -6  -5   1 6351.05 332.758  26
  -6   5   1 6602.01 576.800   9
  -6   5   0 1356.32 279.222   9
  -6   5   0 1434.32 168.129  53
   6  -5   0 1348.05 174.674  45
  -6  -5   0 1326.18 266.338   3
  -6  -5   0 1488.15 150.857  21
  -6  -5   0 1185.35 153.764  30
  -6   5   0 1324.43 155.401  23
  -6  -5   0 1245.65 155.365  26
  -6   5  -1 380.812 184.796   9
  -6   5  -1 208.461 106.285   8
  -6   5  -1 7.27434 46.1364  16
  -6   5  -1-58.3867 58.0815  54
  -6   5  -1 76.0547 74.1145  53
   6  -5   1-27.3838 54.9788  45
  -6  -5  -1-144.972 122.646   3
  -6  -5  -1 28.8353 66.1440  21
  -6   5  -1 390.573 92.0677  23
  -6  -5  -1 32.5039 57.7333  30
  -6  -5  -1 77.2235 50.4618  26
  -6   5  -2 8865.14 714.733   8
  -6   5  -2 8582.82 710.513   9
  -6   5  -2 8647.22 414.031  54
  -6   5  -2 9169.90 419.883  53
   6  -5   2 8976.43 427.926  45
  -6  -5  -2 8678.36 716.592   3
  -6  -5  -2 9588.76 406.816  21
  -6   5  -2 8671.10 404.123  16
  -6  -5  -2 8478.27 407.389  30
  -6  -5  -2 8940.33 413.730  26
  -6   5  -2 9231.01 417.565  23
  -6   5  -3 117.101 115.551   8
  -6   5  -3 106.595 77.1072  16
  -6   5  -3 58.4395 62.9688  51
   6  -5   3 270.425 89.5511  45
  -6   5  -3 100.729 71.5542  54
  -6   5  -3 59.5398 66.2737  53
  -6   5  -3 22.1969 61.5436  36
  -6  -5  -3 163.438 76.0055  26
  -6  -5  -3 135.428 83.8292  21
  -6   5  -3 10.2496 58.6625  23
  -6   5  -4 23910.5 716.119  12
  -6   5  -4 26556.0 723.479  53
  -6   5  -4 26311.8 739.405  54
  -6   5  -4 24862.0 730.125  51
  -6   5  -4 24738.4 730.735  33
  -6   5  -4 25069.5 719.551  36
  -6  -5  -4 25615.3 709.616  26
  -6  -5  -4 25765.1 683.665  21
  -6   5  -4 25783.0 705.225  16
  -6   5  -5 3806.32 296.497  12
  -6   5  -5 3948.19 283.120  53
  -6   5  -5 3977.89 299.092  51
  -6   5  -5 3728.70 294.034  33
  -6   5  -5 3883.35 289.770  36
  -6  -5  -5 3802.48 279.754  26
  -6  -5  -5 4289.37 287.613  21
  -6   5  -6 13210.6 530.262  12
  -6  -5  -6 14738.8 515.354  21
  -6   5  -6 14041.0 514.404  53
  -6   5  -6 13384.8 527.802  51
  -6   5  -6 13127.6 546.623  55
  -6   5  -6 12980.9 525.109  33
  -6  -5  -6 14535.7 523.038  26
  -6   5  -7 1073.92 160.228  12
  -6   5  -7 1270.20 163.754  51
  -6   5  -7 1099.02 142.335  53
  -6   5  -7 1146.03 177.437  55
  -6  -5  -7 1303.10 162.493  21
  -6   5  -7 1039.74 167.413  39
  -6  -5  -7 1056.21 132.480  31
  -6   5  -7 972.783 152.685  33
  -6  -5  -7 1138.29 151.508  26
  -6   5  -8 851.694 146.160  47
  -6  -5  -8 1271.91 149.644  21
  -6   5  -8 935.061 154.149  39
  -6   5  -8 910.864 146.718  41
  -6  -5  -8 901.988 111.854  31
  -6   5  -8 858.666 133.122  51
  -6   5  -8 787.599 119.761  53
  -6   5  -8 911.945 150.697  55
  -6   5  -9 1216.30 156.570  47
  -6  -5  -9 995.445 121.912  21
  -6   5  -9 1088.28 146.739  39
  -6   5  -9 1114.80 139.077  42
  -6   5  -9 1074.16 142.763  41
  -6  -5  -9 895.684 104.677  31
  -6   5  -9 1217.63 137.379  51
  -6   5  -9 1129.54 152.580  52
  -6   5  -9 954.715 137.292  55
  -6   5 -10 777.116 114.968  47
  -6  -5 -10 671.426 87.1365  21
  -6   5 -10 681.053 93.3645  51
  -6   5 -10 686.142 107.485  52
  -6  -5 -10 709.815 92.7038  27
  -6   5 -10 667.676 109.611  39
  -6   5 -10 675.376 96.3125  42
  -6   5 -10 559.424 97.4407  41
  -6   5 -11-16.0426 39.9181  47
  -6   5 -11 105.393 36.9165  42
  -6   5 -11 14.9492 41.3538  52
  -6   5 -11-34.0745 28.2916  51
  -6  -5 -11-22.4692 34.9073  27
  -6   6  16 70.0624 33.1904  50
  -6   6  16 87.9746 29.0049  49
  -6   6  16 60.8320 34.6479  46
  -6   6  16 109.695 39.1371  35
  -6  -6  16 90.8146 31.4147  25
  -6   6  16 35.1691 27.3235  28
  -6   6  16 49.2896 28.1503  17
  -6   6  15 95.4142 54.1085  46
  -6   6  15 39.2389 43.6674  50
  -6   6  15 62.6480 47.6930  17
  -6   6  15 48.5806 45.2359  35
  -6  -6  15 21.7978 39.8673  25
  -6   6  15 81.3314 47.8533  28
  -6   6  14 3827.83 193.312  50
  -6   6  14 4181.87 217.291  28
  -6  -6  14 3749.28 210.035  25
   6  -6 -14 3667.10 209.538  38
  -6   6  14 4015.11 204.429  35
  -6   6  14 3591.13 186.395  29
  -6   6  14 3436.47 175.547  13
  -6   6  13 62.2390 58.4110  50
  -6  -6  13 242.224 78.6473  25
   6  -6 -13 55.5028 64.2827  38
  -6   6  13 241.362 79.9358  35
  -6   6  13 106.142 51.6695  29
  -6   6  13 196.539 56.6697  13
  -6   6  12 421.382 88.5375  50
  -6  -6  12 276.464 82.9351  25
   6  -6 -12 195.318 86.4152  38
  -6   6  12 236.025 82.1658  35
  -6   6  12 275.239 75.6313  29
  -6   6  12 176.344 61.6792  13
  -6   6  11 1626.18 156.364  50
  -6  -6  11 1913.45 187.069  25
   6  -6 -11 1817.20 204.695  38
  -6   6  11 1717.70 159.962  35
  -6   6  11 1584.68 140.890  29
  -6   6  11 1501.02 139.614  13
   6  -6 -10 86.6202 90.1237  38
  -6   6  10 177.799 66.3780  50
  -6   6  10 139.826 59.8675  35
  -6   6  10 238.920 69.8146  29
  -6  -6  10 189.588 93.3963  25
   6  -6  -9-123.331 89.5177  38
  -6   6   9-106.381 61.8118  50
  -6   6   9-30.3297 61.8073  35
  -6  -6   9 3.82783 72.9236  25
   6  -6  -8 3703.74 303.492  38
  -6   6   8 3433.03 220.701  50
   6  -6  -8 3515.34 267.993  45
  -6   6   8 3390.70 216.760  35
  -6  -6   8 3541.56 264.758  25
  -6   6   7 3013.88 226.516  53
   6  -6  -7 3246.36 289.189  38
   6  -6  -7 3144.85 263.068  45
  -6   6   7 3284.93 212.416  50
  -6   6   7 3036.92 204.846  35
  -6  -6   7 3185.29 253.262  25
  -6   6   6 858.003 123.771  46
   6  -6  -6 961.849 162.251  45
  -6   6   6 854.168 126.093  53
  -6  -6   6 1278.57 169.588  25
   6  -6  -6 981.525 165.855  38
   6  -6  -5 4317.50 313.952  45
  -6   6   5 3959.71 240.429  46
   6  -6  -5 4576.47 334.536  38
  -6   6   5 4513.67 275.289  53
  -6   6   5 4194.93 251.702  28
  -6  -6   5 4590.42 303.057  25
   6  -6  -4 143.504 85.4969  45
  -6   6   4 30.8010 44.4405  17
   6  -6  -4-49.1413 72.8711  38
  -6   6   4-76.6166 73.4482  53
  -6  -6   4-146.304 80.8651  25
  -6   6   4 80.2935 49.7050  28
  -6   6   3 5084.35 291.833  53
  -6   6   3 4880.31 276.849  49
   6  -6  -3 4855.51 337.069  45
  -6   6   3 5516.99 547.730   6
   6  -6  -3 5040.27 328.386  38
  -6  -6   3 5020.78 320.062  25
  -6   6   3 5621.89 569.910   9
   6  -6  -2 13.8826 79.2962  38
   6  -6  -2-20.4506 78.9877  45
  -6   6   2-28.3909 47.5808  37
  -6  -6   2-19.7726 76.3532  25
   6  -6  -1 100.410 93.1881  45
   6  -6  -1 177.363 72.5303  38
  -6   6   1 95.0762 74.1587  54
  -6  -6   1 224.806 67.2517  26
  -6  -6   0 30.5890 42.2181  21
  -6   6   0-11.6998 62.0236  23
  -6   6   0-110.630 64.3840  54
   6  -6   0 62.1738 90.1256  45
  -6  -6   0-102.639 60.6346  26
  -6  -6  -1 5037.15 281.099  21
  -6   6  -1 4132.33 274.174  16
  -6   6  -1 4512.79 289.526  54
  -6   6  -1 4100.76 274.372  23
  -6  -6  -1 4459.32 283.053  26
   6  -6   1 4735.07 329.848  45
   6  -6   2 5669.07 352.429  45
  -6   6  -2 5497.80 332.086  51
  -6   6  -2 6203.92 345.300  54
  -6   6  -2 6101.03 331.729  16
  -6  -6  -2 5421.38 297.832  21
  -6   6  -2 5603.90 334.013  36
  -6   6  -2 5791.38 325.555  23
  -6  -6  -2 5477.44 316.767  26
   6  -6   3 4769.32 312.589  45
  -6   6  -3 4398.91 293.453  54
  -6   6  -3 4546.33 303.909  51
  -6  -6  -3 4145.65 271.080  21
  -6   6  -3 4648.04 289.358  16
  -6   6  -3 4147.39 286.054  36
  -6   6  -3 4471.06 283.895  23
  -6  -6  -3 4293.04 283.084  26
  -6   6  -4 622.276 130.949  12
   6  -6   4 941.485 140.845  45
  -6   6  -4 859.823 136.826  51
  -6   6  -4 659.467 126.024  36
  -6   6  -4 662.157 126.889  33
  -6  -6  -4 1014.79 147.835  26
  -6  -6  -4 1036.00 149.103  21
  -6   6  -5 2683.35 236.023  12
  -6  -6  -5 2399.55 207.463  21
  -6   6  -5 2259.01 214.638  51
  -6   6  -5 2447.92 215.687  36
  -6   6  -5 2117.80 209.000  33
  -6  -6  -5 2199.47 199.120  26
  -6   6  -6 6553.24 361.971  55
  -6   6  -6 7199.84 344.144  51
  -6   6  -6 7532.04 395.374  39
  -6  -6  -6 6861.97 328.746  21
  -6   6  -6 6903.48 353.450  33
  -6   6  -6 6760.60 349.484  12
  -6   6  -7 87.9984 63.4625  51
  -6   6  -7 137.687 84.8701  55
  -6  -6  -7 42.3894 65.6783  21
   6  -6   7 103.125 50.3868  19
  -6   6  -7 122.718 87.5171  39
  -6   6  -7 185.819 71.3859  33
  -6   6  -7 143.535 66.8560  12
  -6   6  -8 602.376 114.813  39
  -6   6  -8 435.626 98.9288  41
  -6  -6  -8 589.859 95.2430  21
   6  -6   8 389.071 65.8417  19
  -6   6  -8 530.247 106.443  55
  -6   6  -8 593.594 90.6808  51
  -6   6  -8 633.065 117.751  52
  -6   6  -8 574.823 105.142  47
  -6   6  -9 222.311 67.9767  47
  -6  -6  -9 192.817 57.0151  21
  -6   6  -9 250.508 74.2051  52
  -6   6  -9 222.845 71.9721  55
  -6  -6  -9 168.743 56.5513  27
  -6   6  -9 276.762 72.2132  39
  -6   6  -9 345.689 76.4751  42
  -6   6  -9 242.211 74.0276  41
  -6   6 -10-28.9200 40.0449  47
  -6   6 -10-47.2337 32.7933  42
  -6   6 -10 20.8136 40.5957  41
  -6   6 -10 9.57765 36.9372  52
  -6  -6 -10-121.433 42.3534  27
  -6   7  15 258.924 40.6672  46
  -6   7  15 209.771 36.3214  17
   6  -7 -15 263.404 41.2486  22
  -6   7  14 18.6743 39.2554  46
  -6   7  14 4.93713 38.7653  49
  -6   7  14 54.6045 37.9751  17
  -6   7  14 49.8343 34.7144  35
  -6  -7  14-30.5174 29.3933  25
  -6   7  14 79.1280 42.2637  28
  -6   7  13 188.026 59.3231  46
  -6   7  13 64.4327 39.7096  50
  -6   7  13 310.811 68.1701  17
  -6   7  13 287.917 59.5701  35
  -6  -7  13 199.085 53.1704  25
  -6   7  13 329.395 71.5911  28
   6  -7 -13 266.194 62.1315  38
  -6   7  12 156.393 64.5444  46
  -6   7  12 106.058 44.9305  50
  -6   7  12 150.735 56.6230  35
  -6   7  12 216.787 67.2601  28
  -6  -7  12 175.818 60.2133  25
   6  -7 -12 222.262 77.1235  38
  -6   7  11 238.247 79.2914  46
  -6   7  11-22.3554 49.0957  50
  -6   7  11 37.2791 48.6089  35
  -6  -7  11 227.552 75.5474  25
  -6   7  11 222.987 81.7727  28
   6  -7 -11 117.390 82.9380  38
  -6   7  10 49.3513 61.9868  46
  -6   7  10-28.2985 49.3455  35
  -6  -7  10 36.0549 60.6309  25
   6  -7 -10 33.6613 66.9272  38
  -6   7   9 10.6427 52.8626  46
  -6   7   9-24.0857 40.9044  35
  -6  -7   9 59.4823 76.0082  25
   6  -7  -9 8.75773 79.8985  38
  -6  -7   8 5317.17 310.713  25
  -6   7   8 4841.90 259.161  46
   6  -7  -8 4768.93 291.945  45
   6  -7  -7 707.850 143.356  38
   6  -7  -7 1019.81 156.536  45
  -6   7   7 810.047 110.317  46
  -6  -7   7 895.440 145.284  25
  -6   7   7 819.958 124.983  28
   6  -7  -6 4263.43 319.169  38
   6  -7  -6 4138.52 252.317  22
  -6   7   6 4170.42 245.645  17
   6  -7  -6 4200.93 301.724  45
  -6   7   6 4005.50 228.257  46
  -6   7   6 4045.52 240.963  28
  -6  -7   6 4544.68 299.400  25
   6  -7  -5 9809.59 469.518  38
  -6   7   5 8648.14 342.891  17
  -6   7   5 9212.91 365.717  49
   6  -7  -5 9299.02 460.247  45
  -6  -7   5 9885.19 441.871  25
  -6   7   5 8959.56 339.863  28
  -6   7   4 1688.13 165.023  49
   6  -7  -4 1480.19 204.506  45
  -6  -7   4 1613.21 193.203  25
   6  -7  -4 1783.56 209.136  38
   6  -7  -3 552.429 141.863  45
  -6   7   3 529.314 98.8267  37
   6  -7  -3 617.917 127.131  38
  -6  -7   3 481.443 113.840  25
   6  -7  -2 3158.45 285.659  45
   6  -7  -2 3282.85 262.375  38
   6  -7  -1 9206.23 410.935  38
   6  -7  -1 10558.6 498.559  45
  -6   7   1 10189.5 409.170  23
   6  -7   0 1928.92 226.569  45
  -6   7   0 1654.06 164.354  23
  -6   7   0 1664.20 173.618  16
  -6  -7  -1 3318.89 209.720  21
  -6   7  -1 3247.80 228.188  16
  -6   7  -1 3363.01 242.962  51
  -6  -7  -1 2913.04 206.811  26
   6  -7   1 3436.93 283.453  45
  -6  -7  -2 243.465 77.4174  21
  -6  -7  -2 143.246 58.9485  26
  -6   7  -2 227.657 76.6322  36
   6  -7   2 158.324 92.4310  45
  -6   7  -2 95.2048 66.3312  51
  -6   7  -3 854.269 140.577  12
   6  -7   3 904.316 144.323  45
  -6   7  -3 1076.58 139.422  51
  -6  -7  -3 958.569 125.015  21
  -6   7  -3 764.506 126.953  33
  -6   7  -3 833.296 126.786  36
  -6  -7  -3 816.178 113.370  26
  -6   7  -4 1965.52 168.873  51
   6  -7   4 1958.98 200.607  19
  -6  -7  -4 1868.55 163.676  21
   6  -7   4 1606.69 167.024  45
  -6   7  -4 1893.96 183.737  33
  -6   7  -4 1728.42 166.956  36
  -6   7  -4 1689.95 176.604  12
  -6   7  -5 1047.61 144.601  55
   6  -7   5 1209.36 147.451  19
  -6  -7  -5 1044.77 125.235  21
  -6   7  -5 1164.79 140.287  33
  -6   7  -5 1227.21 148.123  12
  -6   7  -6 144.228 62.1351  55
  -6  -7  -6 139.807 57.5040  21
   6  -7   6 111.847 59.1783  19
  -6   7  -6 208.250 85.3024  39
  -6   7  -6 184.113 59.5158  33
  -6   7  -6 97.2440 54.9422  12
  -6   7  -7 182.018 71.6236  39
  -6   7  -7 213.414 71.3139  41
   6  -7   7 253.508 60.6194  19
  -6   7  -7 233.433 73.5927  55
  -6   7  -7 206.210 63.7577  52
  -6   7  -7 244.316 81.9052  47
  -6   7  -8 66.0736 49.9343  47
   6  -7   8 114.822 30.9986  19
  -6   7  -8 50.3507 43.7505  55
  -6   7  -8 78.9717 49.4188  52
  -6  -7  -8-19.4436 38.7621  27
  -6   7  -8-2.85574 39.6974  39
  -6   7  -8 66.7136 47.4249  41
  -6   7  -9 199.434 47.8496  47
  -6   7  -9 203.487 44.0536  42
  -6   7  -9 233.653 48.4088  41
  -6   7  -9 201.684 45.8556  52
  -6  -7  -9 354.432 46.5691  27
  -6   8  13 70.0423 30.3294  49
  -6   8  13 47.2941 25.0940  17
  -6   8  13 59.8031 28.4924  37
  -6   8  13 0.19608 21.6012  28
   6  -8 -12 81.7360 37.7481  38
   6  -8 -12 139.535 38.5057  22
  -6   8  12 118.716 44.5266  17
  -6   8  12 126.758 35.8924  46
  -6   8  12 143.817 47.0690  49
  -6  -8  12 161.904 37.6528  25
  -6   8  12 172.956 45.9014  28
   6  -8 -11 101.880 53.5606  38
   6  -8 -11 142.994 50.2126  22
  -6   8  11 154.160 51.9447  17
  -6   8  11 228.511 63.7969  49
  -6   8  11 133.464 44.1865  46
  -6  -8  11 155.016 48.9798  25
  -6   8  11 211.886 55.4071  28
   6  -8 -10 246.287 83.2867  38
   6  -8 -10 158.065 53.2214  22
  -6   8  10 160.214 54.4281  17
  -6   8  10 241.273 70.1350  49
  -6   8  10 250.664 58.3873  46
  -6  -8  10 195.106 62.4677  25
  -6   8  10 134.435 51.9966  28
   6  -8  -9 87.7995 72.7476  38
   6  -8  -9 62.7308 49.3432  22
  -6   8   9 62.2789 47.9681  17
  -6   8   9 161.933 64.1392  49
  -6   8   9 121.035 47.6491  46
  -6  -8   9 77.1729 57.8991  25
  -6   8   9 118.742 56.2852  28
   6  -8  -8-24.9127 77.1993  38
   6  -8  -8 56.5248 45.6362  22
  -6   8   8 122.460 57.4072  17
  -6   8   8 64.3351 64.7498  49
  -6  -8   8 52.3631 62.2306  25
  -6   8   8 41.3956 52.3326  28
   6  -8  -7 434.875 116.175  38
   6  -8  -7 167.356 51.2257  22
  -6   8   7 324.202 70.0427  17
  -6   8   7 477.591 90.2379  49
   6  -8  -7 325.123 87.8070  45
  -6   8   7 346.109 71.6549  28
  -6  -8   7 254.514 82.0661  25
   6  -8  -6 1548.53 185.496  38
  -6   8   6 1336.23 133.006  37
   6  -8  -6 1396.91 131.256  22
  -6   8   6 1299.09 123.573  17
  -6   8   6 1437.36 134.329  49
   6  -8  -6 1540.03 174.824  45
  -6  -8   6 1163.57 144.278  25
   6  -8  -5 549.654 126.675  38
  -6   8   5 493.891 84.0236  49
   6  -8  -5 415.681 108.559  45
  -6   8   5 422.314 82.2561  37
   6  -8  -4 1565.78 192.732  45
  -6   8   4 1202.57 123.770  37
   6  -8  -4 1279.35 170.791  38
   6  -8  -3 2037.86 199.657  38
   6  -8  -3 1824.12 169.427  19
   6  -8  -3 2499.48 241.626  45
  -6   8   3 2177.78 170.329  23
   6  -8  -2 1263.59 158.120  38
   6  -8  -2 1385.18 151.530  19
  -6   8   2 1071.89 125.804  16
   6  -8  -2 1382.46 193.646  45
   6  -8  -1 2020.28 180.927  38
   6  -8  -1 2348.23 238.287  45
   6  -8  -1 2256.33 197.657  19
   6  -8   0 98.6762 87.3009  45
   6  -8   0 25.5159 67.1954  19
   6  -8   1-72.5610 69.6347  19
  -6   8  -1 57.7771 49.6598  36
   6  -8   1 54.2306 78.5755  45
   6  -8   2 506.790 111.241  19
  -6   8  -2 447.888 96.1883  12
  -6   8  -2 327.449 70.2427  36
  -6   8  -2 490.163 93.4075  33
   6  -8   2 282.543 86.7850  45
   6  -8   3 1129.38 140.858  19
  -6   8  -3 971.069 119.534  12
  -6   8  -3 1186.83 128.685  33
   6  -8   3 1031.88 133.823  45
  -6   8  -4 530.079 85.8809  12
  -6   8  -4 562.639 97.3531  55
   6  -8   4 473.051 82.3688  45
  -6  -8  -4 636.082 71.5889  27
  -6   8  -4 614.004 85.7242  33
   6  -8   4 613.294 96.5521  19
  -6   8  -5 102.919 40.5967  12
  -6   8  -5 97.0085 49.4076  55
   6  -8   5 84.7712 50.2645  19
  -6   8  -5 58.3398 44.9618  39
  -6   8  -5 140.973 40.0428  33
  -6  -8  -5 30.7521 28.7568  27
  -6   8  -6 43.3231 42.7164  47
   6  -8   6 136.672 46.8125  19
  -6   8  -6 25.0827 32.4643  55
  -6   8  -6 81.4738 41.4447  52
  -6  -8  -6-7.82869 19.8163  27
  -6   8  -6 84.9269 46.4066  39
  -6   8  -6 113.674 50.2845  41
  -6  -8  -7 32.0666 26.8427  43
  -6   8  -7 30.5128 26.6052  39
  -6   8  -7 43.6428 32.9644  41
  -6   8  -7-0.61536 24.1056  52
  -6   8  -7 81.8299 35.6107  47
   6  -9 -10 182.264 41.2365  38
   6  -9  -9-14.3626 37.0246  38
  -6   9   9 22.6484 25.9443  37
   6  -9  -9 3.15275 14.5123  22
   6  -9  -8 169.539 35.6851  22
  -6   9   8 128.357 32.9224  23
  -6   9   8 209.106 42.5007  37
  -6   9   8 158.491 38.4370  49
   6  -9  -7 33.7352 57.7017  38
   6  -9  -7 63.8874 27.7022  22
  -6   9   7 27.8965 23.2052  23
  -6   9   7 18.9624 24.9090  37
   6  -9  -7-42.3149 24.4162  45
   6  -9  -6 19.4880 52.1497  38
   6  -9  -6 77.4880 43.6848  45
   6  -9  -5 101.932 59.1030  38
  -6   9   5 69.4056 34.1107  16
   6  -9  -5 96.3862 62.0195  45
   6  -9  -4 236.034 78.3652  38
   6  -9  -4 243.259 82.2349  45
   6  -9  -3 127.598 54.2208  38
   6  -9  -3 158.097 77.6155  45
   6  -9  -2 17.3814 45.5486  38
   6  -9  -2-73.2706 41.2083  19
   6  -9  -2-25.3532 64.3806  45
   6  -9  -1 207.311 54.2134  38
  -6   9   1 245.499 53.3242  36
   6  -9  -1 155.448 52.5893  19
   6  -9  -1 282.146 82.3985  45
  -6   9   0 53.5806 34.0616  36
  -6   9   0 135.466 48.1432  33
   6  -9   0 94.8917 50.9699  19
   6  -9   0 73.8015 66.9224  45
   6  -9   1 52.5895 46.2387  19
   6  -9   1-3.96420 55.1929  45
  -6   9  -1-13.4769 31.7767  33
  -6   9  -1 34.8683 38.2558  12
  -6   9  -2 19.4109 35.0346  55
   6  -9   2 10.5709 42.4633  19
  -6   9  -2 88.6141 30.1048  33
  -6   9  -2 54.8243 33.3194  12
   6  -9   3 237.778 48.0569  45
  -6   9  -3 269.001 55.6340  39
   6  -9   3 220.783 56.0767  19
  -6   9  -3 112.495 29.3270  12
  -6   9  -3 212.977 45.4584  55
  -6   9  -4 593.621 65.8656  39
   6  -9   4 907.705 82.1884  19
  -7   0  19 23.1476 31.6966  24
  -7   0  19 35.4069 23.5298  25
  -7   0  18 34.3185 56.3476  24
  -7   0  17 646.891 103.414  24
  -7   0  16-10.7451 66.6423  44
  -7   0  16-30.8349 66.8494  24
  -7   0  15 17794.7 506.153  44
  -7   0  15 17999.4 458.714  50
  -7   0  14 51.3210 79.4060  24
  -7   0  14-3.14974 80.1973  44
  -7   0  14 174.655 63.1007  50
  -7   0  14 64.6325 54.9269  35
  -7   0  13 1808.73 184.110  24
  -7   0  13 1969.69 171.674  35
  -7   0  13 1906.19 179.962  44
   7   0 -12 48.7182 103.181   2
  -7   0  12-14.3428 53.3805  24
  -7   0  12 31.7868 52.2737  35
  -7   0  12-44.2542 64.1898  44
   7   0 -11 2351.14 375.326   2
  -7   0  11 2338.13 191.720  24
  -7   0  11 2038.84 175.973  35
  -7   0  11 1987.59 173.115  44
  -7   0  10 74.7666 54.4209  24
   7   0 -10-351.203 167.161   2
   7   0  -9 532.361 180.610   2
   7   0  -8-74.5689 119.239   2
   7   0  -7 73760.1 1723.18   2
   7   0  -6-50.7487 104.087   2
  -7   0   5 67819.1 1273.55   8
   7   0  -5 71139.2 1579.93   2
  -7   0   4-115.908 74.1739   8
   7   0  -4-159.794 143.035   2
  -7   0   3 108371. 1774.20   8
   7   0  -3 113492. 1909.14   2
  -7   0   2 23.2034 81.4197   8
  -7   0   2 106.605 109.175   1
  -7   0   1 489.889 149.784   8
  -7   0   1 444.836 151.063   1
  -7   0   0 12.4836 78.4415   8
  -7   0   0-92.0705 83.6950   1
  -7   0  -1 5849.72 462.917   1
  -7   0  -2 20.3877 89.1220   1
  -7   0  -3 13081.1 745.743   1
  -7   0  -4-158.745 101.045   1
  -7   0  -4-75.7475 59.9763  30
  -7   0  -4 147.142 73.8937  51
  -7   0  -4 51.5691 55.1232  53
  -7   0  -5-26.1690 40.2799  39
  -7   0  -5 17.4858 57.5001  53
  -7   0  -5 48.9799 55.8399  51
  -7   0  -5-157.013 68.5464  55
  -7   0  -5-50.4030 48.8992   1
  -7   0  -6-8.52591 58.7742  55
  -7   0  -6-2.46538 66.1577  51
  -7   0  -6 123.831 74.1577  53
  -7   0  -6-34.2295 52.8952  30
  -7   0  -7 23880.4 706.979  53
  -7   0  -7 22930.1 700.211  51
  -7   0  -7 24101.3 673.158  30
  -7   0  -8 27.5363 70.0796  53
  -7   0  -8-94.1308 78.1479  51
  -7   0  -8-5.91104 43.2379  30
  -7   0  -9 6322.34 353.438  51
  -7   0  -9 6426.95 366.438  15
  -7   0 -10 27.9642 69.6982  51
  -7   0 -10 13.2975 70.7355  15
  -7   0 -11 194.132 66.9887  51
  -7   0 -11 214.558 75.0186  15
  -7   0 -12-46.9289 40.8983  40
   7   0  12 29.4680 18.9670  48
  -7   0 -12 37.2101 41.8527  15
  -7   0 -13 193.637 37.4485  31
  -7   1  19 453.829 63.8029  24
  -7  -1  19 477.678 59.0004  24
  -7  -1  18 1434.17 121.779  24
  -7   1  18 1282.06 95.5254  50
   7  -1 -17 564.296 89.5078  18
  -7  -1  17 682.015 106.201  24
  -7   1  17 703.370 108.309  24
  -7   1  17 557.717 82.6364  50
  -7   1  17 543.220 94.4966  44
   7  -1 -16 110.989 70.6988  18
  -7  -1  16 22.8684 61.5754  24
  -7   1  16 137.455 86.9652  24
  -7   1  16 12.6074 52.9883  35
  -7   1  16 36.4781 57.1721  50
  -7   1  16 78.7962 73.5319  44
   7  -1 -15 804.022 122.677  18
  -7  -1  15 919.975 133.770  24
  -7   1  15 802.043 133.324  24
  -7   1  15 737.414 110.632  35
  -7   1  15 642.859 122.224  44
   7  -1 -14 334.523 87.7459  18
  -7   1  14 611.358 126.653  24
  -7  -1  14 369.519 100.760  24
  -7   1  14 371.551 91.1729  35
  -7   1  14 291.908 100.288  44
  -7  -1  14 393.853 91.8310  44
   7  -1 -13 665.430 116.013  18
  -7   1  13 670.391 113.735  35
  -7   1  13 699.795 128.727  29
  -7   1  13 1061.44 147.259  24
  -7  -1  13 794.167 127.214  24
  -7   1  13 859.494 131.035  44
  -7  -1  13 740.365 110.524  44
  -7   1  13 891.956 120.700  46
   7  -1 -12 2324.40 374.244   2
   7   1 -12 2440.98 404.510   2
  -7   1  12 2241.75 181.515  46
  -7  -1  12 2217.24 181.152  44
  -7   1  12 2373.08 200.402  44
  -7  -1  12 2372.84 200.182  24
  -7   1  12 2481.68 202.487  24
  -7   1  12 2425.06 191.797  28
  -7   1  12 2536.52 206.041  29
  -7   1  12 2404.63 193.089  35
  -7   1  12 2294.80 195.817  13
   7  -1 -11 289.861 215.478   2
   7   1 -11-55.6096 106.187   2
  -7   1  11 205.976 69.2665  46
  -7   1  11 207.568 71.7930  44
  -7  -1  11 228.328 59.6151  44
  -7   1  11-1.65265 47.8191  28
  -7  -1  11 179.872 72.8670  24
  -7   1  11 274.982 78.4560  24
  -7   1  11 283.710 69.0471  17
  -7   1  11 61.2410 58.1021  35
  -7   1  11 134.289 67.8291  29
  -7   1  11 204.567 71.5531  13
  -7  -1  10 2968.29 211.696  24
  -7   1  10 2952.69 210.016  24
  -7   1  10 3092.55 209.023  44
  -7   1  10 3324.53 219.193  13
   7  -1 -10 2810.50 389.262   2
   7   1 -10 2930.58 397.991   2
  -7   1  10 3296.48 220.595  29
  -7   1  10 3146.49 209.433  35
   7  -1  -9 9937.44 690.143   2
   7   1  -9 10284.7 712.892   2
   7  -1  -8 17105.3 872.879   2
   7   1  -8 18162.0 892.731   2
   7  -1  -7 1912.16 294.290   2
   7   1  -7 1516.80 263.548   2
   7  -1  -6 34195.5 1132.43   2
   7   1  -6 35842.7 1162.71   2
   7  -1  -5 4065.51 386.421   2
   7   1  -5 4158.47 394.741   2
   7  -1  -4 15913.7 742.460   2
   7   1  -4 16702.7 757.789   2
  -7  -1   3 372.886 102.899   8
   7   1  -3 198.936 92.8505   2
  -7   1   2 12684.0 657.917   8
  -7  -1   2 14050.7 690.119   1
  -7   1   1 592.450 184.556   8
  -7   1   1 780.470 177.946   1
  -7  -1   1 880.896 191.492   1
  -7   1   0 212.584 129.218   8
  -7   1   0 223.750 116.040   1
  -7  -1   0 263.457 134.365   1
  -7   1  -1 18864.5 930.355   8
  -7  -1  -1 16653.3 798.657   1
  -7   1  -1 17901.6 790.398   1
  -7   1  -2 902.155 231.022   8
  -7   1  -2 846.886 178.470   1
  -7  -1  -2 669.432 197.051   1
  -7   1  -3 169.862 103.768   1
  -7  -1  -3 146.276 112.628   1
  -7   1  -4 21262.0 657.552  12
  -7   1  -4 22863.9 673.261  54
  -7  -1  -4 20845.8 609.378  53
  -7  -1  -4 22549.2 629.972  51
  -7   1  -4 22757.3 680.914  53
  -7   1  -4 22155.1 673.275  51
  -7   1  -4 21527.2 630.700  55
  -7   1  -4 22061.0 632.863  39
  -7  -1  -4 23456.2 1057.22   1
  -7   1  -4 21082.9 949.617   1
  -7  -1  -4 23401.9 684.729  30
  -7   1  -4 21213.3 628.024  30
  -7   1  -4 21319.1 654.456  33
  -7  -1  -4 20749.8 610.470  26
  -7   1  -5-17.4099 74.3618  55
  -7   1  -5 37.0123 81.8902  51
  -7  -1  -5 138.991 72.5804  53
  -7   1  -5 13.8095 72.0793  53
  -7  -1  -5 203.866 74.5003  51
  -7   1  -5 41.4280 67.0652  39
  -7  -1  -5-184.965 114.620   1
  -7   1  -5-109.799 80.0513   1
  -7  -1  -5 86.6765 68.2035  30
  -7   1  -5 107.508 65.3650  33
  -7   1  -5 52.3287 46.8614  30
  -7  -1  -5 65.5592 51.2615  26
  -7  -1  -6 2688.78 232.765  53
  -7   1  -6 2364.36 234.745  51
  -7   1  -6 2848.28 257.796  53
  -7  -1  -6 2721.87 236.800  51
  -7   1  -6 2824.33 232.505  52
  -7   1  -6 2867.01 251.555  55
  -7   1  -6 2695.35 239.659  39
  -7  -1  -6 2849.17 248.169  30
  -7  -1  -6 2532.67 213.860  26
  -7   1  -7 892.821 130.193  47
  -7   1  -7 865.171 148.447  51
  -7  -1  -7 563.439 114.595  51
  -7   1  -7 731.973 125.909  52
  -7  -1  -7 889.224 141.306  53
  -7   1  -7 785.613 148.036  53
  -7   1  -7 746.208 137.546  55
  -7   1  -7 893.088 146.331  39
  -7   1  -7 673.890 129.491  41
  -7  -1  -7 806.794 136.870  30
  -7  -1  -7 741.661 110.389  26
  -7   1  -8 3773.66 287.169  53
  -7   1  -8 3663.29 261.594  52
  -7   1  -8 3619.25 286.883  51
  -7  -1  -8 3474.13 260.224  51
  -7  -1  -8 3598.95 259.498  30
  -7   1  -8 3658.87 253.515  47
  -7  -1  -8 3949.54 300.185  15
  -7  -1  -9 1479.53 190.636  15
  -7   1  -9 1397.04 173.502  53
  -7   1  -9 1357.21 150.701  52
  -7   1  -9 1530.72 188.794  51
  -7  -1  -9 1411.14 164.911  51
  -7  -1 -10 974.554 128.311  51
  -7   1 -10 1267.97 164.892  51
  -7  -1 -10 1054.24 116.803  21
  -7  -1 -10 1138.18 152.876  15
  -7   1 -10 1033.93 140.514  15
  -7  -1 -11 1440.52 136.223  40
  -7   1 -11 1474.69 150.800  51
  -7  -1 -11 1398.54 147.253  15
  -7   1 -11 1367.79 137.831  15
  -7  -1 -12 1487.83 128.825  31
  -7   1 -12 1202.48 100.768  15
  -7  -1 -12 1361.30 106.996  40
  -7  -1 -13 300.208 43.0569  31
  -7   2  19-31.5737 29.6963  24
  -7  -2  19 38.7733 26.5380  25
  -7   2  18 23.3003 39.8118  24
  -7  -2  18-37.2280 34.6211  24
  -7  -2  18 17.3893 36.0539  25
  -7   2  18-71.5769 47.3810  50
  -7   2  17 1295.26 131.845  44
  -7   2  17 1143.43 118.295  50
  -7   2  17 1227.82 110.925  35
  -7   2  17 1236.88 129.050  24
  -7  -2  17 1307.32 122.673  24
   7  -2 -16 944.310 125.778  18
  -7   2  16 855.492 128.291  44
  -7   2  16 782.023 106.396  35
  -7  -2  16 734.214 106.472  24
  -7   2  16 789.865 117.501  24
   7  -2 -15 1901.06 178.866  18
  -7   2  15 1528.38 145.965  46
  -7   2  15 1736.46 174.357  44
  -7   2  15 1762.37 164.281  35
  -7  -2  15 1672.53 162.652  24
  -7   2  15 1653.19 169.994  24
  -7  -2  14 49.6971 62.7618  24
  -7   2  14 140.893 85.3462  24
  -7   2  14-33.6147 55.6525  28
   7  -2 -14-52.9113 73.5704  18
  -7   2  14-0.54304 48.6675  46
  -7   2  14-18.6801 77.9055  44
  -7   2  14-60.9950 86.3059  29
  -7   2  14 31.6160 63.0160  35
  -7   2  14-16.5736 74.4255  13
  -7  -2  13 5742.53 305.372  24
  -7   2  13 6123.66 313.538  24
  -7   2  13 6149.96 303.641  28
  -7   2  13 6288.57 298.613  17
   7  -2 -13 5971.68 325.302  18
  -7   2  13 6129.36 317.187  44
  -7   2  13 5981.10 302.509  46
  -7   2  13 5519.29 298.857  35
  -7   2  13 5996.92 315.972  29
  -7   2  13 5955.54 319.053  13
  -7   2  12 397.984 92.5546  28
  -7   2  12 516.360 103.663  24
  -7  -2  12 415.645 96.1511  24
  -7   2  12 403.137 88.9775  44
  -7   2  12 705.773 113.187  17
   7  -2 -12 382.687 98.2825  18
  -7   2  12 484.907 104.778  29
  -7   2  12 464.104 98.9228  35
  -7   2  12 524.694 109.492  13
  -7   2  11 242.596 73.8007  28
  -7  -2  11 216.031 71.1164  24
  -7   2  11 301.276 75.8388  24
  -7   2  11 227.849 82.7856  44
   7  -2 -11-59.5843 145.513   2
   7   2 -11 423.080 184.166   2
   7  -2 -11 241.958 84.8468  18
  -7   2  11 158.062 70.2028  29
  -7   2  11 235.289 79.1704  35
  -7   2  11 125.612 60.0913  13
  -7  -2  10 1760.86 164.784  24
  -7   2  10 1630.01 153.961  24
  -7   2  10 1936.09 174.138  28
  -7   2  10 1905.67 169.351  44
   7  -2 -10 1805.66 313.251   2
   7   2 -10 2033.86 346.404   2
  -7   2  10 1800.27 164.789  29
  -7   2  10 1616.51 153.105  35
  -7   2  10 1798.43 166.354  13
   7  -2 -10 1942.17 180.556  18
  -7   2   9 668.131 164.299   6
   7  -2  -9 723.637 190.194   2
   7   2  -9 597.824 180.137   2
  -7   2   8 381.253 138.710   6
   7  -2  -8 134.456 116.967   2
   7   2  -8 474.519 154.606   2
  -7   2   7-48.9084 81.8396   6
   7  -2  -7 156.832 78.9385   2
   7   2  -7 50.9687 84.7234   2
  -7   2   6 880.858 176.055   6
   7  -2  -6 1329.95 239.500   2
   7   2  -6 883.388 206.177   2
   7  -2  -5 206.824 114.170   2
   7   2  -5 228.199 90.5225   2
   7  -2  -4 5540.18 446.240   2
   7   2  -4 6122.80 460.695   2
   7  -2  -3 1193.49 221.361   2
   7   2  -3 1047.31 199.728   2
  -7   2   3 1075.92 171.912   9
  -7  -2   2 6220.78 472.288   1
  -7  -2   2 5608.99 413.247   3
   7   2  -2 5704.33 441.029   2
  -7   2   2 5295.39 386.797   9
  -7  -2   1 30034.5 1043.62   1
  -7   2   1 30834.5 961.477   9
  -7   2   1 29447.9 1087.04   8
  -7   2   0 5883.38 431.922   1
  -7  -2   0 5860.64 480.776   1
  -7   2   0 5486.74 492.930   8
  -7   2   0 6622.45 463.161   9
  -7  -2  -1 338.243 136.356   1
  -7   2  -1 295.596 98.9301   1
  -7   2  -1 99.8956 97.2872   8
  -7  -2  -2 5384.23 489.564   1
  -7   2  -2 5758.58 455.830   1
  -7   2  -2 5406.90 543.323   8
  -7   2  -3 825.709 240.900   8
  -7   2  -3 783.326 135.577  12
  -7   2  -3 1002.35 197.880   1
  -7  -2  -3 669.762 195.431   1
  -7   2  -3 666.354 124.141  53
  -7   2  -3 730.232 134.867  54
  -7   2  -3 787.315 137.121  51
  -7   2  -3 672.694 126.767  16
  -7   2  -3 838.144 142.762  36
  -7  -2  -3 863.159 129.087  30
  -7   2  -3 790.082 133.529  33
  -7  -2  -3 776.641 125.251  26
  -7   2  -4 175.375 87.0645  12
  -7   2  -4 216.605 83.4466  54
  -7   2  -4 97.6724 81.2472  53
  -7   2  -4 172.647 85.7250  55
  -7   2  -4 220.833 96.1384  51
  -7   2  -4 179.342 65.6431  39
  -7  -2  -4 188.696 57.6927  26
  -7   2  -4 205.732 91.5802  36
  -7  -2  -4 221.009 86.5468  30
  -7   2  -4 162.546 78.6622  33
  -7  -2  -4 306.878 149.827   1
  -7   2  -5 1477.24 194.394  12
  -7   2  -5 1424.18 190.588  51
  -7   2  -5 1311.31 183.187  53
  -7   2  -5 1574.06 187.027  55
  -7   2  -5 1314.67 173.126  39
  -7   2  -5 1447.29 168.183  41
  -7   2  -5 1534.80 199.484  33
  -7  -2  -5 1625.12 189.453  30
  -7  -2  -5 1549.25 177.375  26
  -7   2  -6-100.237 73.0919  47
  -7   2  -6-6.39728 80.3369  55
  -7   2  -6 160.151 104.458  51
  -7   2  -6-11.3833 76.7540  53
  -7   2  -6 57.6826 70.8791  39
  -7   2  -6 31.2235 54.7260  41
  -7  -2  -6 42.9371 61.7046  30
  -7   2  -6-19.3654 73.3263  33
  -7  -2  -6 148.124 77.0046  26
  -7  -2  -7 649.467 141.655  15
  -7   2  -7 707.495 118.241  47
  -7  -2  -7 768.739 129.491  51
  -7   2  -7 647.189 140.538  53
  -7   2  -7 744.870 154.403  51
  -7   2  -7 856.051 138.344  52
  -7   2  -7 680.712 133.585  55
  -7   2  -7 545.144 126.415  39
  -7   2  -7 726.203 125.190  41
  -7  -2  -7 771.197 138.198  30
  -7  -2  -7 781.012 126.337  26
  -7   2  -8 277.648 110.277  51
  -7   2  -8 487.851 133.844  53
  -7  -2  -8 348.687 92.1785  51
  -7   2  -8 307.925 94.2834  52
  -7   2  -8 320.105 106.131  55
  -7   2  -8 217.646 89.8628  39
  -7   2  -8 280.284 77.8057  41
  -7   2  -8 298.852 90.6237  47
  -7  -2  -8 193.027 93.8762  15
  -7  -2  -8 407.879 94.0135  26
  -7   2  -9-7.34715 62.4880  47
  -7  -2  -9 59.7216 51.9927  40
  -7   2  -9-112.291 97.8229  53
  -7   2  -9 73.4114 50.3519  52
  -7   2  -9-55.0819 93.4506  51
  -7  -2  -9-76.9639 55.7100  51
  -7  -2  -9 54.0098 77.7282  15
  -7  -2 -10 581.093 94.1780  40
  -7  -2 -10 598.610 89.3126  21
  -7   2 -10 456.346 90.7976  52
  -7   2 -10 449.435 104.552  51
  -7  -2 -10 621.083 115.506  15
  -7   2 -10 339.000 82.7800  15
  -7   2 -11 1163.35 132.692  51
  -7  -2 -11 1343.07 112.959  40
  -7  -2 -11 1236.08 126.906  31
  -7   2 -11 1106.12 110.523  15
  -7  -2 -11 1244.47 98.5690  21
  -7  -2 -12 1304.42 107.878  31
  -7   2 -12 1518.63 121.672  51
  -7   3  18 107.671 39.4070  24
  -7  -3  18 144.638 46.9291  25
  -7   3  18 47.6965 39.1496  50
  -7   3  17 2342.27 156.159  50
  -7   3  17 1940.86 122.310  46
  -7   3  17 2172.43 145.465  24
  -7  -3  17 2380.96 160.754  25
  -7   3  17 2279.60 146.088  35
  -7   3  16 28.1813 46.2579  46
  -7   3  16 42.9602 70.5413  50
  -7   3  16-33.1659 68.7335  44
  -7   3  16 0.21745 54.7276  35
  -7   3  16 0.36759 35.6981  28
  -7   3  16 20.5531 51.3648  24
  -7  -3  16 38.8768 61.6833  25
  -7  -3  16-98.4491 48.7295  24
  -7   3  15 582.604 93.4225  28
  -7   3  15 687.330 107.174  24
  -7  -3  15 700.709 106.662  24
  -7   3  15 635.097 99.3031  17
  -7   3  15 735.462 109.414  46
  -7   3  15 812.917 126.769  44
  -7   3  15 480.182 100.602  35
  -7   3  15 706.772 122.803  29
   7  -3 -15 671.914 101.463  34
  -7   3  15 716.632 125.577  13
  -7   3  14 4.87912 54.8214  28
  -7  -3  14-39.0691 69.6678  24
  -7   3  14 195.519 79.8810  24
  -7   3  14 87.5211 59.8418  17
  -7   3  14 81.0249 85.5693  44
  -7   3  14 34.9957 72.7138  29
   7  -3 -14 99.0007 56.7545  34
  -7   3  14 88.3876 72.9166  35
  -7   3  14 76.0980 72.2238  13
  -7   3  13 1747.22 164.449  24
  -7   3  13 1749.12 172.756  28
  -7  -3  13 1487.98 154.457  24
   7  -3 -13 1682.27 182.351  18
  -7   3  13 1638.53 168.093  35
  -7   3  13 1456.28 171.400  29
   7  -3 -13 1724.59 165.486  34
  -7   3  13 1363.21 158.908  13
  -7   3  13 1486.50 166.201  44
  -7   3  12 213.592 76.3060  28
  -7  -3  12 121.809 63.9509  24
  -7   3  12 183.322 75.9663  24
  -7   3  12 118.869 82.4209  35
  -7   3  12 130.862 79.5307  29
   7  -3 -12 181.718 64.3813  34
  -7   3  12 137.536 64.5785  13
  -7   3  12 159.052 71.2444  44
  -7   3  11 4571.22 258.194  24
  -7   3  11 4611.26 276.978  28
  -7  -3  11 4589.65 268.055  24
  -7   3  11 4703.33 272.161  44
  -7   3  11 4752.54 275.630  35
   7  -3 -11 4828.98 274.159  34
  -7   3  11 4650.53 274.740  29
  -7   3  11 4967.23 279.145  13
  -7   3  10 7232.17 317.836  24
  -7  -3  10 7069.63 328.081  24
  -7   3  10 7714.27 347.717  28
   7  -3 -10 7904.16 635.588   2
   7   3 -10 8126.84 660.836   2
  -7   3  10 8448.55 580.722   6
  -7   3  10 7577.05 337.673  44
  -7   3  10 7810.84 346.116  35
  -7   3  10 7528.61 335.280  29
  -7   3  10 7520.09 331.414  13
  -7   3   9 155.850 69.2067  28
  -7  -3   9 38.4364 38.2823  24
  -7  -3   9 85.6309 61.8757  25
  -7   3   9-139.899 99.2072   6
   7  -3  -9-88.3726 91.3962   2
   7   3  -9 87.2046 120.854   2
  -7   3   9 46.5802 53.0989  50
  -7   3   9-11.0341 57.6230  44
  -7   3   9-11.4665 57.3540  35
  -7   3   9-21.4701 50.6916  29
  -7   3   9-35.2506 47.6858  13
   7  -3  -8 3328.14 388.731   2
   7   3  -8 4129.51 431.593   2
  -7   3   8 3251.60 357.781   6
  -7   3   8 3377.25 218.886  50
  -7   3   8 3283.95 216.981  35
  -7  -3   8 3394.65 226.230  25
  -7   3   8 3320.64 222.933  28
   7  -3  -7 4441.35 424.353   2
   7   3  -7 4204.32 433.245   2
  -7   3   7 3979.92 390.999   6
  -7   3   6 232.628 132.519   6
   7  -3  -6 284.245 127.584   2
   7   3  -6 543.953 157.233   2
   7  -3  -5-64.6910 87.7305   2
   7   3  -5 68.8547 76.7478   2
   7  -3  -4 7753.67 528.365   2
   7   3  -4 8395.66 543.806   2
  -7   3   3 18297.0 806.736   9
  -7  -3   3 19804.0 804.029   3
   7  -3  -3 19142.3 814.538   2
   7   3  -3 19543.1 815.784   2
  -7   3   2 979.179 209.791   9
   7   3  -2 996.443 178.441   2
  -7  -3   2 1045.28 203.183   1
  -7  -3   2 919.482 188.969   3
  -7   3   1 1058.56 197.060   9
   7   3  -1 1475.69 226.382   2
  -7  -3   1 1194.83 230.247   3
  -7  -3   1 978.595 212.917   1
  -7   3   0 190.737 97.5548   9
  -7   3   0 154.498 120.515   8
  -7  -3   0 149.392 103.522   1
   7   3   0 109.006 98.9981   2
  -7  -3  -1 30.7881 68.1072   1
  -7   3  -1 113.737 67.7316  53
  -7   3  -1 120.830 53.1997  54
  -7  -3  -1-8.32696 50.8066  20
  -7   3  -1 243.416 84.0591  23
  -7   3  -1 133.304 65.3984  36
  -7   3  -1-112.000 103.186   9
  -7   3  -1 303.490 151.436   8
  -7   3  -1 136.426 69.0930  16
  -7   3  -2 257.527 147.831   8
  -7   3  -2 465.492 96.1856  12
  -7   3  -2 665.889 125.738  16
  -7  -3  -2 825.664 203.849   1
  -7   3  -2 524.886 117.556  54
  -7   3  -2 376.161 100.691  53
  -7   3  -2 586.990 122.530  23
  -7  -3  -2 523.312 108.381  30
  -7   3  -2 537.130 108.660  36
  -7   3  -2 805.612 129.921  33
  -7  -3  -2 600.051 116.457  26
  -7   3  -3 1993.90 362.386   8
  -7   3  -3 2640.47 238.634  12
  -7   3  -3 2196.52 222.928  54
  -7   3  -3 2079.69 216.734  53
  -7   3  -3 2090.64 220.306  51
  -7  -3  -3 2148.69 328.590   1
  -7   3  -3 2603.30 367.469   5
  -7   3  -3 2292.03 221.803  16
  -7   3  -3 1966.02 206.043  33
  -7   3  -3 2145.19 216.153  36
  -7  -3  -3 2236.66 223.169  30
  -7   3  -3 2136.87 220.110  23
  -7  -3  -3 2059.40 208.355  26
  -7  -3  -4 991.558 145.876  15
  -7   3  -4 1096.43 167.338  12
  -7   3  -4 917.981 282.890   8
  -7   3  -4 1068.12 165.241  54
  -7   3  -4 1174.05 172.360  53
  -7   3  -4 1030.46 164.607  51
  -7  -3  -4 736.419 133.424  26
  -7  -3  -4 1084.91 167.087  30
  -7   3  -4 1250.56 178.498  36
  -7   3  -4 1004.77 158.517  33
  -7  -3  -4 1007.68 230.954   1
  -7  -3  -5 20447.6 639.582  15
  -7   3  -5 20118.1 681.802  12
  -7   3  -5 19235.1 647.425  39
  -7   3  -5 18792.9 654.471  53
  -7   3  -5 18894.7 663.772  51
  -7   3  -5 19696.7 665.033  55
  -7   3  -5 20445.0 687.904  33
  -7  -3  -5 20203.3 665.213  30
  -7  -3  -5 20523.5 646.508  26
  -7  -3  -6 3289.18 265.835  15
  -7   3  -6 3195.66 287.514  12
  -7   3  -6 2928.62 265.875  53
  -7   3  -6 3046.36 276.701  51
  -7   3  -6 3017.82 268.563  55
  -7   3  -6 3141.27 269.433  39
  -7   3  -6 3120.77 252.536  41
  -7   3  -6 3263.13 290.609  33
  -7  -3  -6 3436.04 281.182  30
  -7  -3  -6 3419.16 263.779  26
  -7   3  -7 210.207 90.5247  47
  -7   3  -7 244.489 106.554  55
  -7   3  -7 239.056 117.148  53
  -7   3  -7 229.683 113.125  51
  -7   3  -7 362.371 121.227  39
  -7   3  -7 186.293 93.2093  41
  -7  -3  -7 317.394 99.9677  26
  -7  -3  -7 283.933 104.133  15
  -7  -3  -8 954.024 148.145  15
  -7   3  -8 1084.94 170.866  51
  -7   3  -8 1127.44 164.511  53
  -7   3  -8 1084.48 163.257  55
  -7   3  -8 1053.20 164.890  52
  -7   3  -8 1203.51 157.780  47
  -7   3  -8 1240.96 174.105  39
  -7   3  -8 1007.85 145.497  41
  -7  -3  -8 1078.08 141.616  31
  -7  -3  -8 1021.55 142.014  26
  -7   3  -9 2004.84 194.231  53
  -7   3  -9 1839.18 189.862  51
  -7   3  -9 2079.36 199.146  52
  -7   3  -9 2009.52 183.648  47
  -7  -3  -9 2093.19 179.389  21
  -7   3  -9 1937.95 190.888  39
  -7   3  -9 2051.41 184.974  41
  -7  -3  -9 2187.75 182.487  31
  -7  -3  -9 2001.51 189.251  15
  -7   3 -10 63.2928 53.0642  47
  -7  -3 -10 84.5447 46.8939  21
  -7   3 -10 124.912 69.0893  51
  -7   3 -10 112.066 64.1042  52
  -7  -3 -10 60.4237 46.9879  31
  -7   3 -10 126.342 50.4191  15
  -7   3 -11 215.113 66.3901  51
  -7  -3 -11 185.701 51.1604  31
  -7  -3 -11 136.585 34.3138  27
  -7  -3 -11 147.449 35.2304  21
   7   3  12 2024.24 113.254  48
  -7  -3 -12 1885.65 104.232  31
  -7  -4  18 267.469 43.2104  25
  -7   4  18 268.645 46.0869  50
  -7   4  17 249.729 63.2577  50
  -7   4  17 352.420 57.7627  46
  -7   4  17 305.797 61.4628  35
  -7   4  17 241.075 42.3684  24
  -7  -4  17 288.286 64.2459  25
  -7   4  16 8.55578 47.2645  46
  -7   4  16 1.67846 31.9019  49
  -7   4  16 1.96080 57.2475  50
  -7   4  16-32.6249 33.6048  17
   7  -4 -16-20.3905 40.7308  38
  -7   4  16 62.0804 59.0787  35
  -7   4  16 24.5192 39.6341  28
  -7   4  16 22.8152 38.5296  24
  -7  -4  16 1.90659 63.6422  25
  -7   4  15 695.496 99.7955  17
  -7   4  15 712.049 122.271  50
  -7   4  15 594.780 101.357  46
  -7   4  15 511.517 83.9730  49
  -7   4  15 470.164 96.6332  29
  -7   4  15 627.996 107.641  35
  -7   4  15 525.454 87.1905  28
  -7   4  15 495.559 80.2260  24
  -7  -4  15 553.480 104.523  25
  -7   4  14 58.5195 52.5948  24
  -7  -4  14 101.077 79.1765  25
  -7   4  14 82.7139 57.7421  28
  -7   4  14 247.862 75.5817  17
  -7   4  14 56.2026 72.6394  35
  -7   4  14 103.242 74.6494  29
  -7   4  14 76.5993 69.5222  13
  -7   4  14-15.0686 76.3648  44
  -7   4  14 81.3093 83.0786  50
  -7   4  13 756.316 126.627  28
  -7   4  13 722.184 101.220  24
  -7  -4  13 736.297 127.577  25
  -7   4  13 680.534 121.388  29
  -7   4  13 935.160 141.243  35
  -7   4  13 747.159 121.456  13
  -7   4  13 790.596 124.568  44
  -7  -4  12 6332.82 330.338  25
  -7   4  12 6479.30 332.501  28
  -7   4  12 6703.50 327.016  35
  -7   4  12 6201.96 311.788  29
  -7   4  12 6104.36 305.022  13
  -7   4  12 6247.89 306.544  44
  -7  -4  11 705.851 129.794  25
  -7   4  11 789.784 127.302  28
  -7   4  11 897.820 136.309  35
  -7   4  11 821.217 118.549  29
  -7   4  11 863.314 122.727  13
  -7   4  11 935.437 141.186  50
  -7   4  11 707.792 116.295  44
  -7  -4  10 3436.29 246.945  25
  -7   4  10 3757.78 248.141  50
  -7   4  10 3628.60 242.298  35
  -7   4  10 3333.76 226.504  29
  -7   4  10 3472.74 225.857  13
  -7  -4   9 1748.01 183.992  25
  -7  -4   9 1506.17 153.393  24
  -7   4   9 1684.92 285.269   6
  -7   4   9 1548.38 165.990  50
  -7   4   9 1642.02 165.786  35
  -7   4   9 1439.75 152.171  29
  -7   4   9 1713.93 157.203  13
  -7   4   8 560.852 109.433  50
  -7   4   8 446.930 108.261  28
  -7  -4   8 780.500 114.019  24
  -7  -4   8 733.952 128.478  25
  -7   4   8 729.210 118.733  35
  -7   4   8 450.350 80.0541  29
  -7   4   8 804.184 200.779   6
  -7   4   7 963.762 126.476  50
  -7   4   7 1129.71 139.628  46
  -7  -4   7 950.348 122.754  24
  -7  -4   7 996.933 141.837  25
  -7   4   7 1120.35 139.566  28
  -7  -4   7 716.285 116.998  20
  -7   4   7 1172.58 135.602  35
  -7   4   7 1406.29 254.743   6
  -7   4   6 6510.22 303.574  50
  -7   4   6 6788.29 317.599  46
  -7  -4   6 6010.33 305.216  24
  -7   4   6 6499.73 310.866  28
  -7  -4   6 6330.50 327.310  25
  -7   4   6 6605.01 316.198  17
  -7  -4   6 6222.78 332.867  20
  -7   4   6 6165.56 283.925  35
  -7   4   6 6103.75 520.203   6
  -7   4   5 247.593 76.8724  53
  -7   4   5 258.280 74.3262  17
  -7  -4   5 214.740 72.8589  20
  -7   4   5 176.942 62.4300  46
  -7   4   5 222.008 66.4566  50
  -7   4   5 280.215 76.0343  49
  -7   4   5-50.4644 96.5417   6
  -7   4   5 119.205 50.2175  28
  -7  -4   5-18.1555 68.2080  25
  -7   4   4 278.089 80.5200  53
  -7   4   4 62.7677 60.8717  49
  -7   4   4 56.9013 117.470   6
  -7  -4   4 46.8625 61.2048   3
  -7  -4   4 212.127 82.0415  20
  -7  -4   4 6.59662 60.9388  25
  -7   4   3 5259.39 303.389  53
  -7  -4   3 5993.20 340.609  20
  -7  -4   3 5566.45 481.994   3
  -7   4   3 5806.43 302.125  37
  -7  -4   3 5719.43 315.750  25
  -7   4   3 4933.03 471.142   9
  -7   4   2-40.9512 115.048   9
   7  -4  -2-47.9955 47.3337   2
  -7  -4   2 179.583 104.800   3
  -7   4   2-115.897 88.2285  53
  -7  -4   2-59.1994 51.2069  20
  -7   4   2 39.2872 50.2104  37
  -7  -4   2-156.735 76.3454  25
  -7   4   1 59336.1 1667.96   9
  -7  -4   1 58788.2 1539.85   1
  -7  -4   1 61553.7 1684.56   3
  -7   4   1 61720.7 1070.27  53
  -7   4   1 57677.4 947.715  49
  -7  -4   1 61256.0 1119.10  20
  -7   4   1 60934.2 987.913  37
  -7  -4   1 62893.8 1055.69  30
  -7  -4   1 60958.3 1047.88  25
  -7   4   0 1097.01 241.800   9
  -7   4   0 999.313 230.176   8
  -7  -4   0 1243.68 266.343   3
  -7  -4   0 1404.99 256.399   1
  -7   4   0 1169.04 160.656  53
  -7   4   0 1226.74 150.052  49
  -7   4   0 1417.96 166.647  16
  -7  -4   0 1478.51 181.645  20
  -7   4   0 1342.65 154.622  37
  -7  -4   0 1510.08 173.440  30
  -7   4   0 1430.54 166.002  23
  -7   4  -1 7111.66 648.167   8
  -7   4  -1 7166.25 612.669   9
  -7  -4  -1 7344.23 636.984   3
  -7  -4  -1 7339.07 568.867   1
  -7   4  -1 7581.42 391.361  54
  -7   4  -1 7170.34 385.123  53
   7  -4   1 8208.21 398.633  45
  -7   4  -1 7347.70 375.570  16
  -7   4  -1 7035.27 351.254  37
  -7  -4  -1 7542.18 387.323  30
  -7   4  -1 7614.94 384.738  36
  -7   4  -1 7680.60 389.772  23
  -7  -4  -1 7727.21 392.404  26
  -7   4  -2-20.3210 115.328   8
  -7   4  -2 66.3433 58.2461  16
  -7   4  -2 129.093 85.5055  53
  -7   4  -2 56.6751 69.3707  54
   7  -4   2 114.812 71.6752  45
  -7  -4  -2-127.522 102.916   1
  -7   4  -2 190.001 67.5022  36
  -7  -4  -2 158.780 84.0026  30
  -7  -4  -2 108.159 80.0814  26
  -7   4  -2 176.461 86.6760  23
  -7   4  -3 3657.88 287.950  12
  -7   4  -3 4140.66 305.290  54
  -7   4  -3 4194.83 306.840  53
  -7   4  -3 3624.65 288.870  51
  -7   4  -3 4060.96 304.405  36
  -7   4  -3 3955.89 296.730  33
  -7  -4  -3 4019.23 299.207  30
  -7   4  -3 4289.39 307.678  23
  -7  -4  -3 4262.68 302.208  26
  -7   4  -3 4370.17 307.129  16
  -7   4  -4 14579.3 576.704  12
  -7  -4  -4 14180.3 497.133  15
  -7   4  -4 13160.0 541.091  54
  -7   4  -4 13321.4 541.818  53
  -7   4  -4 12299.0 529.361  51
  -7   4  -4 13267.2 547.984  33
  -7  -4  -4 13861.0 544.934  30
  -7   4  -4 12952.7 538.122  36
  -7  -4  -4 14163.2 543.356  26
  -7   4  -5 1168.45 181.182  12
  -7  -4  -5 1117.29 154.943  15
  -7   4  -5 1011.45 163.687  39
  -7   4  -5 1031.89 170.315  51
  -7   4  -5 1168.66 174.789  53
  -7   4  -5 1091.15 178.085  55
  -7  -4  -5 1081.26 170.967  30
  -7   4  -5 1143.10 180.707  36
  -7   4  -5 1172.12 187.049  33
  -7  -4  -5 1466.56 188.569  26
  -7  -4  -6 40.1880 62.1087  15
  -7   4  -6-9.72224 86.4493  12
  -7   4  -6 0.39829 76.3142  53
  -7   4  -6 58.2606 83.9663  51
  -7   4  -6-34.7574 86.2861  55
  -7   4  -6 85.3498 85.1187  39
  -7  -4  -6 45.5135 48.9914  31
  -7   4  -6 118.030 97.7479  33
  -7  -4  -6 65.9926 77.2442  26
  -7  -4  -7 1145.37 147.509  15
  -7   4  -7 1278.10 168.779  51
  -7   4  -7 1095.21 171.120  55
  -7   4  -7 1215.08 165.497  53
  -7   4  -7 1172.37 161.920  47
  -7  -4  -7 1268.92 161.895  21
  -7   4  -7 1288.50 178.165  39
  -7   4  -7 1196.02 160.556  41
  -7  -4  -7 1140.40 133.842  31
  -7  -4  -7 1424.80 164.841  26
  -7   4  -8 67.3506 66.4049  47
  -7  -4  -8 69.7311 65.6998  21
  -7   4  -8-13.2899 66.1803  39
  -7   4  -8 34.7098 56.2193  42
  -7   4  -8-23.4699 62.1993  41
  -7  -4  -8 68.5308 51.1284  31
  -7   4  -8 77.1958 81.4559  51
  -7   4  -8-0.64599 70.5149  53
  -7   4  -8-30.0880 69.9617  52
  -7   4  -8 78.1633 75.2245  55
  -7   4  -9 116.223 63.2998  47
  -7  -4  -9 86.4983 60.6481  21
  -7   4  -9 52.7597 70.0534  39
  -7   4  -9-80.4244 46.6255  42
  -7   4  -9 30.5794 54.8160  41
  -7  -4  -9 84.6298 52.8372  31
  -7   4  -9 64.1569 60.7408  51
  -7   4  -9 63.8011 75.2437  52
  -7   4  -9 18.3951 58.4630  53
  -7   4  -9 20.2203 68.2776  55
  -7   4 -10 247.925 66.9137  51
  -7   4 -10 192.876 63.4156  52
  -7  -4 -10 226.177 55.8983  21
  -7   4 -10 221.202 62.7769  47
  -7  -4 -10 201.121 53.3097  31
  -7  -4 -10 183.398 48.8498  27
  -7   4 -11 45.0079 34.0582  51
  -7  -4 -11 37.3265 26.3912  27
  -7  -4 -11 7.80400 22.1758  21
  -7   5  17 508.371 59.7312  50
  -7   5  17 471.630 52.9397  46
  -7  -5  17 525.603 61.0419  25
  -7   5  16 2935.91 158.157  50
  -7   5  16 2391.04 126.647  49
  -7   5  16 2459.17 142.664  46
  -7   5  16 2568.85 136.567  17
  -7   5  16 2046.70 111.835  37
  -7   5  16 2726.45 153.047  35
  -7  -5  16 2499.88 154.331  25
  -7   5  16 2473.20 135.879  28
  -7   5  15 1890.73 140.334  49
  -7   5  15 1968.69 150.178  46
  -7   5  15 2217.05 160.444  50
  -7   5  15 2032.69 148.834  17
   7  -5 -15 1626.32 143.267  38
  -7   5  15 2289.05 161.249  35
  -7  -5  15 2116.67 162.342  25
  -7   5  15 1787.43 140.195  28
  -7   5  14 2480.34 180.447  50
  -7   5  14 2607.04 189.608  46
  -7   5  14 2503.40 180.553  17
   7  -5 -14 2689.16 214.641  38
  -7   5  14 2559.14 184.828  35
  -7   5  14 2540.01 177.064  29
  -7  -5  14 2257.81 182.940  25
  -7   5  14 2263.97 175.495  28
  -7  -5  13 4344.51 266.979  25
  -7   5  13 4147.79 250.496  28
   7  -5 -13 4144.17 287.316  38
  -7   5  13 3746.83 219.721  29
  -7   5  13 3825.55 234.197  35
  -7   5  13 3617.60 215.673  13
  -7   5  13 4017.57 237.956  50
  -7  -5  12 1952.12 189.374  25
  -7   5  12 2351.25 201.073  28
  -7   5  12 2463.64 199.788  35
  -7   5  12 2207.67 176.607  29
  -7   5  12 2158.14 173.839  13
  -7   5  12 2395.99 194.507  50
  -7   5  11 67.4084 70.4596  28
  -7  -5  11 25.4861 80.3876  25
  -7   5  11-4.84053 76.4928  35
  -7   5  11 4.74847 58.7139  29
  -7   5  11-11.7551 58.9509  13
  -7   5  11-45.8367 69.4758  50
  -7   5  10 164.571 91.8812  28
  -7  -5  10 214.767 91.7554  25
  -7   5  10 27.7596 51.4603  29
  -7   5  10 37.0878 69.0673  35
  -7   5  10 164.356 61.0973  13
  -7   5  10 208.685 88.4805  50
  -7   5   9 306.921 93.1488  28
  -7  -5   9 162.796 88.9945  25
  -7   5   9 144.010 65.1890  50
   7  -5  -9 305.940 89.4316  45
  -7   5   9 223.161 83.9504  35
  -7   5   8 805.597 134.788  28
  -7  -5   8 593.289 125.130  25
  -7   5   8 541.847 100.823  35
   7  -5  -8 565.419 118.905  45
  -7   5   8 841.004 125.480  46
  -7   5   8 669.846 108.506  50
  -7  -5   7 106.844 57.6101  20
  -7   5   7 184.078 71.2893  28
  -7  -5   7 89.7339 81.8175  25
  -7   5   7 209.109 72.0965  35
  -7   5   7 101.082 53.8747  46
   7  -5  -7 119.961 97.5661  45
  -7   5   7 105.852 65.5530  50
  -7   5   6 273.112 126.747   6
  -7   5   6 367.789 86.0689  46
  -7   5   6 227.084 78.4445  50
   7  -5  -6 317.098 94.3255  45
  -7   5   6 373.904 95.8988  53
  -7   5   6 472.352 104.547  17
  -7  -5   6 352.212 90.1221  20
  -7   5   6 413.210 88.6394  35
  -7   5   6 464.275 99.6260  28
  -7  -5   6 286.363 94.5725  25
  -7   5   5 4901.27 296.511  53
  -7   5   5 5101.80 292.706  49
  -7   5   5 5206.26 277.801  50
  -7   5   5 4617.50 271.301  46
   7  -5  -5 5363.97 344.608  45
  -7   5   5 5129.15 286.273  17
  -7  -5   5 5345.52 327.463  20
  -7  -5   5 5221.78 316.827  25
  -7   5   5 4806.23 267.876  28
  -7   5   5 4976.65 510.793   6
  -7   5   4-16.6158 80.5986  53
  -7   5   4 112.660 59.6706  46
  -7   5   4 63.0923 58.8950  49
  -7   5   4 156.914 60.4273  17
  -7  -5   4 176.462 72.8177  20
   7  -5  -4 89.5582 68.4237  38
  -7  -5   4 97.8190 66.5367  25
  -7   5   4 174.270 59.8470  28
  -7  -5   3 8773.82 645.604   3
  -7   5   3 9021.62 413.329  53
  -7   5   3 8776.24 380.918  49
   7  -5  -3 9930.78 468.097  45
  -7   5   3 8583.06 358.689  46
  -7   5   3 8327.26 354.552  17
  -7  -5   3 9275.38 442.629  20
  -7   5   3 8598.14 382.914  37
   7  -5  -3 9592.77 429.455  38
  -7   5   3 7990.94 655.003   9
  -7  -5   3 8755.76 425.355  25
  -7  -5   2 3969.82 460.397   3
  -7   5   2 4253.88 286.648  53
  -7   5   2 4032.13 260.539  49
   7  -5  -2 4355.90 319.175  45
  -7   5   2 4000.42 250.354  17
  -7  -5   2 4358.07 310.132  20
  -7   5   2 4255.12 273.671  37
  -7  -5   2 3750.65 289.958  25
  -7   5   2 4715.76 511.141   9
  -7   5   1 20050.1 1049.73   9
  -7  -5   1 21877.3 1063.30   3
  -7   5   1 19844.9 619.056  53
  -7   5   1 21090.2 579.821  49
   7  -5  -1 21100.2 675.677  45
  -7   5   1 19153.4 567.078  37
  -7  -5   1 19622.0 584.936  30
  -7  -5   1 19720.8 610.766  26
  -7   5   1 20411.2 613.932  23
  -7   5   0 2179.49 360.059   9
  -7   5   0 3218.92 429.704   8
  -7   5   0 2760.05 243.401  54
  -7   5   0 2944.59 246.672  53
   7  -5   0 2688.92 246.795  45
  -7   5   0 2732.55 236.890  16
  -7   5   0 2588.69 215.560  37
  -7  -5   0 2520.48 216.204  30
  -7  -5   0 2612.00 234.033  26
  -7   5   0 2693.20 237.263  23
  -7   5  -1 525.116 120.050  16
   7  -5   1 469.499 124.152  45
  -7   5  -1 599.234 122.000  54
  -7   5  -1 433.642 108.324  53
  -7   5  -1 687.519 127.755  23
  -7   5  -1 441.127 114.792  36
  -7  -5  -1 462.616 108.284  30
  -7  -5  -1 620.530 123.370  26
  -7   5  -2 231.126 94.9096  16
   7  -5   2 370.046 97.6059  45
  -7   5  -2 144.591 87.6105  51
  -7   5  -2 112.119 85.6366  54
  -7   5  -2 193.327 67.9815  53
  -7  -5  -2 229.515 76.9501  21
  -7   5  -2 32.1689 68.1779  23
  -7  -5  -2 167.367 78.9343  30
  -7   5  -2 38.6713 68.9714  36
  -7  -5  -2 229.556 85.7985  26
  -7   5  -3 109.564 89.2435  12
  -7   5  -3 238.797 101.652  51
   7  -5   3 121.773 68.6572  45
  -7   5  -3 122.449 88.7285  54
  -7   5  -3 5.89466 88.1973  53
  -7   5  -3 271.311 103.523  36
  -7   5  -3 146.971 101.244  33
  -7   5  -3 165.041 82.9346  23
  -7  -5  -3 247.779 90.1898  26
  -7   5  -3 104.457 74.4927  16
  -7  -5  -3 225.143 100.858  21
  -7   5  -4 2909.86 265.788  12
  -7   5  -4 2886.59 245.503  53
  -7   5  -4 2759.86 253.359  51
  -7   5  -4 3337.57 272.233  36
  -7   5  -4 2677.97 253.930  33
  -7  -5  -4 3398.81 264.394  26
  -7  -5  -4 3655.70 260.399  21
  -7   5  -5 1101.09 169.678  12
  -7  -5  -5 1070.56 149.630  21
  -7   5  -5 997.672 163.930  55
  -7   5  -5 1195.53 176.730  51
  -7   5  -5 982.505 153.182  53
  -7   5  -5 932.789 148.860  36
  -7   5  -5 822.042 156.640  33
  -7  -5  -5 1135.07 161.508  26
  -7   5  -6 8493.01 411.236  12
  -7   5  -6 7732.23 403.123  55
  -7   5  -6 8639.11 385.052  53
  -7   5  -6 8303.86 397.743  51
  -7  -5  -6 9183.38 389.744  21
  -7   5  -6 8084.70 410.670  39
  -7   5  -6 8541.56 411.031  33
  -7  -5  -6 8941.68 397.005  26
  -7   5  -7 2262.79 216.707  39
  -7   5  -7 2070.33 194.246  41
   7  -5   7 2349.18 168.797  19
  -7  -5  -7 2057.53 182.131  21
  -7   5  -7 2253.49 201.328  51
  -7   5  -7 2385.99 192.928  53
  -7   5  -7 2166.87 211.493  55
  -7   5  -7 1959.84 200.762  47
  -7   5  -8 364.655 92.8514  39
  -7   5  -8 457.813 85.0415  42
  -7   5  -8 309.103 81.2833  41
  -7  -5  -8 414.316 87.6296  21
  -7   5  -8 367.275 82.0342  53
  -7   5  -8 314.391 84.3138  52
  -7   5  -8 434.339 92.2413  51
  -7   5  -8 329.164 92.2799  55
  -7   5  -8 374.979 96.5811  47
  -7   5  -9 11.7767 55.7448  39
  -7   5  -9 88.4974 41.5482  42
  -7   5  -9-13.0754 43.2210  41
  -7   5  -9-5.68120 45.1770  51
  -7   5  -9 0.47887 48.2962  52
  -7   5  -9 9.19834 42.6145  47
  -7  -5  -9 29.1246 43.0034  21
  -7   5 -10-3.68008 35.2767  47
  -7   5 -10-52.4952 37.3345  52
  -7   5 -10 38.6788 32.0954  51
  -7  -5 -10-6.70921 30.8211  27
  -7  -5 -10-5.82779 25.3444  21
  -7   6  16 45.7411 30.0205  46
  -7  -6  16 21.6795 20.4858  25
  -7   6  15 798.290 78.1421  53
  -7   6  15 884.547 87.0087  49
  -7   6  15 813.701 82.4360  50
  -7   6  15 991.741 96.0278  46
  -7   6  15 892.257 87.9333  17
   7  -6 -15 755.525 76.6700  38
  -7   6  15 939.178 85.3919  37
  -7   6  15 876.944 84.8550  35
  -7  -6  15 972.310 95.9844  25
  -7   6  15 975.558 92.8771  28
  -7   6  14 373.804 71.8393  53
  -7   6  14 396.829 78.7729  46
  -7   6  14 329.571 69.0832  50
  -7   6  14 419.534 81.2663  49
  -7   6  14 444.992 79.8569  17
   7  -6 -14 356.176 74.0513  38
  -7   6  14 369.620 74.7989  35
  -7   6  14 390.002 76.6016  28
  -7  -6  14 333.227 75.9854  25
  -7   6  13 176.681 63.3182  50
  -7   6  13 184.156 72.1673  46
  -7   6  13 256.434 85.9196  17
   7  -6 -13 152.373 72.6640  38
  -7   6  13 227.611 69.2501  35
  -7   6  13 298.945 81.1722  28
  -7  -6  13 123.772 61.5756  25
  -7   6  12 414.818 86.1235  50
  -7   6  12 342.318 95.1836  46
  -7   6  12 470.876 104.138  17
   7  -6 -12 358.404 108.330  38
  -7   6  12 488.372 93.3352  35
  -7   6  12 516.821 108.377  28
  -7  -6  12 604.128 116.433  25
   7  -6 -11 1438.86 187.418  38
  -7   6  11 1179.55 130.372  50
  -7   6  11 1327.12 150.172  46
  -7   6  11 1103.82 130.120  35
  -7  -6  11 1281.57 155.823  25
  -7   6  11 1193.06 150.689  28
  -7   6  10 1435.54 158.669  53
   7  -6 -10 1532.26 199.261  38
  -7   6  10 1384.93 159.130  46
  -7   6  10 1335.97 142.680  50
  -7   6  10 1209.82 137.436  35
  -7  -6  10 1572.21 181.961  25
  -7   6  10 1397.68 162.366  28
  -7   6   9 65.0115 49.7245  53
  -7   6   9 41.8508 51.8968  50
  -7   6   9 31.2299 62.9983  46
   7  -6  -9 112.247 70.9378  45
   7  -6  -9 63.2930 89.3655  38
  -7   6   9-12.4844 51.6537  35
  -7  -6   9-13.1267 71.9455  25
  -7   6   9-12.1615 67.2119  28
  -7   6   8 100.055 71.7705  53
  -7   6   8 210.666 80.1725  46
   7  -6  -8 173.454 96.7841  45
  -7   6   8 198.444 69.3901  50
  -7   6   8 247.365 97.3600  17
   7  -6  -8 161.214 97.8253  38
  -7   6   8 289.435 76.9043  35
  -7   6   8 213.108 87.6364  28
  -7  -6   8 285.159 101.029  25
  -7   6   7 416.460 90.8401  46
   7  -6  -7 446.628 115.967  45
  -7   6   7 272.626 84.8290  50
  -7   6   7 457.016 103.202  17
   7  -6  -7 321.539 108.612  38
  -7   6   7 344.695 94.7629  53
  -7   6   7 403.819 94.5128  28
  -7  -6   7 464.837 112.391  25
  -7   6   6 1455.68 168.589  49
   7  -6  -6 1532.75 198.324  45
  -7   6   6 1522.91 158.597  46
  -7   6   6 1265.19 156.480  17
   7  -6  -6 1690.58 211.523  38
  -7   6   6 1573.02 173.057  53
  -7  -6   6 1892.74 201.234  25
  -7   6   6 1404.80 156.380  28
  -7   6   5 444.289 94.6702  46
  -7   6   5 608.048 121.905  49
   7  -6  -5 647.815 140.524  45
  -7   6   5 521.744 106.061  17
   7  -6  -5 567.120 127.832  38
  -7   6   5 477.695 102.007  53
  -7  -6   5 559.257 119.184  25
  -7   6   5 407.891 91.8187  28
  -7   6   4 9337.27 390.381  49
   7  -6  -4 10096.1 486.043  45
  -7   6   4 9127.27 373.789  17
  -7   6   4 9454.11 415.218  53
  -7  -6   4 10179.8 459.550  25
  -7   6   4 8874.27 391.301  37
   7  -6  -4 10119.4 464.921  38
  -7   6   3 1720.28 171.294  49
   7  -6  -3 1365.05 195.323  45
  -7   6   3 1364.02 167.090  53
  -7  -6   3 1270.94 180.838  25
  -7   6   3 1295.39 153.233  37
   7  -6  -3 1511.07 183.635  38
   7  -6  -2 5078.04 352.047  45
  -7   6   2 4569.16 275.422  37
   7  -6  -2 4630.65 295.762  38
  -7   6   2 4468.58 288.300  53
  -7  -6   2 4465.55 280.074  26
  -7   6   1-42.2441 51.9585  54
  -7   6   1-36.7585 56.5155  53
   7  -6  -1 134.522 97.0716  45
  -7   6   1 107.694 81.3509  23
  -7   6   1 90.0902 60.3787  37
  -7   6   1 90.8497 72.0137  16
  -7  -6   1 145.266 72.1722  26
   7  -6   0 145.505 99.6548  45
  -7   6   0-11.7301 56.8892  53
  -7   6   0-43.2221 63.3510  54
  -7  -6   0 145.283 59.4055  21
  -7   6   0-15.5221 58.4235  23
  -7  -6   0 99.6110 64.4093  26
  -7   6   0 64.4795 69.1629  16
   7  -6   1 1796.80 203.636  45
  -7   6  -1 1397.33 170.200  54
  -7   6  -1 1441.88 165.229  53
  -7   6  -1 1295.65 160.598  16
  -7  -6  -1 1408.18 154.087  21
  -7   6  -1 1565.05 188.951  36
  -7  -6  -1 1519.38 171.618  26
  -7   6  -1 1322.87 168.294  23
   7  -6   2 1602.07 187.103  45
  -7   6  -2 1908.96 189.684  53
  -7   6  -2 1284.90 173.034  51
  -7   6  -2 1746.10 193.703  54
  -7   6  -2 1743.89 189.797  16
  -7  -6  -2 1455.32 158.169  21
  -7   6  -2 1595.79 188.403  36
  -7   6  -2 1719.85 180.978  23
  -7  -6  -2 1610.41 173.637  26
  -7   6  -3 608.075 128.562  12
   7  -6   3 565.524 112.684  45
  -7   6  -3 601.616 122.715  51
  -7   6  -3 437.999 95.6230  53
  -7   6  -3 602.261 125.310  36
  -7   6  -3 601.275 132.667  33
  -7  -6  -3 834.956 133.064  26
  -7  -6  -3 612.055 115.933  21
  -7   6  -3 823.073 130.444  16
  -7   6  -4 1438.71 178.568  12
  -7  -6  -4 1663.43 164.905  21
  -7   6  -4 1395.00 154.316  53
  -7   6  -4 1161.02 152.396  51
  -7   6  -4 1230.83 168.559  33
  -7   6  -4 1356.48 168.213  36
  -7  -6  -4 1626.30 175.726  26
  -7   6  -5 10.8047 70.7473  12
  -7  -6  -5 93.9784 66.0121  21
  -7   6  -5 158.718 94.4461  55
  -7   6  -5-19.3922 68.9090  51
  -7   6  -5 128.171 67.0450  53
  -7   6  -5 156.440 85.5149  39
  -7   6  -5 146.498 84.8685  33
  -7  -6  -5 34.9896 61.1813  26
  -7   6  -6 65.0996 78.7937  55
  -7   6  -6-42.5460 47.3486  51
  -7   6  -6 16.5312 49.0858  53
  -7  -6  -6-41.6239 60.0324  21
   7  -6   6-2.24051 43.6215  19
  -7   6  -6 59.0827 79.1247  39
  -7   6  -6-40.0270 59.3856  33
  -7   6  -6-137.087 77.1920  12
  -7   6  -7 182.587 75.5292  39
  -7   6  -7 175.124 64.9122  41
  -7  -6  -7 217.093 73.0473  21
   7  -6   7 109.169 42.3664  19
  -7   6  -7 252.057 82.1358  55
  -7   6  -7 182.978 70.8524  52
  -7   6  -7 242.245 68.6157  51
  -7   6  -7 137.290 67.5502  47
  -7   6  -8 1138.43 121.240  39
  -7   6  -8 900.856 94.8559  42
  -7   6  -8 970.222 107.713  41
  -7  -6  -8 1104.40 103.140  21
  -7   6  -8 1172.84 99.3287  51
  -7   6  -8 1168.90 122.483  52
  -7   6  -8 1340.25 128.312  55
  -7   6  -8 1243.22 124.034  47
  -7   6  -9 28.1262 28.8512  47
  -7   6  -9 4.58795 28.5537  41
  -7   6  -9 3.76740 32.9769  52
  -7  -6  -9 91.7887 33.1555  27
  -7   7  14-11.3905 29.6279  46
  -7   7  14 56.1709 32.1738  49
  -7   7  14 28.5872 30.9295  17
   7  -7 -14 22.7215 28.5249  22
  -7   7  14 56.9824 33.6001  37
  -7  -7  14 45.9616 30.2496  25
  -7   7  14-37.9813 28.8143  28
  -7   7  13 80.3633 43.7509  46
  -7   7  13 142.083 51.4620  49
  -7   7  13 98.2551 48.1905  17
   7  -7 -13 125.529 55.0614  38
  -7   7  13 64.8796 35.7463  35
  -7   7  13 118.669 47.1619  28
  -7  -7  13-4.57447 37.9464  25
  -7   7  12 81.9461 59.3295  49
  -7   7  12 67.2762 43.1527  50
  -7   7  12 31.7222 44.9793  46
  -7   7  12 94.0153 59.7744  17
   7  -7 -12-6.77616 58.2147  38
  -7   7  12-35.3428 40.5295  35
  -7  -7  12-10.9332 46.8568  25
  -7   7  12-13.5735 45.8128  28
  -7   7  11 110.033 50.5695  50
  -7   7  11 123.911 64.9721  49
  -7   7  11 156.664 64.7634  46
  -7   7  11 88.0498 57.6211  17
   7  -7 -11 133.770 77.2028  38
  -7   7  11 57.0110 37.7965  35
  -7   7  11 77.9345 61.0920  28
  -7  -7  11 130.942 69.9954  25
  -7   7  10 68.3940 65.6796  49
  -7   7  10 29.3730 54.4739  46
  -7   7  10 21.2508 55.5935  17
   7  -7 -10-0.33865 77.0132  38
  -7   7  10-30.4560 49.8532  35
  -7   7  10-42.7549 63.7553  28
  -7  -7  10-13.4840 71.9289  25
   7  -7  -9 23.5567 85.0959  38
  -7   7   9 4.75066 55.4693  17
  -7   7   9 4.97209 65.2906  49
  -7   7   9 20.7674 53.3250  46
  -7   7   9-17.4170 61.7075  28
  -7  -7   9-128.576 76.8162  25
   7  -7  -8 1572.29 197.774  38
   7  -7  -8 1157.02 122.254  22
  -7   7   8 1337.01 147.128  17
  -7   7   8 1586.21 162.850  49
   7  -7  -8 1243.74 159.853  45
  -7   7   8 1378.92 139.569  46
  -7  -7   8 1686.59 180.074  25
  -7   7   8 1395.90 142.455  28
   7  -7  -7 205.001 96.5640  38
  -7   7   7 251.482 73.3413  17
  -7   7   7 225.632 66.3397  46
  -7   7   7 220.516 81.3385  49
   7  -7  -7 253.598 95.6762  45
  -7  -7   7 282.586 106.891  25
  -7   7   7 218.997 72.5200  28
  -7   7   6 715.388 115.223  49
   7  -7  -6 721.491 140.031  45
  -7   7   6 612.557 103.353  17
   7  -7  -6 838.872 154.672  38
  -7   7   6 775.374 122.916  37
  -7   7   6 697.282 103.703  28
  -7  -7   6 673.208 127.369  25
  -7   7   5 82.4926 61.4894  49
   7  -7  -5 74.2535 84.5391  45
  -7   7   5 8.18235 47.1761  17
   7  -7  -5 107.232 84.3564  38
  -7   7   5 42.3158 62.8344  37
  -7  -7   5-7.90254 91.7393  25
  -7   7   4 3402.57 219.232  49
   7  -7  -4 3728.05 297.508  45
  -7   7   4 3182.16 221.859  37
   7  -7  -4 3617.73 268.155  38
  -7   7   4 3330.14 229.521  54
  -7  -7   4 3746.90 274.376  25
   7  -7  -3 220.010 113.951  45
  -7   7   3 135.771 77.9849  23
   7  -7  -3 142.657 79.6882  38
  -7   7   3 113.007 70.9508  37
  -7   7   3 170.606 68.7962  54
   7  -7  -2 440.504 126.321  45
  -7   7   2 366.233 93.1953  23
   7  -7  -2 372.526 83.5633  38
  -7   7   2 285.628 80.6867  54
  -7   7   2 319.447 99.9458  16
  -7   7   1 192.110 83.3286  23
  -7   7   1 194.160 71.1043  54
  -7   7   1 306.444 87.0687  16
   7  -7  -1 107.013 88.9279  45
   7  -7   0 1820.77 210.676  45
  -7   7   0 1505.30 157.712  54
  -7   7   0 1547.12 164.505  16
  -7   7   0 1680.88 180.597  36
  -7  -7   0 1805.08 158.207  26
  -7   7   0 1580.08 163.167  23
   7  -7   1 7259.17 378.380  45
  -7   7  -1 7097.68 342.308  51
  -7   7  -1 7521.25 334.368  54
  -7   7  -1 7280.08 330.765  16
  -7  -7  -1 7016.40 281.478  21
  -7   7  -1 7568.11 360.791  36
  -7   7  -1 7216.53 326.715  23
  -7  -7  -1 7189.97 310.954  26
  -7   7  -2 5377.06 308.579  12
   7  -7   2 4968.10 295.229  45
  -7   7  -2 5131.04 285.378  51
  -7  -7  -2 5321.53 253.066  21
  -7   7  -2 5479.47 272.391  16
  -7   7  -2 5652.82 317.700  33
  -7   7  -2 4755.00 279.318  36
  -7  -7  -2 5230.00 263.893  26
  -7   7  -3 2558.63 210.975  12
   7  -7   3 2114.08 184.702  45
  -7   7  -3 2171.11 177.036  51
  -7   7  -3 2620.47 208.289  33
  -7   7  -3 2328.90 189.828  36
  -7  -7  -3 2369.70 176.823  26
  -7  -7  -3 2417.09 170.916  21
  -7   7  -4 975.959 113.825  51
  -7   7  -4 1170.15 148.002  55
   7  -7   4 936.991 124.279  19
  -7  -7  -4 891.407 105.932  21
  -7   7  -4 1065.19 132.592  33
  -7   7  -4 878.567 123.404  12
  -7   7  -5 407.937 71.7609  51
  -7   7  -5 489.638 92.9101  55
  -7   7  -5 397.028 97.9143  39
  -7  -7  -5 333.419 67.2868  21
   7  -7   5 412.255 81.9453  19
  -7   7  -5 397.805 77.1911  33
  -7   7  -5 442.649 88.5205  12
  -7   7  -6 160.593 67.4435  39
  -7   7  -6 105.391 53.5707  41
  -7   7  -6 73.2478 56.3553  55
   7  -7   6 111.082 41.9478  19
  -7   7  -7 41.3124 38.4557  47
   7  -7   7 2.02617 11.7676  19
  -7   7  -7 59.5379 39.4684  55
  -7   7  -7 49.1090 39.1143  52
  -7  -7  -7 101.172 35.3059  27
  -7   7  -7 56.1694 41.1842  39
  -7   7  -7 65.7725 40.5373  41
  -7   7  -8 191.846 39.9354  47
  -7   7  -8 267.438 44.3392  52
  -7   8  12 117.478 38.2398  49
  -7   8  12 52.9872 26.4858  17
   7  -8 -12 105.195 33.7398  38
  -7   8  12 102.865 37.0990  37
  -7   8  12 99.1706 32.7503  28
  -7   8  11 62.0846 41.2477  49
  -7   8  11 53.9475 30.1750  46
  -7   8  11 60.0929 38.0206  17
   7  -8 -11 87.0365 29.8176  22
   7  -8 -11 105.133 51.4864  38
  -7   8  11 27.1086 38.9867  37
  -7  -8  11 54.7814 36.3252  25
  -7   8  11 89.2143 40.6648  28
  -7   8  10 56.2908 36.3016  46
  -7   8  10 44.9881 44.6144  49
  -7   8  10-23.1716 36.2705  17
   7  -8 -10 51.8411 29.4838  22
   7  -8 -10 83.0465 64.7419  38
  -7   8  10 33.9132 42.2277  37
  -7  -8  10 28.9489 42.2509  25
  -7   8  10 28.4446 36.6275  28
  -7   8   9 133.285 45.3173  46
  -7   8   9 101.747 56.7382  49
  -7   8   9 108.382 46.6794  17
   7  -8  -9 76.0234 33.7815  22
   7  -8  -9 173.022 73.5445  38
  -7   8   9 116.619 58.2954  37
  -7  -8   9 154.774 67.4440  25
  -7   8   9 104.341 49.8649  28
   7  -8  -8 440.830 82.7592  45
  -7   8   8 483.565 86.7710  49
  -7   8   8 404.355 69.1650  17
   7  -8  -8 585.287 112.621  38
  -7   8   8 346.876 73.5430  37
  -7  -8   8 340.152 80.6539  25
  -7   8   8 271.334 58.3431  28
   7  -8  -7 165.384 90.1552  38
  -7   8   7-48.5460 39.4218  17
   7  -8  -7 82.8547 53.2891  45
  -7   8   7 197.650 60.8449  49
  -7   8   7 124.814 53.8704  37
   7  -8  -6 122.208 73.3606  38
  -7   8   6 50.2174 43.7007  37
  -7   8   6 51.6080 46.0096  49
   7  -8  -6 80.0425 71.9489  45
   7  -8  -5 462.670 103.711  38
  -7   8   5 583.372 93.0692  23
  -7   8   5 434.838 75.2751  37
   7  -8  -5 658.729 131.422  45
   7  -8  -4 133.749 96.8375  45
   7  -8  -4 12.3136 39.8602  19
  -7   8   4 34.8124 43.0656  23
   7  -8  -4 97.5150 70.4908  38
   7  -8  -3 239.268 77.4454  38
   7  -8  -3 192.946 67.7359  19
  -7   8   3 62.8207 52.5230  23
   7  -8  -3 159.709 95.5113  45
  -7   8   3 106.608 53.3475  16
   7  -8  -2 106.858 48.7978  38
   7  -8  -2 345.384 82.2771  19
  -7   8   2 282.658 69.3698  23
   7  -8  -2 313.333 113.002  45
  -7   8   2 273.445 67.5671  16
   7  -8  -1 1408.78 151.653  19
  -7   8   1 1301.47 122.929  16
   7  -8  -1 1380.66 176.714  45
  -7   8   1 1373.08 144.276  36
  -7   8   1 1411.11 131.180  51
  -7   8   0 2065.03 166.642  36
   7  -8   0 2283.04 186.626  19
   7  -8   0 1943.93 192.225  45
   7  -8   1 1530.52 155.685  19
[truncated: 203,984 more chars]
