# Supplementary material for: Synthesis, crystal structure and in vitro anti-proliferative activity of 2-[(4-acetyl­phen­yl)carbamo­yl]phenyl acetate
Source: Acta Crystallogr E Crystallogr Commun. 2023 Oct 5;79(Pt 11):999–1002. doi: 10.1107/S2056989023008526 (PMC10626967; doi:10.1107/S2056989023008526)
Supplement: Supplementary file 2 [file e-79-00999-Isup2.hkl]

data_I                                                                          
_shelx_title ' bmk2106c in P2(1)/n'                                             
_shelx_refln_list_code          4                                               
_shelx_F_calc_maximum      138.20                                               
_exptl_crystal_F_000       624.00                                               
_reflns_d_resolution_high  0.7914                                               
                                                                                
loop_                                                                           
 _space_group_symop_operation_xyz                                               
 'x, y, z'                                                                      
 '-x+1/2, y+1/2, -z+1/2'                                                        
 '-x, -y, -z'                                                                   
 'x-1/2, -y-1/2, z-1/2'                                                         
                                                                                
_cell_length_a    11.6286                                                       
_cell_length_b     8.6913                                                       
_cell_length_c    15.8180                                                       
_cell_angle_alpha  90.000                                                       
_cell_angle_beta  110.380                                                       
_cell_angle_gamma  90.000                                                       
                                                                                
_shelx_F_squared_multiplier     1.000                                           
                                                                                
loop_                                                                           
 _refln_index_h                                                                 
 _refln_index_k                                                                 
 _refln_index_l                                                                 
 _refln_F_squared_calc                                                          
 _refln_F_squared_meas                                                          
 _refln_F_squared_sigma                                                         
 _refln_observed_status                                                         
   2   0   0      16644.85      15090.45        45.85 o                         
   4   0   0       2244.18       2343.07        18.82 o                         
   6   0   0       2557.62       2876.05        56.93 o                         
   8   0   0         68.40         88.38         8.26 o                         
  10   0   0         89.11         95.00         5.70 o                         
  12   0   0          3.34          3.25         0.88 o                         
   1   1   0       4294.37       4204.94        11.98 o                         
   2   1   0       4159.34       4079.06        21.04 o                         
   3   1   0       2702.36       2504.33        16.44 o                         
   4   1   0       1283.18       1216.10        12.86 o                         
   5   1   0         20.45         25.54         2.05 o                         
   6   1   0         11.76         10.88         1.24 o                         
   7   1   0          2.88          4.21         1.31 o                         
   8   1   0         60.84         67.43         4.36 o                         
   9   1   0         16.85         14.04         0.79 o                         
  10   1   0         42.47         46.91         1.59 o                         
  11   1   0          5.01          4.56         0.67 o                         
  12   1   0          2.08          1.31         0.53 o                         
  13   1   0          0.34          0.55         0.29 o                         
   0   2   0        305.64        367.55         8.58 o                         
   1   2   0         10.20          9.97         1.26 o                         
   2   2   0       1734.85       1517.80         8.57 o                         
   3   2   0       1587.15       1591.77        26.52 o                         
   4   2   0        144.49        124.92         3.67 o                         
   5   2   0        469.83        522.89         8.61 o                         
   6   2   0        282.55        296.24         6.77 o                         
   7   2   0         82.79        108.65         4.21 o                         
   8   2   0          0.35          0.40         0.55 o                         
   9   2   0          4.04          3.56         0.69 o                         
  10   2   0         21.40         15.46         0.98 o                         
  11   2   0          9.10          9.21         0.82 o                         
  12   2   0          4.13          3.27         0.54 o                         
  13   2   0          0.39          0.26         0.28 o                         
   1   3   0          0.05          0.40         0.33 o                         
   2   3   0       1282.36       1235.53        12.21 o                         
   3   3   0          6.42          6.38         0.71 o                         
   4   3   0         13.78         10.54         1.45 o                         
   5   3   0          0.29          1.08         0.93 o                         
   6   3   0          2.22          1.53         1.24 o                         
   7   3   0          4.52          2.73         0.94 o                         
   8   3   0          6.59          6.86         0.59 o                         
   9   3   0          0.39          0.13         0.47 o                         
  10   3   0          7.03          6.36         0.66 o                         
  11   3   0         11.06         10.74         0.81 o                         
  12   3   0          0.21         -0.16         0.37 o                         
  13   3   0          1.61          2.18         0.45 o                         
   0   4   0        883.87        865.04         9.48 o                         
   1   4   0          3.60          2.72         0.57 o                         
   2   4   0       1229.23       1313.37        13.29 o                         
   3   4   0        288.54        331.81         5.31 o                         
   4   4   0         28.64         16.69         1.60 o                         
   5   4   0         51.68         59.00         3.58 o                         
   6   4   0        175.36        172.73         6.59 o                         
   7   4   0         22.41         24.18         1.00 o                         
   8   4   0          1.22          2.26         0.59 o                         
   9   4   0         13.98         14.53         0.83 o                         
  10   4   0         32.72         38.08         1.21 o                         
  11   4   0         25.88         28.70         0.90 o                         
  12   4   0         12.72         11.98         0.74 o                         
   1   5   0         72.76         70.47         3.73 o                         
   2   5   0         20.23         23.53         1.93 o                         
   3   5   0          4.32          2.01         0.84 o                         
   4   5   0          1.38          0.95         1.00 o                         
   5   5   0         22.63         20.70         3.20 o                         
   6   5   0         20.27         24.32         1.11 o                         
   7   5   0         52.64         48.68         1.43 o                         
   8   5   0         48.23         53.51         1.50 o                         
   9   5   0         42.87         45.59         1.18 o                         
  10   5   0          4.12          4.11         0.47 o                         
  11   5   0          0.36         -0.27         0.27 o                         
  12   5   0         20.60         20.37         0.96 o                         
   0   6   0        917.41        963.77        18.55 o                         
   1   6   0        100.46         93.65         4.08 o                         
   2   6   0        159.43        154.89         5.41 o                         
   3   6   0         16.27         12.54         2.26 o                         
   4   6   0          8.65          9.56         0.98 o                         
   5   6   0         99.17        101.61         2.98 o                         
   6   6   0          0.41         -0.48         0.58 o                         
   7   6   0          0.79          0.88         0.50 o                         
   8   6   0         36.62         41.29         1.32 o                         
   9   6   0          0.06          0.20         0.35 o                         
  10   6   0          6.32          5.10         0.49 o                         
  11   6   0          0.69          0.62         0.33 o                         
   1   7   0         79.78         90.73         1.92 o                         
   2   7   0        146.64        147.99         2.51 o                         
   3   7   0         44.22         41.57         1.68 o                         
   4   7   0         69.52         71.40         3.78 o                         
   5   7   0        102.39        112.62         5.73 o                         
   6   7   0         27.14         31.21         1.91 o                         
   7   7   0         26.23         29.91         1.26 o                         
   8   7   0         10.30          8.86         0.66 o                         
   9   7   0          0.02          0.47         0.36 o                         
  10   7   0          0.44          0.64         0.24 o                         
   0   8   0         20.57         17.24         1.38 o                         
   1   8   0         82.01         87.96         2.05 o                         
   2   8   0        125.43        140.53         3.20 o                         
   3   8   0        205.33        219.92         3.91 o                         
   4   8   0         39.80         41.72         1.98 o                         
   5   8   0         13.92         13.58         1.38 o                         
   6   8   0          0.46          1.04         0.96 o                         
   7   8   0         31.99         38.12         1.89 o                         
   8   8   0          0.02          0.45         0.35 o                         
   9   8   0         29.33         26.19         0.79 o                         
   1   9   0          1.32          1.23         0.59 o                         
   2   9   0          0.00         -0.31         0.51 o                         
   3   9   0          6.12          5.68         0.71 o                         
   4   9   0         12.39         11.12         1.22 o                         
   5   9   0          9.34          8.52         0.97 o                         
   6   9   0          1.84          1.57         0.42 o                         
   7   9   0          0.48         -0.30         0.30 o                         
   0  10   0         30.14         41.52         3.04 o                         
   1  10   0          3.14          3.64         1.20 o                         
   2  10   0          0.14          1.28         0.67 o                         
   3  10   0         10.75          8.77         1.03 o                         
   4  10   0          1.30          1.11         0.48 o                         
   5  10   0          0.74          0.21         0.73 o                         
 -13   0   1         15.58         17.07         2.16 o                         
 -11   0   1         99.86        111.67         4.43 o                         
  -9   0   1          4.44          4.09         0.70 o                         
  -7   0   1          7.77          8.48         1.92 o                         
  -5   0   1        481.71        508.39         7.51 o                         
  -3   0   1       4625.30       4501.91        30.09 o                         
  -1   0   1        107.24         84.55         1.44 o                         
   1   0   1       2097.44       1965.44        14.81 o                         
   3   0   1         88.20         96.37         3.62 o                         
   5   0   1        348.05        478.11        12.85 o                         
   7   0   1        127.46        105.87         8.38 o                         
   9   0   1         75.45         61.42         2.83 o                         
  11   0   1        184.63        195.74         4.43 o                         
  13   0   1          0.49          1.41         1.05 o                         
 -13   1   1         23.88         23.73         1.07 o                         
 -12   1   1         34.33         36.02         1.68 o                         
 -11   1   1          1.02          0.66         0.76 o                         
 -10   1   1          7.06          8.86         0.78 o                         
  -9   1   1         20.41         15.25         0.81 o                         
  -8   1   1        117.25        142.17         6.06 o                         
  -7   1   1         17.29         13.89         1.93 o                         
  -6   1   1          3.13          0.72         0.72 o                         
  -5   1   1        185.64        195.36         4.18 o                         
  -4   1   1        900.85        845.39        25.16 o                         
  -3   1   1        171.32        182.98         4.16 o                         
  -2   1   1       3480.85       3223.48        14.66 o                         
  -1   1   1        656.87        640.31         5.09 o                         
   0   1   1         99.67        120.56         2.09 o                         
   1   1   1        921.47        890.63         7.28 o                         
   2   1   1        489.47        538.97         5.67 o                         
   3   1   1          7.72          2.76         1.63 o                         
   4   1   1       1499.34       1487.20        12.32 o                         
   5   1   1         36.96         40.26         2.17 o                         
   6   1   1        423.93        462.08         9.40 o                         
   7   1   1        296.24        321.24        10.08 o                         
   8   1   1         40.33         44.06         1.23 o                         
   9   1   1        146.34        146.57         2.52 o                         
  10   1   1         31.37         31.11         1.77 o                         
  11   1   1         15.34         13.23         1.02 o                         
  12   1   1          1.18          0.71         0.35 o                         
  13   1   1          3.71          3.43         0.61 o                         
 -13   2   1          3.16          2.95         0.46 o                         
 -12   2   1         54.70         59.61         1.67 o                         
 -11   2   1          1.78          2.27         0.61 o                         
 -10   2   1          0.71         -0.39         0.40 o                         
  -9   2   1          0.15         -0.11         0.88 o                         
  -8   2   1         70.60         70.35         5.67 o                         
  -7   2   1        523.92        546.10        10.73 o                         
  -6   2   1        513.75        532.62        20.58 o                         
  -5   2   1          0.42          4.24         2.16 o                         
  -4   2   1        774.46        678.37        10.74 o                         
  -3   2   1         18.36         10.18         0.83 o                         
  -2   2   1        362.03        350.24         3.61 o                         
  -1   2   1      10077.34       9361.70        27.72 o                         
   0   2   1       4553.91       4236.48        10.98 o                         
   1   2   1        850.66        779.96         5.06 o                         
   2   2   1         60.15         52.21         1.62 o                         
   3   2   1         47.70         55.49         2.65 o                         
   4   2   1         32.32         28.57         1.92 o                         
   5   2   1         16.21         11.64         1.65 o                         
   6   2   1        100.25         98.68         3.82 o                         
   7   2   1          2.52          4.24         1.28 o                         
   8   2   1          4.52          6.85         0.55 o                         
   9   2   1          0.45         -0.33         0.48 o                         
  10   2   1         63.89         60.41         1.83 o                         
  11   2   1         67.53         70.46         1.97 o                         
  12   2   1         24.82         20.55         1.00 o                         
  13   2   1          0.83          1.15         0.51 o                         
 -13   3   1          0.12          0.31         0.25 o                         
 -12   3   1         55.73         64.56         1.52 o                         
 -11   3   1         33.54         35.76         1.26 o                         
 -10   3   1          0.00          0.09         0.48 o                         
  -9   3   1         64.47         65.21         1.69 o                         
  -8   3   1         26.41         27.65         1.36 o                         
  -7   3   1         19.41         21.57         1.95 o                         
  -6   3   1        427.48        416.12         9.15 o                         
  -5   3   1        191.19        197.08         4.81 o                         
  -4   3   1       2726.42       2659.55        30.61 o                         
  -3   3   1        160.09        138.78         2.91 o                         
  -2   3   1        263.91        246.75         4.77 o                         
  -1   3   1        369.97        336.05         5.71 o                         
   0   3   1       3005.50       2921.65        23.48 o                         
   1   3   1        293.17        256.90         4.21 o                         
   2   3   1       1038.50       1069.75        12.22 o                         
   3   3   1       1560.61       1434.81        10.81 o                         
   4   3   1          3.86          0.97         0.71 o                         
   5   3   1        506.27        545.63        12.41 o                         
   6   3   1         44.79         39.30         3.13 o                         
   7   3   1          2.26          1.73         0.61 o                         
   8   3   1          7.37          4.83         0.56 o                         
   9   3   1         13.20         13.26         0.82 o                         
  10   3   1          9.15          7.10         0.60 o                         
  11   3   1         27.02         29.39         1.16 o                         
  12   3   1          0.03          0.37         0.33 o                         
 -13   4   1          0.16          0.42         0.28 o                         
 -12   4   1          1.10          0.19         0.32 o                         
 -11   4   1          2.51          2.23         0.38 o                         
 -10   4   1          1.54          1.40         0.44 o                         
  -9   4   1          0.78          1.59         0.57 o                         
  -8   4   1          8.75          5.85         1.16 o                         
  -7   4   1       1061.10       1097.78         8.20 o                         
  -6   4   1         94.34         78.91         4.36 o                         
  -5   4   1         61.47         56.13         2.98 o                         
  -4   4   1        126.34        125.25         4.06 o                         
  -3   4   1        256.89        305.03         5.52 o                         
  -2   4   1         51.89         50.75         1.81 o                         
  -1   4   1       1144.70       1191.30        16.08 o                         
   0   4   1         10.23         13.86         0.95 o                         
   1   4   1         93.13         99.45         3.28 o                         
   2   4   1         21.59         23.66         1.42 o                         
   3   4   1        131.05        141.45         3.59 o                         
   4   4   1         86.53         97.92         4.40 o                         
   5   4   1        223.37        218.43         7.07 o                         
   6   4   1         39.01         46.97         3.78 o                         
   7   4   1        123.51        135.71         2.13 o                         
   8   4   1          2.79          3.19         0.63 o                         
   9   4   1         15.09         14.51         0.79 o                         
  10   4   1         41.63         44.30         1.24 o                         
  11   4   1          0.00          0.08         0.36 o                         
  12   4   1          3.88          3.96         0.46 o                         
 -12   5   1          0.19          0.28         0.40 o                         
 -11   5   1          9.97         11.51         0.62 o                         
 -10   5   1         56.79         64.04         1.47 o                         
  -9   5   1        179.62        190.51         2.55 o                         
  -8   5   1        221.24        234.62         3.40 o                         
  -7   5   1        356.74        365.55         4.47 o                         
  -6   5   1        115.81        126.21         4.22 o                         
  -5   5   1        121.98        102.79         5.27 o                         
  -4   5   1         40.12         42.04         3.99 o                         
  -3   5   1         28.13         34.77         2.89 o                         
  -2   5   1          0.81          1.04         1.04 o                         
  -1   5   1        559.75        586.70         7.36 o                         
   0   5   1        202.09        219.49         4.75 o                         
   1   5   1         27.96         31.47         2.12 o                         
   2   5   1          4.80          2.80         0.92 o                         
   3   5   1        136.30        131.38         4.54 o                         
   4   5   1         88.37         94.78         6.22 o                         
   5   5   1        296.81        295.80        11.57 o                         
   6   5   1          1.00          1.24         0.71 o                         
   7   5   1         12.59          9.71         0.75 o                         
   8   5   1          2.29          2.08         0.43 o                         
   9   5   1         59.63         68.30         1.48 o                         
  10   5   1          1.95          1.94         0.38 o                         
  11   5   1          6.16          5.63         0.48 o                         
 -11   6   1          7.84          9.03         0.50 o                         
 -10   6   1         17.26         19.19         0.79 o                         
  -9   6   1         21.62         22.87         1.01 o                         
  -8   6   1         29.27         34.04         1.32 o                         
  -7   6   1          0.97          1.05         0.50 o                         
  -6   6   1          1.86          2.83         0.68 o                         
  -5   6   1         40.31         47.26         2.09 o                         
  -4   6   1         44.97         48.75         1.78 o                         
  -3   6   1         50.57         48.49         3.56 o                         
  -2   6   1          2.69          3.28         1.48 o                         
  -1   6   1         25.70         22.49         2.24 o                         
   0   6   1         29.58         31.99         3.21 o                         
   1   6   1        120.45        120.98         5.52 o                         
   2   6   1          3.13          2.28         1.61 o                         
   3   6   1         18.94         18.47         2.05 o                         
   4   6   1          7.01          5.06         0.66 o                         
   5   6   1          0.58          0.54         0.82 o                         
   6   6   1         78.90         81.49         2.15 o                         
   7   6   1         26.44         26.45         1.09 o                         
   8   6   1         10.42          7.78         0.58 o                         
   9   6   1          3.77          2.90         0.42 o                         
  10   6   1          0.00          0.18         0.29 o                         
  11   6   1          6.31          3.70         0.43 o                         
 -10   7   1          7.84          7.20         0.52 o                         
  -9   7   1          0.05          0.05         0.27 o                         
  -8   7   1          8.51          8.07         0.71 o                         
  -7   7   1          3.80          3.70         0.74 o                         
  -6   7   1        165.98        180.06         6.79 o                         
  -5   7   1        209.64        233.99         9.39 o                         
  -4   7   1        584.35        602.77         7.09 o                         
  -3   7   1         23.67         21.84         1.58 o                         
  -2   7   1        200.97        204.37         2.72 o                         
  -1   7   1         73.45         67.96         1.55 o                         
   0   7   1          0.00         -0.37         0.37 o                         
   1   7   1          2.93          1.87         0.38 o                         
   2   7   1         93.45         93.98         2.16 o                         
   3   7   1         29.09         26.26         1.40 o                         
   4   7   1          0.32         -0.52         0.57 o                         
   5   7   1         52.43         52.34         2.54 o                         
   6   7   1         48.25         58.61         1.86 o                         
   7   7   1        113.35        131.30         2.11 o                         
   8   7   1         77.03         80.95         1.56 o                         
   9   7   1          0.42          0.33         0.32 o                         
  10   7   1          3.53          2.56         0.32 o                         
  -9   8   1         11.66         11.21         0.56 o                         
  -8   8   1          1.56          2.24         0.39 o                         
  -7   8   1         25.29         24.82         1.15 o                         
  -6   8   1         38.08         39.62         2.11 o                         
  -5   8   1          5.91          6.21         1.14 o                         
  -4   8   1          1.30          1.11         0.59 o                         
  -3   8   1          8.88          9.00         0.99 o                         
  -2   8   1         63.15         59.00         1.80 o                         
  -1   8   1          3.25          2.37         0.48 o                         
   0   8   1          0.74          0.36         0.63 o                         
   1   8   1          2.09          1.04         0.44 o                         
   2   8   1        168.75        176.26         2.92 o                         
   3   8   1         45.59         49.27         1.66 o                         
   4   8   1         40.81         40.80         1.91 o                         
   5   8   1          6.32          7.57         0.89 o                         
   6   8   1          0.79          0.31         0.71 o                         
   7   8   1         27.64         28.91         1.24 o                         
   8   8   1          0.00         -0.12         0.32 o                         
   9   8   1          2.36          2.87         0.34 o                         
  -8   9   1          1.00          1.38         0.45 o                         
  -7   9   1          0.88          0.93         0.32 o                         
  -6   9   1          3.72          4.00         0.52 o                         
  -5   9   1          1.98          1.36         0.86 o                         
  -4   9   1          1.70          3.76         0.67 o                         
  -3   9   1          3.89          3.23         0.59 o                         
  -2   9   1          0.47          0.28         0.54 o                         
  -1   9   1          5.87          5.55         0.70 o                         
   0   9   1          0.80          0.91         0.46 o                         
   1   9   1          8.59          9.60         0.95 o                         
   2   9   1         30.61         28.56         1.40 o                         
   3   9   1          0.31          0.77         0.49 o                         
   4   9   1          8.85          9.22         1.43 o                         
   5   9   1         11.90         10.62         1.01 o                         
   6   9   1          1.00          0.29         0.36 o                         
   7   9   1          0.75          0.56         0.35 o                         
  -5  10   1          0.00         -0.41         0.41 o                         
  -4  10   1          0.10         -1.02         1.02 o                         
  -3  10   1          0.27         -0.03         1.01 o                         
  -2  10   1          2.47          2.97         0.81 o                         
  -1  10   1          4.27          4.84         1.27 o                         
   0  10   1          0.68          0.90         0.95 o                         
   1  10   1         25.95         31.13         4.94 o                         
   2  10   1          0.83          0.19         0.59 o                         
   3  10   1          7.46          6.56         0.98 o                         
   4  10   1          0.01          0.64         0.46 o                         
   5  10   1          0.11          1.53         0.67 o                         
 -14   0   2          0.35          0.52         0.55 o                         
 -12   0   2          1.48          1.22         1.01 o                         
 -10   0   2         71.93         69.86         2.90 o                         
  -8   0   2         20.19         28.71         5.00 o                         
  -6   0   2       3235.68       3213.64        69.52 o                         
  -4   0   2       6188.97       5811.87        40.38 o                         
  -2   0   2       1225.16        947.77         5.93 o                         
   0   0   2       3661.30       3551.13        20.60 o                         
   2   0   2       8219.63       7810.38        26.04 o                         
   4   0   2       1550.99       1687.84        16.78 o                         
   6   0   2       1131.47       1398.72        28.39 o                         
   8   0   2          0.05          1.60         0.51 o                         
  10   0   2         47.88         38.32         1.83 o                         
  12   0   2          8.71          6.35         1.44 o                         
 -14   1   2          0.74          0.28         0.35 o                         
 -13   1   2         17.75         15.15         0.95 o                         
 -12   1   2         29.75         33.49         1.64 o                         
 -11   1   2         40.81         40.82         1.56 o                         
 -10   1   2         12.08         11.99         0.75 o                         
  -9   1   2         43.28         42.19         1.34 o                         
  -8   1   2         26.35         30.87         5.29 o                         
  -7   1   2        234.73        241.96        12.37 o                         
  -6   1   2        565.74        620.25        11.39 o                         
  -5   1   2          1.90          1.79         0.84 o                         
  -4   1   2       2153.72       1994.21        14.92 o                         
  -3   1   2      11969.03      11742.86        87.05 o                         
  -2   1   2      19100.24      18059.43        39.12 o                         
  -1   1   2        849.78        919.31         6.05 o                         
   0   1   2       1204.50       1128.25         7.79 o                         
   1   1   2          5.74          8.32         0.79 o                         
   2   1   2         97.87        108.01         2.52 o                         
   3   1   2        146.07        168.08         4.61 o                         
   4   1   2       1790.32       1880.01        18.83 o                         
   5   1   2        108.99        114.22         5.32 o                         
   6   1   2        140.02        151.54         5.47 o                         
   7   1   2         13.72         14.69         2.08 o                         
   8   1   2          0.03         -0.67         0.77 o                         
   9   1   2         43.38         52.85         1.71 o                         
  10   1   2        111.53        111.10         2.86 o                         
  11   1   2          3.35          2.70         0.58 o                         
  12   1   2         28.07         26.63         1.03 o                         
 -13   2   2          9.96         10.78         0.71 o                         
 -12   2   2          3.26          2.87         1.00 o                         
 -11   2   2         16.13         14.97         0.93 o                         
 -10   2   2          0.54          0.44         0.56 o                         
  -9   2   2         21.35         23.40         0.87 o                         
  -8   2   2        296.44        296.38        11.74 o                         
  -7   2   2        122.94        102.77         3.84 o                         
  -6   2   2         74.94         75.49         3.55 o                         
  -5   2   2        516.08        531.30         7.32 o                         
  -4   2   2         18.39         12.44         1.19 o                         
  -3   2   2       4037.15       4054.40        24.51 o                         
  -2   2   2       6054.17       5991.58        26.54 o                         
  -1   2   2       7141.44       7045.71        21.33 o                         
   0   2   2       4616.95       4424.94        34.92 o                         
   1   2   2          4.17         13.24         3.24 o                         
   2   2   2        132.62        117.63         3.06 o                         
   3   2   2       1108.78       1094.45        12.65 o                         
   4   2   2          6.38         11.48         1.22 o                         
   5   2   2        282.63        349.89         6.75 o                         
   6   2   2         27.12         33.56         2.73 o                         
   7   2   2        119.55        100.29         5.15 o                         
   8   2   2          2.66          2.71         0.47 o                         
   9   2   2         58.94         49.03         1.57 o                         
  10   2   2         43.36         43.57         1.55 o                         
  11   2   2         24.90         22.22         1.06 o                         
  12   2   2          9.58         10.15         0.65 o                         
 -13   3   2         11.72         11.43         0.58 o                         
 -12   3   2          1.14          0.76         0.44 o                         
 -11   3   2         12.44         14.82         0.81 o                         
 -10   3   2         40.96         40.72         1.34 o                         
  -9   3   2         57.38         56.70         1.56 o                         
  -8   3   2         34.39         32.91         1.00 o                         
  -7   3   2         16.53         17.84         1.75 o                         
  -6   3   2          0.05         -0.44         0.75 o                         
  -5   3   2        393.64        347.85         7.33 o                         
  -4   3   2         42.04         38.43         1.79 o                         
  -3   3   2        493.98        495.08         6.41 o                         
  -2   3   2          6.25          7.96         0.53 o                         
  -1   3   2         95.28         77.50         1.18 o                         
   0   3   2       5939.10       5782.36        54.48 o                         
   1   3   2        195.15        192.30         6.06 o                         
   2   3   2        550.52        571.88        10.02 o                         
   3   3   2         46.62         49.68         3.37 o                         
   4   3   2        166.87        181.05         6.87 o                         
   5   3   2        160.64        184.41         6.29 o                         
   6   3   2        294.11        295.46         8.71 o                         
   7   3   2         14.85         10.24         0.71 o                         
   8   3   2        109.16        107.89         2.08 o                         
   9   3   2          1.39          1.00         0.46 o                         
  10   3   2         87.76         90.17         1.75 o                         
  11   3   2          9.19         11.25         0.85 o                         
  12   3   2         61.03         58.96         2.09 o                         
 -13   4   2          2.38          2.07         0.38 o                         
 -12   4   2         21.44         22.14         0.87 o                         
 -11   4   2          2.07          2.32         0.41 o                         
 -10   4   2          7.63          8.61         0.73 o                         
  -9   4   2          3.78          3.41         0.61 o                         
  -8   4   2         43.68         42.88         1.37 o                         
  -7   4   2          0.24         -0.57         0.57 o                         
  -6   4   2          2.36          3.30         1.08 o                         
  -5   4   2        244.10        235.15         6.46 o                         
  -4   4   2        216.94        185.30         5.99 o                         
  -3   4   2         86.53         88.56         3.19 o                         
  -2   4   2        481.34        545.28         8.10 o                         
  -1   4   2         32.61         25.89         2.06 o                         
   0   4   2        878.29        908.53         7.24 o                         
   1   4   2          7.54         12.25         1.05 o                         
   2   4   2          6.43          3.56         0.73 o                         
   3   4   2          3.45          1.85         0.75 o                         
   4   4   2          5.13          4.12         1.37 o                         
   5   4   2         39.05         31.93         3.40 o                         
   6   4   2         18.27         21.90         1.05 o                         
   7   4   2          1.85          1.68         0.45 o                         
   8   4   2          0.45         -0.12         0.43 o                         
   9   4   2         18.01         17.76         0.94 o                         
  10   4   2          6.73          8.27         0.64 o                         
  11   4   2         25.89         25.66         1.23 o                         
  12   4   2          5.18          5.46         0.58 o                         
 -12   5   2          0.19          0.16         0.30 o                         
 -11   5   2          0.19         -0.28         0.35 o                         
 -10   5   2          4.86          5.12         0.58 o                         
  -9   5   2         34.64         39.23         1.39 o                         
  -8   5   2         22.49         26.88         1.23 o                         
  -7   5   2         66.21         75.20         1.84 o                         
  -6   5   2         58.17         64.47         1.63 o                         
  -5   5   2          1.12          0.84         1.35 o                         
  -4   5   2        206.16        232.28         7.54 o                         
  -3   5   2        484.64        489.03        10.36 o                         
  -2   5   2          0.74          3.12         2.87 o                         
  -1   5   2        924.79        996.91        11.71 o                         
   0   5   2        145.86        127.40         3.18 o                         
   1   5   2        144.65        172.98         4.44 o                         
   2   5   2        209.16        204.14         6.61 o                         
   3   5   2         76.11         79.28         4.32 o                         
   4   5   2        190.22        188.01         9.13 o                         
   5   5   2         50.49         48.90         1.50 o                         
   6   5   2        161.14        161.88         2.49 o                         
   7   5   2          4.29          3.09         0.46 o                         
   8   5   2          4.19          2.61         0.44 o                         
   9   5   2          3.16          3.65         0.52 o                         
  10   5   2         22.27         22.36         0.89 o                         
  11   5   2          3.33          3.29         0.39 o                         
 -11   6   2          0.15          0.12         0.27 o                         
 -10   6   2          8.60          8.02         0.55 o                         
  -9   6   2          5.35          4.12         0.57 o                         
  -8   6   2         14.51         14.79         0.85 o                         
  -7   6   2         76.16         83.57         2.39 o                         
  -6   6   2          0.19         -0.29         0.59 o                         
  -5   6   2          0.83          0.10         0.92 o                         
  -4   6   2         84.62         96.76         2.69 o                         
  -3   6   2         27.81         24.82         3.39 o                         
  -2   6   2          0.38          0.16         1.26 o                         
  -1   6   2          1.20          2.16         1.56 o                         
   0   6   2          1.31         -1.03         2.47 o                         
   1   6   2        346.16        332.03         9.23 o                         
   2   6   2          2.23          1.01         1.68 o                         
   3   6   2         17.96         15.78         1.61 o                         
   4   6   2         49.94         45.55         2.71 o                         
   5   6   2        106.70        108.69         3.29 o                         
   6   6   2        103.49        103.50         2.10 o                         
   7   6   2         30.26         29.56         1.09 o                         
   8   6   2         40.83         43.47         1.20 o                         
   9   6   2         28.16         27.30         0.96 o                         
  10   6   2          3.71          2.17         0.31 o                         
 -10   7   2         15.87         14.83         0.62 o                         
  -9   7   2          7.97          9.27         0.61 o                         
  -8   7   2         15.11         12.80         1.08 o                         
  -7   7   2          6.17          6.39         0.75 o                         
  -6   7   2         58.74         58.40         3.50 o                         
  -5   7   2        174.04        176.72         4.65 o                         
  -4   7   2        106.32        106.05         2.73 o                         
  -3   7   2         99.50         97.87         2.10 o                         
  -2   7   2        307.85        317.89         4.09 o                         
  -1   7   2         47.69         41.88         1.39 o                         
   0   7   2         18.43         19.03         0.92 o                         
   1   7   2        270.56        263.63         3.42 o                         
   2   7   2         14.68         11.67         0.84 o                         
   3   7   2        277.74        273.09         6.73 o                         
   4   7   2          1.23         -0.11         0.66 o                         
   5   7   2         15.27         17.80         1.42 o                         
   6   7   2          2.19          3.09         0.58 o                         
   7   7   2         93.49         94.92         1.81 o                         
   8   7   2          5.64          6.30         0.54 o                         
   9   7   2         21.44         16.57         0.70 o                         
  -9   8   2          9.27          8.64         0.53 o                         
  -8   8   2          5.71          6.43         0.54 o                         
  -7   8   2          6.19          4.60         0.63 o                         
  -6   8   2         22.99         22.76         1.37 o                         
  -5   8   2         41.62         44.43         2.38 o                         
  -4   8   2          8.26          7.31         0.92 o                         
  -3   8   2          3.01          1.65         0.60 o                         
  -2   8   2         11.87         12.94         0.92 o                         
  -1   8   2         69.99         66.78         1.88 o                         
   0   8   2         67.49         69.91         1.80 o                         
   1   8   2         17.11         13.28         0.87 o                         
   2   8   2          8.25          6.33         0.67 o                         
   3   8   2          6.96          6.64         0.81 o                         
   4   8   2         13.62         12.26         1.10 o                         
   5   8   2         11.82          9.65         1.14 o                         
   6   8   2          6.70          7.42         0.77 o                         
   7   8   2          0.52          0.84         0.50 o                         
   8   8   2          2.08          2.22         0.35 o                         
  -8   9   2          1.18          0.30         0.27 o                         
  -7   9   2         13.20         11.97         0.87 o                         
  -6   9   2          0.01         -0.50         0.50 o                         
  -5   9   2         21.05         18.63         1.36 o                         
  -4   9   2          3.99          4.26         0.66 o                         
  -3   9   2          0.03         -0.58         0.58 o                         
  -2   9   2          0.32         -0.35         0.65 o                         
  -1   9   2          0.54          0.88         0.59 o                         
   0   9   2         29.31         30.65         1.21 o                         
   1   9   2          4.36          4.62         0.65 o                         
   2   9   2          8.43          9.71         0.91 o                         
   3   9   2         10.91         10.63         0.91 o                         
   4   9   2          2.06          1.94         0.64 o                         
   5   9   2          8.67         11.65         1.34 o                         
   6   9   2          0.32          0.85         0.31 o                         
   7   9   2         54.33         45.80         1.65 o                         
  -5  10   2          5.62          5.51         1.19 o                         
  -4  10   2         12.17         12.02         1.77 o                         
  -3  10   2          0.82          1.30         0.55 o                         
  -2  10   2         20.85         21.48         1.93 o                         
  -1  10   2          0.89          1.19         1.03 o                         
   0  10   2          2.50          3.17         1.18 o                         
   1  10   2          0.53          0.65         0.60 o                         
   2  10   2          5.03          4.56         0.81 o                         
   3  10   2          0.39          0.05         0.51 o                         
   4  10   2          0.06         -0.21         0.45 o                         
 -13   0   3         13.68         18.01         1.53 o                         
 -11   0   3          8.50          8.98         1.14 o                         
  -9   0   3        281.14        300.14         5.84 o                         
  -7   0   3       1912.79       2005.29        46.34 o                         
  -5   0   3         94.12         79.68         3.44 o                         
  -3   0   3      16700.08      15432.08        99.49 o                         
  -1   0   3        593.27        596.23         9.93 o                         
   1   0   3        433.62        335.06         5.71 o                         
   3   0   3          6.81          4.35         0.82 o                         
   5   0   3        579.45        650.65        18.86 o                         
   7   0   3        210.60        236.74        13.50 o                         
   9   0   3        243.87        205.57         5.04 o                         
  11   0   3          6.64          4.27         1.02 o                         
 -14   1   3         26.86         29.02         1.42 o                         
 -13   1   3          2.72          3.82         0.60 o                         
 -12   1   3          4.30          3.38         0.65 o                         
 -11   1   3         12.39         11.54         0.85 o                         
 -10   1   3         51.59         52.87         1.67 o                         
  -9   1   3        288.42        278.53         3.99 o                         
  -8   1   3        202.79        190.06         6.77 o                         
  -7   1   3          1.79          5.24         1.57 o                         
  -6   1   3        497.25        532.06         8.35 o                         
  -5   1   3        497.30        560.19         6.65 o                         
  -4   1   3       1259.56       1228.12        12.81 o                         
  -3   1   3        282.74        350.41         3.79 o                         
  -2   1   3        497.39        433.87         5.52 o                         
  -1   1   3       1966.63       1911.74        24.80 o                         
   0   1   3       1264.22       1137.48         8.67 o                         
   1   1   3        107.08         75.62         2.13 o                         
   2   1   3          3.59          2.79         0.77 o                         
   3   1   3        793.69        853.29        15.40 o                         
   4   1   3         53.67         65.30         2.74 o                         
   5   1   3        330.86        276.62         5.41 o                         
   6   1   3        187.50        169.28         5.32 o                         
   7   1   3          2.63          2.87         1.38 o                         
   8   1   3          2.05          1.31         0.43 o                         
   9   1   3         69.18         70.01         2.12 o                         
  10   1   3         32.00         26.92         1.42 o                         
  11   1   3          0.19          0.66         0.43 o                         
  12   1   3          0.03          0.37         0.29 o                         
 -14   2   3          9.97          7.57         1.27 o                         
 -13   2   3          0.80          0.19         0.36 o                         
 -12   2   3          4.86          4.68         0.64 o                         
 -11   2   3          9.68         10.12         0.70 o                         
 -10   2   3        166.02        175.06         2.84 o                         
  -9   2   3         72.54         67.36         1.70 o                         
  -8   2   3        129.81        104.41         5.13 o                         
  -7   2   3         29.43         19.91         2.03 o                         
  -6   2   3        162.07        201.91        11.07 o                         
  -5   2   3          9.71         14.56         1.35 o                         
  -4   2   3        517.53        510.92         5.71 o                         
  -3   2   3        981.79       1048.47        16.61 o                         
  -2   2   3       2905.69       2981.89         9.71 o                         
  -1   2   3        873.59        846.84         6.39 o                         
   0   2   3      11685.20      11152.77        27.57 o                         
   1   2   3       2946.72       2789.11        20.49 o                         
   2   2   3        285.15        250.07         4.97 o                         
   3   2   3        942.45        973.66        11.78 o                         
   4   2   3         75.99         78.77         3.54 o                         
   5   2   3        965.72       1066.16        14.21 o                         
   6   2   3        328.59        345.46         7.66 o                         
   7   2   3         14.18         14.13         0.75 o                         
   8   2   3        111.40         98.70         1.97 o                         
   9   2   3         21.80         16.71         0.85 o                         
  10   2   3         11.57          9.20         0.82 o                         
  11   2   3         10.41          9.71         0.70 o                         
  12   2   3         11.52          8.64         0.93 o                         
 -13   3   3          4.64          3.72         0.37 o                         
 -12   3   3          3.26          3.67         0.60 o                         
 -11   3   3          6.53          4.33         0.49 o                         
 -10   3   3        260.87        279.11         3.29 o                         
  -9   3   3        627.12        664.96         5.21 o                         
  -8   3   3         86.05         76.72         1.53 o                         
  -7   3   3        354.85        347.71         7.33 o                         
  -6   3   3        203.04        213.43         5.35 o                         
  -5   3   3          0.66         -1.14         1.14 o                         
  -4   3   3        410.59        437.27         7.64 o                         
  -3   3   3       1513.48       1561.93         8.04 o                         
  -2   3   3         49.19         53.96         1.54 o                         
  -1   3   3         20.20         14.36         0.71 o                         
   0   3   3        453.08        490.25         4.73 o                         
   1   3   3       3360.14       3439.45        17.78 o                         
   2   3   3        157.35        186.66         6.28 o                         
   3   3   3        317.97        339.11         7.49 o                         
   4   3   3        211.60        242.34         6.96 o                         
   5   3   3          0.29         -1.25         1.25 o                         
   6   3   3          0.01          0.83         1.21 o                         
   7   3   3         43.52         39.71         1.19 o                         
   8   3   3          7.52          6.71         0.67 o                         
   9   3   3         30.52         31.77         1.13 o                         
  10   3   3          0.36          0.62         0.41 o                         
  11   3   3         54.96         61.98         1.95 o                         
  12   3   3          6.20          5.01         0.43 o                         
 -13   4   3         25.15         23.14         0.80 o                         
 -12   4   3          1.24          0.92         0.32 o                         
 -11   4   3         59.24         62.93         1.41 o                         
 -10   4   3         90.79         88.52         2.05 o                         
  -9   4   3         73.23         77.24         2.04 o                         
  -8   4   3        393.43        404.16         3.94 o                         
  -7   4   3         89.83        101.69         2.58 o                         
  -6   4   3        201.80        213.03         6.66 o                         
  -5   4   3         91.86         84.55         5.64 o                         
  -4   4   3          1.51          1.48         1.17 o                         
  -3   4   3        574.52        669.60         8.94 o                         
  -2   4   3        104.70         86.22         2.99 o                         
  -1   4   3        110.62        106.64         2.70 o                         
   0   4   3        193.08        199.25         4.50 o                         
   1   4   3        328.65        311.81         5.83 o                         
   2   4   3         58.03         44.46         3.64 o                         
   3   4   3       1072.74       1163.47        19.83 o                         
   4   4   3         67.01         60.68         3.72 o                         
   5   4   3         27.14         28.77         2.83 o                         
   6   4   3         45.64         43.31         1.34 o                         
   7   4   3         72.78         73.51         1.72 o                         
   8   4   3          8.89          7.92         0.71 o                         
   9   4   3         80.79         90.76         1.94 o                         
  10   4   3         20.06         21.56         1.08 o                         
  11   4   3         15.20         14.92         0.93 o                         
 -12   5   3          2.56          1.68         0.57 o                         
 -11   5   3         12.89         13.37         0.67 o                         
 -10   5   3         16.90         18.99         0.97 o                         
  -9   5   3          2.62          2.40         0.55 o                         
  -8   5   3         18.71         20.27         1.08 o                         
  -7   5   3        169.05        160.94         2.44 o                         
  -6   5   3          1.33          0.70         1.07 o                         
  -5   5   3         22.81         20.58         2.33 o                         
  -4   5   3          5.81          7.29         3.97 o                         
  -3   5   3         50.47         56.01         4.42 o                         
  -2   5   3        102.53        105.16         3.84 o                         
  -1   5   3       1086.27       1150.79        11.86 o                         
   0   5   3         93.81         91.01         3.10 o                         
   1   5   3          6.36          2.90         0.73 o                         
   2   5   3        547.18        538.01        11.16 o                         
   3   5   3         25.32         26.03         2.67 o                         
   4   5   3         99.85         97.26         5.43 o                         
   5   5   3          2.31          1.05         0.52 o                         
   6   5   3          1.83          1.72         0.41 o                         
   7   5   3          2.00          2.80         0.48 o                         
   8   5   3         46.27         50.01         1.55 o                         
   9   5   3         21.69         20.41         0.97 o                         
  10   5   3         18.84         17.09         0.71 o                         
  11   5   3          0.07         -0.04         0.27 o                         
 -12   6   3          5.02          3.24         0.70 o                         
 -11   6   3          0.50         -0.28         0.28 o                         
 -10   6   3         14.75         15.93         0.75 o                         
  -9   6   3          1.83          0.93         0.44 o                         
  -8   6   3         13.84         15.96         0.84 o                         
  -7   6   3         23.17         25.98         1.28 o                         
  -6   6   3         87.54         91.37         2.36 o                         
  -5   6   3         29.14         30.18         1.71 o                         
  -4   6   3        151.67        162.38         3.07 o                         
  -3   6   3          0.10          1.77         1.39 o                         
  -2   6   3         21.74         22.03         3.12 o                         
  -1   6   3         30.27         28.38         2.30 o                         
   0   6   3        364.41        372.19         8.50 o                         
   1   6   3          1.68          0.87         1.15 o                         
   2   6   3         31.34         30.58         1.68 o                         
   3   6   3        240.79        254.88         4.67 o                         
   4   6   3         27.25         23.48         1.69 o                         
   5   6   3         45.74         42.23         1.57 o                         
   6   6   3         78.22         80.06         1.85 o                         
   7   6   3         11.79         11.50         0.72 o                         
   8   6   3         46.74         48.07         1.35 o                         
   9   6   3          2.47          2.48         0.39 o                         
  10   6   3          0.11         -0.22         0.22 o                         
 -11   7   3          0.09          0.32         0.24 o                         
 -10   7   3          0.04         -0.11         0.30 o                         
  -9   7   3         16.24         18.15         0.93 o                         
  -8   7   3         28.30         31.07         1.58 o                         
  -7   7   3          1.35          2.75         0.64 o                         
  -6   7   3          8.17          9.84         1.06 o                         
  -5   7   3         89.22         96.51         2.94 o                         
  -4   7   3         12.42         12.75         0.93 o                         
  -3   7   3         12.93         11.15         0.79 o                         
  -2   7   3         35.73         36.32         1.33 o                         
  -1   7   3        200.87        211.06         2.91 o                         
   0   7   3          0.21         -0.34         0.44 o                         
   1   7   3         29.30         26.94         1.14 o                         
   2   7   3         17.78         13.48         1.03 o                         
   3   7   3         12.43         10.88         1.08 o                         
   4   7   3          1.29         -0.79         0.79 o                         
   5   7   3          4.11          5.09         0.75 o                         
   6   7   3         13.33         16.11         0.89 o                         
   7   7   3         40.24         42.80         1.28 o                         
   8   7   3         16.20         16.22         0.78 o                         
   9   7   3         34.06         34.79         0.96 o                         
  -9   8   3          3.93          3.97         0.37 o                         
  -8   8   3          0.87          0.24         0.38 o                         
  -7   8   3          2.48          2.58         0.52 o                         
  -6   8   3         34.00         38.18         2.13 o                         
  -5   8   3          2.33          1.41         0.58 o                         
  -4   8   3         34.63         36.11         1.83 o                         
  -3   8   3          0.67          1.32         0.75 o                         
  -2   8   3          4.61          5.13         0.73 o                         
  -1   8   3         48.63         51.43         1.67 o                         
   0   8   3          4.07          3.96         0.60 o                         
   1   8   3         32.79         38.39         1.34 o                         
   2   8   3          1.70          2.06         0.54 o                         
   3   8   3        108.84        119.27         3.72 o                         
   4   8   3          2.58          5.14         1.00 o                         
   5   8   3         99.81        106.74         2.78 o                         
   6   8   3         19.93         19.57         1.18 o                         
   7   8   3          0.76          0.97         0.43 o                         
   8   8   3          6.33          4.49         0.39 o                         
  -8   9   3          8.14          7.27         0.94 o                         
  -7   9   3          2.54          3.17         0.56 o                         
  -6   9   3          4.01          2.54         0.80 o                         
  -5   9   3          1.40          1.15         1.88 o                         
  -4   9   3          4.82          4.85         0.90 o                         
  -3   9   3          1.00          1.34         0.78 o                         
  -2   9   3          7.79          6.80         1.06 o                         
  -1   9   3          3.45          3.36         0.80 o                         
   0   9   3          4.20          2.17         0.63 o                         
   1   9   3          1.90          1.97         0.73 o                         
   2   9   3          6.70          7.06         0.82 o                         
   3   9   3          0.00          0.11         0.52 o                         
   4   9   3         49.51         51.92         2.12 o                         
   5   9   3         18.52         21.15         1.02 o                         
   6   9   3          5.74          3.66         0.40 o                         
  -5  10   3          4.81          5.02         1.05 o                         
  -4  10   3         19.39         18.61         1.02 o                         
  -3  10   3         37.49         43.65         1.70 o                         
  -2  10   3          0.01         -0.89         0.89 o                         
  -1  10   3         16.26         15.72         1.84 o                         
   0  10   3          3.90          3.33         1.15 o                         
   1  10   3          1.27          0.43         0.67 o                         
   2  10   3          0.18         -0.70         1.50 o                         
   3  10   3          2.61          1.71         0.80 o                         
   4  10   3          0.02         -0.58         0.58 o                         
 -14   0   4          6.72          7.30         0.73 o                         
 -12   0   4          0.62         -1.07         1.07 o                         
 -10   0   4        865.12        858.35         9.81 o                         
  -8   0   4        300.76        260.29         9.39 o                         
  -6   0   4       2250.03       2506.45        35.31 o                         
  -4   0   4       2039.24       2091.85        17.96 o                         
  -2   0   4        128.92        134.45         5.76 o                         
   0   0   4       4586.75       4323.92        54.07 o                         
   2   0   4         70.62         92.27         4.03 o                         
   4   0   4         25.42         29.51         2.93 o                         
   6   0   4         22.69         21.58         3.87 o                         
   8   0   4        250.27        212.55         5.18 o                         
  10   0   4         57.56         52.21         2.35 o                         
  12   0   4          0.81          1.78         0.74 o                         
 -14   1   4          4.19          3.02         0.54 o                         
 -13   1   4          1.14          1.74         0.63 o                         
 -12   1   4          4.64          2.52         0.63 o                         
 -11   1   4         10.83         11.42         0.81 o                         
 -10   1   4        107.89        104.20         2.27 o                         
  -9   1   4        138.35        129.31         2.26 o                         
  -8   1   4        165.92        166.43         6.31 o                         
  -7   1   4        267.96        295.17         9.60 o                         
  -6   1   4       1252.27       1348.26        18.45 o                         
  -5   1   4         21.82         26.26         1.31 o                         
  -4   1   4        830.05        755.92         8.27 o                         
  -3   1   4          3.15          9.66         1.06 o                         
  -2   1   4         45.72         38.35         1.74 o                         
  -1   1   4       3443.31       3324.63        30.75 o                         
   0   1   4        515.86        496.57        10.75 o                         
   1   1   4       3114.23       3115.30        25.67 o                         
   2   1   4       1138.72       1150.39        13.78 o                         
   3   1   4       1439.28       1561.31        31.21 o                         
   4   1   4          0.05          1.08         0.66 o                         
   5   1   4        235.80        235.66         8.71 o                         
   6   1   4         43.00         43.80         3.21 o                         
   7   1   4        356.42        396.26         4.03 o                         
   8   1   4        151.16        141.06         2.27 o                         
   9   1   4         30.59         29.75         1.38 o                         
  10   1   4          0.01          0.04         0.49 o                         
  11   1   4         12.04          8.82         0.70 o                         
  12   1   4          4.12          3.87         0.93 o                         
 -14   2   4          5.63          4.37         0.49 o                         
 -13   2   4          0.64          0.43         0.46 o                         
 -12   2   4          0.00         -0.49         0.49 o                         
 -11   2   4         34.97         38.77         1.26 o                         
 -10   2   4          0.28          0.64         0.44 o                         
  -9   2   4         14.19         13.92         0.76 o                         
  -8   2   4          2.16          4.26         1.83 o                         
  -7   2   4         99.06        105.63         5.80 o                         
  -6   2   4        107.43         87.04         2.83 o                         
  -5   2   4         90.06         96.56         2.78 o                         
  -4   2   4         53.19         48.14         1.84 o                         
  -3   2   4       1272.65       1282.41         9.69 o                         
  -2   2   4        628.52        651.46        11.21 o                         
  -1   2   4       3710.06       3604.27        27.95 o                         
   0   2   4        193.38        180.94         3.39 o                         
   1   2   4        825.43        848.99        15.08 o                         
   2   2   4        246.29        270.05         5.01 o                         
   3   2   4        156.37        188.71         4.65 o                         
   4   2   4         86.05         88.57         3.50 o                         
   5   2   4          2.39          1.54         1.00 o                         
   6   2   4        126.32        130.46         5.01 o                         
   7   2   4          1.84          3.43         0.44 o                         
   8   2   4        107.85         96.44         1.95 o                         
   9   2   4         93.33         86.57         2.12 o                         
  10   2   4          0.08         -0.28         0.39 o                         
  11   2   4          3.69          2.46         0.42 o                         
  12   2   4         12.61         11.75         0.85 o                         
 -13   3   4          0.86         -0.33         0.41 o                         
 -12   3   4         30.28         30.65         1.21 o                         
 -11   3   4          1.01          1.14         0.47 o                         
 -10   3   4        161.43        167.56         2.59 o                         
  -9   3   4         43.17         41.18         1.23 o                         
  -8   3   4          5.24          4.28         0.44 o                         
  -7   3   4        147.05        146.20         6.86 o                         
  -6   3   4         17.53         28.73         2.17 o                         
  -5   3   4        133.59        104.96         3.18 o                         
  -4   3   4       2250.48       2600.95        14.45 o                         
  -3   3   4         25.84         15.62         1.08 o                         
  -2   3   4       1629.18       1735.89        21.61 o                         
  -1   3   4         24.27         22.39         1.02 o                         
   0   3   4          6.62          6.71         0.63 o                         
   1   3   4       2020.29       2138.55        16.97 o                         
   2   3   4        346.47        386.06         9.16 o                         
   3   3   4        499.53        542.56        12.08 o                         
   4   3   4          3.96          2.61         1.24 o                         
   5   3   4         87.91         85.88         4.74 o                         
   6   3   4         59.62         57.05         1.34 o                         
   7   3   4         22.10         18.82         0.92 o                         
   8   3   4        156.64        153.03         2.48 o                         
   9   3   4         29.70         29.82         1.14 o                         
  10   3   4        108.52        110.00         2.04 o                         
  11   3   4          1.56          0.59         0.38 o                         
 -13   4   4          0.27         -0.08         0.27 o                         
 -12   4   4          3.52          2.36         0.46 o                         
 -11   4   4          5.83          4.34         0.55 o                         
 -10   4   4          3.17          5.80         0.67 o                         
  -9   4   4         12.82         11.72         0.88 o                         
  -8   4   4         10.64          9.71         0.83 o                         
  -7   4   4          0.85          1.92         0.71 o                         
  -6   4   4          3.91          1.60         1.21 o                         
  -5   4   4        177.58        213.96         8.34 o                         
  -4   4   4         91.93         95.61         5.39 o                         
  -3   4   4       3130.31       3278.47        29.45 o                         
  -2   4   4       1383.75       1320.75        13.44 o                         
  -1   4   4       2464.68       2574.01        23.61 o                         
   0   4   4        895.44       1011.52         9.97 o                         
   1   4   4         23.22         25.12         2.00 o                         
   2   4   4         21.08         17.32         1.82 o                         
   3   4   4        750.12        808.54        13.12 o                         
   4   4   4        132.43        136.94         7.01 o                         
   5   4   4         18.43         18.06         1.14 o                         
   6   4   4         60.49         69.13         1.53 o                         
   7   4   4        238.68        245.36         3.80 o                         
   8   4   4        161.35        183.15         2.63 o                         
   9   4   4         58.13         58.34         1.72 o                         
  10   4   4         59.68         67.95         1.51 o                         
  11   4   4         13.43         14.69         0.77 o                         
 -12   5   4          0.27          0.64         0.28 o                         
 -11   5   4          6.60          7.83         0.58 o                         
 -10   5   4          3.97          3.45         0.50 o                         
  -9   5   4          6.86          5.80         0.70 o                         
  -8   5   4          7.16          5.66         0.52 o                         
  -7   5   4          1.75          1.98         0.41 o                         
  -6   5   4          0.00          0.73         0.67 o                         
  -5   5   4         29.94         29.40         3.50 o                         
  -4   5   4        172.92        167.38         7.87 o                         
  -3   5   4         24.54         20.12         2.82 o                         
  -2   5   4          5.91          5.81         1.34 o                         
  -1   5   4         30.40         35.80         2.06 o                         
   0   5   4         28.64         24.93         1.63 o                         
   1   5   4          1.91          0.98         0.91 o                         
   2   5   4         34.50         33.45         2.63 o                         
   3   5   4        105.12        109.49         4.57 o                         
   4   5   4          5.96          4.01         0.52 o                         
   5   5   4         55.13         57.43         1.59 o                         
   6   5   4        443.66        460.18         4.33 o                         
   7   5   4         57.24         56.38         2.40 o                         
   8   5   4        149.74        155.52         2.45 o                         
   9   5   4         15.22         16.66         0.77 o                         
  10   5   4         18.74         18.35         0.71 o                         
 -12   6   4          2.89          2.97         0.38 o                         
 -11   6   4         13.61         13.17         0.56 o                         
 -10   6   4          9.19          7.74         0.62 o                         
  -9   6   4         13.37         14.47         0.81 o                         
  -8   6   4          1.89          2.72         0.54 o                         
  -7   6   4        167.49        172.61         3.31 o                         
  -6   6   4          0.13          0.09         0.71 o                         
  -5   6   4         33.86         32.58         1.85 o                         
  -4   6   4          0.42         -0.61         0.61 o                         
  -3   6   4         22.09         22.99         1.16 o                         
  -2   6   4         11.05          9.32         2.02 o                         
  -1   6   4         79.43         79.58         5.96 o                         
   0   6   4        104.86         94.82         5.14 o                         
   1   6   4        128.55        136.91         3.28 o                         
   2   6   4         21.94         24.05         1.29 o                         
   3   6   4          1.19          1.14         0.59 o                         
   4   6   4         11.11         12.91         2.24 o                         
   5   6   4         30.65         31.60         1.38 o                         
   6   6   4         14.31         15.22         1.13 o                         
   7   6   4         25.85         25.75         1.13 o                         
   8   6   4         36.29         40.12         1.21 o                         
   9   6   4         16.57         17.55         0.61 o                         
  10   6   4          0.15          0.43         0.34 o                         
 -11   7   4         25.16         25.08         1.17 o                         
 -10   7   4          0.03         -0.05         0.27 o                         
  -9   7   4         16.73         16.00         0.86 o                         
  -8   7   4         74.87         78.98         1.96 o                         
  -7   7   4         59.57         62.79         1.82 o                         
  -6   7   4         25.63         29.88         1.72 o                         
  -5   7   4        114.06        113.80         3.22 o                         
  -4   7   4         34.11         29.20         2.40 o                         
  -3   7   4         39.57         33.31         1.40 o                         
  -2   7   4          1.01          0.17         1.11 o                         
  -1   7   4         25.62         22.91         1.19 o                         
   0   7   4          1.14          0.77         0.37 o                         
   1   7   4          2.21          1.22         0.59 o                         
   2   7   4          3.62          1.21         0.56 o                         
   3   7   4          1.10          0.91         0.61 o                         
   4   7   4         15.55         12.44         1.12 o                         
   5   7   4          1.19          0.91         0.62 o                         
   6   7   4         29.11         32.91         1.19 o                         
   7   7   4         17.51         17.71         0.91 o                         
   8   7   4          2.27          1.45         0.43 o                         
   9   7   4          5.11          3.62         0.50 o                         
 -10   8   4          0.60         -0.09         0.26 o                         
  -9   8   4          8.60          7.71         0.52 o                         
  -8   8   4          0.37          1.24         0.41 o                         
  -7   8   4          1.56          0.96         0.48 o                         
  -6   8   4         21.33         23.82         1.71 o                         
  -5   8   4         32.68         35.46         2.05 o                         
  -4   8   4          6.60          5.84         0.91 o                         
  -3   8   4         28.42         26.37         1.62 o                         
  -2   8   4         13.91         13.23         1.09 o                         
  -1   8   4          0.58         -0.40         0.51 o                         
   0   8   4          5.88          5.91         0.69 o                         
   1   8   4         14.37         13.95         1.07 o                         
   2   8   4          2.56          1.04         0.92 o                         
   3   8   4          0.15          1.15         0.77 o                         
   4   8   4          5.82          6.13         0.78 o                         
   5   8   4         39.37         39.93         1.63 o                         
   6   8   4          8.03         10.49         0.63 o                         
   7   8   4         12.15         11.66         0.67 o                         
   8   8   4          2.95          2.06         0.62 o                         
  -8   9   4          1.83          2.27         0.41 o                         
  -7   9   4          1.12          0.32         0.48 o                         
  -6   9   4          4.04          4.34         1.03 o                         
  -5   9   4         36.61         37.18         2.08 o                         
  -4   9   4         10.43         12.64         1.21 o                         
  -3   9   4         51.17         52.56         2.34 o                         
  -2   9   4          9.64         10.70         1.25 o                         
  -1   9   4          7.41          8.94         0.99 o                         
   0   9   4          0.44          0.01         0.54 o                         
   1   9   4          0.63          0.56         0.60 o                         
   2   9   4         15.08         13.58         1.03 o                         
   3   9   4         10.44          9.28         0.82 o                         
   4   9   4         25.58         22.72         1.25 o                         
   5   9   4          0.22          0.41         0.27 o                         
   6   9   4         15.59         13.56         2.84 o                         
  -5  10   4          5.91          5.90         0.79 o                         
  -4  10   4          3.24          5.29         0.60 o                         
  -3  10   4          7.76          7.80         0.93 o                         
  -2  10   4          2.84          3.52         1.06 o                         
  -1  10   4          6.97          7.09         1.39 o                         
   0  10   4          0.71          0.56         0.83 o                         
   1  10   4          3.31          3.33         0.69 o                         
   2  10   4          2.62          3.45         0.86 o                         
   3  10   4          2.77          3.48         0.87 o                         
 -13   0   5          0.47          0.72         0.55 o                         
 -11   0   5        179.05        182.13         6.43 o                         
  -9   0   5         92.44         97.59         3.59 o                         
  -7   0   5       1229.64       1251.73        30.04 o                         
  -5   0   5        218.73        168.94         5.23 o                         
  -3   0   5        391.90        390.01         7.06 o                         
  -1   0   5       2017.75       2033.91        46.28 o                         
   1   0   5       1637.89       1751.70        14.64 o                         
   3   0   5        647.84        703.00        13.12 o                         
   5   0   5          7.00          5.34         2.13 o                         
   7   0   5          0.69         -0.50         0.50 o                         
   9   0   5         11.11          9.76         1.20 o                         
  11   0   5          6.19          7.17         0.98 o                         
 -14   1   5          1.97          2.24         0.48 o                         
 -13   1   5          0.01         -0.31         0.44 o                         
 -12   1   5         37.22         41.11         1.51 o                         
 -11   1   5        321.28        345.94         4.08 o                         
 -10   1   5         32.96         34.99         1.27 o                         
  -9   1   5        771.53        780.90        10.78 o                         
  -8   1   5        216.66        219.18         7.21 o                         
  -7   1   5         88.59         74.41         5.00 o                         
  -6   1   5         10.58          8.34         1.35 o                         
  -5   1   5       2300.72       2457.51        12.81 o                         
  -4   1   5       2313.78       2201.96        15.16 o                         
  -3   1   5        141.96        140.81         2.72 o                         
  -2   1   5        172.43        138.58         4.65 o                         
  -1   1   5         60.01         56.38         2.11 o                         
   0   1   5        277.59        213.84         3.18 o                         
   1   1   5         17.06         15.89         1.10 o                         
   2   1   5       1024.45       1097.60        10.82 o                         
   3   1   5        327.16        428.07         7.26 o                         
   4   1   5          7.50          7.20         1.13 o                         
   5   1   5        287.97        269.75         7.82 o                         
   6   1   5        295.29        312.91        14.18 o                         
   7   1   5          0.27          0.83         0.40 o                         
   8   1   5         18.14         14.07         0.81 o                         
   9   1   5          1.49          1.83         0.45 o                         
  10   1   5          0.60          0.40         0.46 o                         
  11   1   5          2.40          2.33         0.39 o                         
 -14   2   5         10.40         12.46         0.82 o                         
 -13   2   5          0.04         -0.07         0.38 o                         
 -12   2   5         29.32         28.58         1.13 o                         
 -11   2   5          8.94          8.66         0.77 o                         
 -10   2   5        159.76        172.05         2.92 o                         
  -9   2   5         29.77         31.68         1.25 o                         
  -8   2   5         60.30         65.25         5.08 o                         
  -7   2   5          1.01          3.96         1.28 o                         
  -6   2   5        255.70        274.83         5.81 o                         
  -5   2   5        228.37        230.37         6.66 o                         
  -4   2   5        163.08        157.21         3.44 o                         
  -3   2   5        423.78        433.03         8.91 o                         
  -2   2   5        325.18        348.26         3.77 o                         
  -1   2   5        137.05         98.51         2.63 o                         
   0   2   5        871.16        986.47         9.84 o                         
   1   2   5       1105.81       1180.41         8.02 o                         
   2   2   5       2860.74       2948.37        18.12 o                         
   3   2   5        136.89        129.83         3.78 o                         
   4   2   5        154.95        156.21         4.48 o                         
   5   2   5          0.01         -0.53         1.32 o                         
   6   2   5         10.69         11.76         0.66 o                         
   7   2   5         35.39         26.72         1.11 o                         
   8   2   5         46.23         56.71         1.81 o                         
   9   2   5          8.37          5.38         0.64 o                         
  10   2   5         13.79         11.83         0.89 o                         
  11   2   5          7.47          5.45         0.64 o                         
 -14   3   5          0.03          0.40         0.27 o                         
 -13   3   5         30.65         31.07         1.36 o                         
 -12   3   5          0.11         -0.15         0.34 o                         
 -11   3   5         67.96         74.96         1.89 o                         
 -10   3   5          8.72          9.13         0.70 o                         
  -9   3   5         31.25         30.66         1.23 o                         
  -8   3   5         41.49         40.40         1.03 o                         
  -7   3   5          2.18          0.12         1.21 o                         
  -6   3   5        642.74        678.16         9.86 o                         
  -5   3   5        771.55        877.65        10.40 o                         
  -4   3   5         92.00         76.71         3.84 o                         
  -3   3   5         75.04         76.06         2.41 o                         
  -2   3   5        280.54        304.59         4.74 o                         
  -1   3   5        146.84        183.12         4.08 o                         
   0   3   5        112.86        151.43         3.00 o                         
   1   3   5        551.78        546.77         7.23 o                         
   2   3   5         45.18         56.62         3.27 o                         
   3   3   5        142.65        120.45         5.10 o                         
   4   3   5        136.24        131.44         5.80 o                         
   5   3   5         19.63         18.18         2.28 o                         
   6   3   5          1.32          2.76         0.41 o                         
   7   3   5        349.64        358.97         3.99 o                         
   8   3   5          0.61          1.27         0.45 o                         
   9   3   5         36.05         37.17         1.26 o                         
  10   3   5          0.92          0.92         0.39 o                         
  11   3   5          0.62          0.70         0.39 o                         
 -13   4   5         15.81         13.01         0.70 o                         
 -12   4   5          3.55          3.65         0.49 o                         
 -11   4   5          4.27          5.29         0.66 o                         
 -10   4   5          9.63          7.94         0.76 o                         
  -9   4   5         29.71         27.91         1.16 o                         
  -8   4   5         20.16         17.56         0.84 o                         
  -7   4   5          2.79          3.05         0.60 o                         
  -6   4   5        129.43        139.07         7.19 o                         
  -5   4   5        101.08         99.03         5.79 o                         
  -4   4   5          0.27          2.41         1.95 o                         
  -3   4   5       3448.58       3564.14        75.21 o                         
  -2   4   5        182.00        189.49         4.96 o                         
  -1   4   5        215.28        248.81         4.07 o                         
   0   4   5         98.58         91.20         4.02 o                         
   1   4   5        701.07        786.12        10.80 o                         
   2   4   5          6.55          4.89         2.02 o                         
   3   4   5        679.33        706.88        12.98 o                         
   4   4   5        138.01        116.36         5.73 o                         
   5   4   5         24.68         25.33         1.04 o                         
   6   4   5         24.24         22.58         0.97 o                         
   7   4   5         20.48         20.78         1.00 o                         
   8   4   5          1.65          1.19         0.44 o                         
   9   4   5         35.32         36.79         1.16 o                         
  10   4   5          7.45          7.76         0.51 o                         
  11   4   5          0.02         -0.08         0.25 o                         
 -13   5   5          0.26          0.36         0.28 o                         
 -12   5   5          0.73          0.50         0.25 o                         
 -11   5   5         13.84         14.04         0.70 o                         
 -10   5   5         24.91         21.54         1.21 o                         
  -9   5   5         10.34          9.28         0.73 o                         
  -8   5   5         21.26         17.66         0.83 o                         
  -7   5   5         93.99         91.50         1.75 o                         
  -6   5   5         44.94         47.29         1.45 o                         
  -5   5   5         13.53          8.26         4.96 o                         
  -4   5   5         45.40         36.30         3.89 o                         
  -3   5   5          1.44          1.88         1.10 o                         
  -2   5   5         33.00         40.10         3.02 o                         
  -1   5   5         22.59         18.20         1.56 o                         
   0   5   5        175.02        157.45         4.57 o                         
   1   5   5        567.38        607.45        10.60 o                         
   2   5   5         30.63         29.84         2.56 o                         
   3   5   5         65.07         77.14         2.75 o                         
   4   5   5        135.48        143.44         2.64 o                         
   5   5   5         13.63         14.71         0.93 o                         
   6   5   5         68.75         71.08         1.98 o                         
   7   5   5         18.79         18.71         1.02 o                         
   8   5   5         45.80         50.57         1.36 o                         
   9   5   5          0.02          0.76         0.33 o                         
  10   5   5          4.46          2.54         0.33 o                         
 -12   6   5          2.32          1.79         0.46 o                         
 -11   6   5         14.52         16.81         0.64 o                         
 -10   6   5         11.48         10.82         0.68 o                         
  -9   6   5          2.58          1.76         0.47 o                         
  -8   6   5          8.56          7.25         0.61 o                         
  -7   6   5          8.22          9.41         0.70 o                         
  -6   6   5         78.27         78.32         2.07 o                         
  -5   6   5          0.71          1.06         0.62 o                         
  -4   6   5        118.00        125.09         2.70 o                         
  -3   6   5        562.59        566.31         5.67 o                         
  -2   6   5        333.84        346.39         4.64 o                         
  -1   6   5         30.62         28.75         1.40 o                         
   0   6   5         98.04        104.84         2.49 o                         
   1   6   5         47.16         43.66         1.64 o                         
   2   6   5         17.22         16.96         1.87 o                         
   3   6   5         68.89         64.19         2.03 o                         
   4   6   5         31.29         25.08         1.55 o                         
   5   6   5          3.02          2.01         0.53 o                         
   6   6   5         35.75         42.52         1.57 o                         
   7   6   5          2.08          1.50         0.46 o                         
   8   6   5          4.37          4.54         0.44 o                         
   9   6   5          2.35          1.90         0.24 o                         
 -11   7   5          0.06          0.49         0.27 o                         
 -10   7   5          1.91          1.57         0.34 o                         
  -9   7   5         20.34         22.57         0.92 o                         
  -8   7   5         40.22         38.52         1.24 o                         
  -7   7   5          0.22          0.87         0.49 o                         
  -6   7   5        153.69        166.89         2.93 o                         
  -5   7   5         74.76         83.88         2.79 o                         
  -4   7   5         70.90         70.23         3.05 o                         
  -3   7   5         82.63         76.19         2.35 o                         
  -2   7   5        181.80        186.75         3.71 o                         
  -1   7   5        139.89        148.63         3.17 o                         
   0   7   5         38.67         36.43         2.27 o                         
   1   7   5         11.94          8.00         1.01 o                         
   2   7   5         30.58         29.99         2.36 o                         
   3   7   5          0.02          0.00         0.54 o                         
   4   7   5         36.93         37.83         1.58 o                         
   5   7   5         32.18         28.75         1.37 o                         
   6   7   5         22.27         20.58         1.14 o                         
   7   7   5          7.61          7.39         0.55 o                         
   8   7   5          0.06          0.14         0.31 o                         
 -10   8   5         12.69         10.55         1.04 o                         
  -9   8   5          5.93          5.67         0.57 o                         
  -8   8   5         72.87         74.29         1.98 o                         
  -7   8   5         10.83          9.46         0.90 o                         
  -6   8   5          9.23          8.46         0.87 o                         
  -5   8   5          4.02          4.13         0.76 o                         
  -4   8   5         46.82         49.94         2.47 o                         
  -3   8   5          5.90          5.48         0.68 o                         
  -2   8   5         30.84         29.56         1.52 o                         
  -1   8   5         10.98          9.33         0.83 o                         
   0   8   5          4.76          3.20         0.70 o                         
   1   8   5        120.08        126.27         3.20 o                         
   2   8   5         24.83         23.47         1.74 o                         
   3   8   5         18.89         16.93         2.16 o                         
   4   8   5          0.01          0.29         0.44 o                         
   5   8   5          8.73          8.68         0.66 o                         
   6   8   5          1.27          1.52         0.30 o                         
   7   8   5          4.19          3.82         0.32 o                         
  -8   9   5          1.46          1.10         0.42 o                         
  -7   9   5          1.41          1.78         0.40 o                         
  -6   9   5          2.47          1.54         0.48 o                         
  -5   9   5          1.35          2.14         0.56 o                         
  -4   9   5          9.46          7.91         1.00 o                         
  -3   9   5          0.00         -0.64         0.64 o                         
  -2   9   5         12.60         12.63         1.23 o                         
  -1   9   5         18.41         14.17         1.11 o                         
   0   9   5         42.60         45.16         1.76 o                         
   1   9   5          3.01          1.85         0.61 o                         
   2   9   5          2.78          2.72         0.58 o                         
   3   9   5         18.18         15.81         0.82 o                         
   4   9   5          0.02          0.45         0.50 o                         
   5   9   5          4.37          3.10         0.43 o                         
  -5  10   5          0.15          0.62         0.61 o                         
  -4  10   5          0.60          0.33         0.38 o                         
  -3  10   5          1.00          0.78         0.71 o                         
  -2  10   5          9.12          7.71         1.27 o                         
  -1  10   5         36.02         43.60         2.80 o                         
   0  10   5          1.77          1.89         0.88 o                         
   1  10   5         19.92         20.12         1.75 o                         
   2  10   5          0.83          0.45         0.64 o                         
   3  10   5          7.44          6.83         0.95 o                         
 -14   0   6          0.27         -0.38         0.65 o                         
 -12   0   6          2.36          0.12         0.78 o                         
 -10   0   6       1164.90       1160.34        11.30 o                         
  -8   0   6         53.82         47.59         6.45 o                         
  -6   0   6       1944.08       2052.20        34.50 o                         
  -4   0   6       3279.07       3279.67        28.73 o                         
  -2   0   6          0.11          0.79         1.59 o                         
   0   0   6       1088.13       1160.75        14.52 o                         
   2   0   6         11.72         14.59         2.92 o                         
   4   0   6        393.02        446.66        17.20 o                         
   6   0   6        164.88        180.26         3.40 o                         
   8   0   6        113.99        109.92         5.02 o                         
  10   0   6         79.44         77.85         2.88 o                         
 -14   1   6          4.80          5.06         0.72 o                         
 -13   1   6         16.64         12.47         0.93 o                         
 -12   1   6        230.90        238.36         4.09 o                         
 -11   1   6         26.58         25.81         1.39 o                         
 -10   1   6        351.72        366.93         5.58 o                         
  -9   1   6         22.34         23.81         1.02 o                         
  -8   1   6         92.76        116.03         6.82 o                         
  -7   1   6        593.47        633.73        14.91 o                         
  -6   1   6        490.88        617.81        10.18 o                         
  -5   1   6          8.35         20.69         1.69 o                         
  -4   1   6       2060.47       2109.66        19.47 o                         
  -3   1   6          8.70          5.27         0.54 o                         
  -2   1   6          8.11          4.18         1.40 o                         
  -1   1   6         94.64         97.21         3.05 o                         
   0   1   6        463.66        500.73         5.83 o                         
   1   1   6         91.81         96.06         2.60 o                         
   2   1   6         42.81         34.81         2.57 o                         
   3   1   6        242.84        264.09         7.25 o                         
   4   1   6          9.60         10.43         1.65 o                         
   5   1   6         20.51         18.11         2.26 o                         
   6   1   6        189.91        197.99         2.52 o                         
   7   1   6         52.90         49.03         1.43 o                         
   8   1   6          0.00         -0.24         0.36 o                         
   9   1   6         59.91         62.26         1.78 o                         
  10   1   6          0.02          0.05         0.62 o                         
  11   1   6          6.41          5.29         0.56 o                         
 -14   2   6          1.14          1.73         0.44 o                         
 -13   2   6          0.03         -0.41         0.41 o                         
 -12   2   6         12.31         13.12         0.77 o                         
 -11   2   6         71.45         76.43         1.94 o                         
 -10   2   6         26.00         28.50         1.10 o                         
  -9   2   6         16.27         19.77         0.84 o                         
  -8   2   6          0.11          0.97         1.20 o                         
  -7   2   6         16.00         18.56         2.52 o                         
  -6   2   6         32.64         31.92         2.10 o                         
  -5   2   6        329.26        321.69         6.06 o                         
  -4   2   6        306.77        295.20         5.59 o                         
  -3   2   6         63.83         56.54         2.80 o                         
  -2   2   6        147.64        152.07         4.50 o                         
  -1   2   6        294.03        252.34         5.04 o                         
   0   2   6         95.22        108.87         5.00 o                         
   1   2   6        776.17        714.40        10.80 o                         
   2   2   6         40.82         33.08         2.20 o                         
   3   2   6         32.17         34.42         2.40 o                         
   4   2   6         55.73         59.55         3.29 o                         
   5   2   6         33.33         36.03         3.20 o                         
   6   2   6        163.10        162.28         2.24 o                         
   7   2   6          0.19          0.54         0.43 o                         
   8   2   6        382.83        405.93         4.00 o                         
   9   2   6         18.92         14.92         1.38 o                         
  10   2   6          9.86         10.14         0.81 o                         
  11   2   6         12.49         15.06         0.83 o                         
 -14   3   6          0.03          0.31         0.38 o                         
 -13   3   6          3.63          3.40         0.45 o                         
 -12   3   6         35.88         40.95         1.42 o                         
 -11   3   6         23.84         25.71         1.25 o                         
 -10   3   6          3.66          2.36         0.50 o                         
  -9   3   6         40.81         38.27         1.16 o                         
  -8   3   6         72.28         69.29         1.40 o                         
  -7   3   6          4.18          6.35         1.61 o                         
  -6   3   6        251.94        256.02         6.20 o                         
  -5   3   6          5.58          2.93         0.85 o                         
  -4   3   6        580.11        590.08        12.16 o                         
  -3   3   6          5.39          4.43         0.85 o                         
  -2   3   6          2.47          0.83         0.64 o                         
  -1   3   6          1.37          1.09         0.56 o                         
   0   3   6       1566.23       1697.08        11.69 o                         
   1   3   6        499.81        547.00         8.35 o                         
   2   3   6        347.34        321.42         7.53 o                         
   3   3   6         39.06         33.40         2.55 o                         
   4   3   6          0.68         -1.82         1.82 o                         
   5   3   6        385.31        407.21         3.99 o                         
   6   3   6        718.51        712.95         7.38 o                         
   7   3   6         53.28         57.75         1.55 o                         
   8   3   6         11.67         12.22         0.78 o                         
   9   3   6          4.91          5.00         0.56 o                         
  10   3   6          1.80          1.31         0.42 o                         
  11   3   6          7.67          6.49         0.84 o                         
 -13   4   6          1.36          1.35         0.34 o                         
 -12   4   6         10.36          9.17         0.71 o                         
 -11   4   6         11.14         10.23         0.71 o                         
 -10   4   6          1.84          2.04         0.50 o                         
  -9   4   6         18.34         18.47         0.98 o                         
  -8   4   6         45.38         41.95         1.19 o                         
  -7   4   6        113.04        115.51         1.95 o                         
  -6   4   6         47.00         40.91         4.03 o                         
  -5   4   6        186.93        212.62         8.49 o                         
  -4   4   6        398.83        401.59         9.11 o                         
  -3   4   6         15.78         14.75         1.44 o                         
  -2   4   6        118.78        108.02         3.54 o                         
  -1   4   6         33.38         34.26         1.81 o                         
   0   4   6        138.65        149.19         5.55 o                         
   1   4   6         13.72         21.10         3.26 o                         
   2   4   6         12.33         10.14         3.54 o                         
   3   4   6        580.48        594.54        12.84 o                         
   4   4   6        170.00        175.80         2.76 o                         
   5   4   6        430.09        426.78         4.44 o                         
   6   4   6        169.31        170.48         2.70 o                         
   7   4   6          0.90          0.73         0.44 o                         
   8   4   6        236.93        235.51         3.04 o                         
   9   4   6          2.07          1.63         0.37 o                         
  10   4   6          9.59         12.79         0.90 o                         
 -13   5   6          5.75          4.41         0.48 o                         
 -12   5   6          0.98          0.31         0.29 o                         
 -11   5   6         12.81         13.94         0.75 o                         
 -10   5   6         15.09         17.69         0.92 o                         
  -9   5   6          1.39          0.79         0.41 o                         
  -8   5   6         27.01         25.63         1.03 o                         
  -7   5   6          6.22          6.61         0.54 o                         
  -6   5   6         21.65         17.75         1.38 o                         
  -5   5   6         32.13         40.47         2.06 o                         
  -4   5   6          0.16          2.34         1.32 o                         
  -3   5   6        206.24        237.81         7.51 o                         
  -2   5   6         40.26         38.72         2.68 o                         
  -1   5   6          7.97          8.66         1.09 o                         
   0   5   6         38.92         48.35         2.72 o                         
   1   5   6          1.21          2.90         1.33 o                         
   2   5   6         32.02         33.21         1.74 o                         
   3   5   6         27.94         25.77         1.08 o                         
   4   5   6         24.52         20.78         1.08 o                         
   5   5   6         45.90         44.03         1.42 o                         
   6   5   6        234.24        249.14         4.62 o                         
   7   5   6        143.30        154.24         2.56 o                         
   8   5   6          5.85          6.76         0.59 o                         
   9   5   6          0.43          0.62         0.22 o                         
 -12   6   6          0.00         -0.09         0.27 o                         
 -11   6   6          0.00          0.48         0.33 o                         
 -10   6   6         24.36         21.98         0.98 o                         
  -9   6   6          5.92          5.74         0.63 o                         
  -8   6   6          0.02         -0.11         0.40 o                         
  -7   6   6         27.59         27.70         1.12 o                         
  -6   6   6         16.02         17.66         1.17 o                         
  -5   6   6        237.12        234.31         6.53 o                         
  -4   6   6        162.77        154.75         3.18 o                         
  -3   6   6        156.33        147.98         3.17 o                         
  -2   6   6          0.43         -0.02         0.99 o                         
  -1   6   6          8.70          8.90         0.86 o                         
   0   6   6          2.19          0.42         0.49 o                         
   1   6   6         54.26         52.65         2.01 o                         
   2   6   6         12.09         13.78         1.03 o                         
   3   6   6         13.27         11.59         1.29 o                         
   4   6   6         95.56         92.73         3.24 o                         
   5   6   6          0.07          0.83         0.53 o                         
   6   6   6        124.56        126.04         2.61 o                         
   7   6   6          0.18         -0.29         0.37 o                         
   8   6   6          1.66          1.82         0.30 o                         
   9   6   6          0.62          0.35         0.25 o                         
 -11   7   6          1.16          1.26         0.24 o                         
 -10   7   6          3.09          2.69         0.37 o                         
  -9   7   6          1.36          1.79         0.38 o                         
  -8   7   6          0.04         -0.37         0.37 o                         
  -7   7   6         14.26         12.88         0.82 o                         
  -6   7   6         71.79         75.51         1.80 o                         
  -5   7   6         13.16         14.27         1.51 o                         
  -4   7   6         12.05         10.13         1.13 o                         
  -3   7   6         24.52         27.89         1.45 o                         
  -2   7   6          0.59          0.63         0.76 o                         
  -1   7   6         18.02         22.20         1.54 o                         
   0   7   6         51.10         46.38         2.71 o                         
   1   7   6          0.43         -0.68         0.68 o                         
   2   7   6         13.86         10.58         1.20 o                         
   3   7   6          3.60          3.35         0.69 o                         
   4   7   6          0.24         -0.05         0.58 o                         
   5   7   6         22.02         19.22         1.46 o                         
   6   7   6          3.46          2.60         0.45 o                         
   7   7   6          2.98          2.00         0.48 o                         
   8   7   6         13.93         13.85         0.59 o                         
 -10   8   6         11.57          7.24         0.94 o                         
  -9   8   6          3.67          3.84         0.44 o                         
  -8   8   6          3.08          2.17         0.40 o                         
  -7   8   6          1.07          1.27         0.49 o                         
  -6   8   6         27.72         24.95         0.97 o                         
  -5   8   6          1.12          1.56         0.45 o                         
  -4   8   6         26.25         26.77         1.55 o                         
  -3   8   6          0.78          0.64         0.55 o                         
  -2   8   6          0.14         -0.67         0.67 o                         
  -1   8   6          0.25         -0.10         0.74 o                         
   0   8   6         65.12         66.74         2.15 o                         
   1   8   6         13.56         13.59         1.03 o                         
   2   8   6         25.34         24.51         2.31 o                         
   3   8   6         24.67         24.83         1.24 o                         
   4   8   6          1.26          0.93         0.42 o                         
   5   8   6          1.42          1.22         0.41 o                         
   6   8   6          2.62          0.98         0.32 o                         
  -8   9   6          1.20          1.36         0.59 o                         
  -7   9   6          1.48          1.82         0.43 o                         
  -6   9   6          0.87          0.92         0.61 o                         
  -5   9   6          0.10         -0.49         0.50 o                         
  -4   9   6          1.67          1.05         0.58 o                         
  -3   9   6         42.31         41.59         1.92 o                         
  -2   9   6          0.07         -0.08         1.56 o                         
  -1   9   6         32.68         34.30         1.55 o                         
   0   9   6          5.78          8.64         0.86 o                         
   1   9   6          1.56          2.37         0.67 o                         
   2   9   6          0.01          0.42         0.49 o                         
   3   9   6          0.61          0.26         0.55 o                         
   4   9   6          0.03          0.20         0.41 o                         
   5   9   6          6.74          5.92         0.64 o                         
  -5  10   6          2.89          2.76         0.78 o                         
  -4  10   6          0.70         -0.35         0.38 o                         
  -3  10   6          0.01          0.56         0.47 o                         
  -2  10   6         12.03         13.03         1.53 o                         
  -1  10   6          4.50          4.60         1.02 o                         
   0  10   6          1.86          2.39         0.81 o                         
   1  10   6          0.11         -0.47         0.47 o                         
 -13   0   7          2.74          4.24         0.77 o                         
 -11   0   7        423.49        436.32         6.93 o                         
  -9   0   7        354.31        333.57         5.65 o                         
  -7   0   7       1230.08       1334.89        31.19 o                         
  -5   0   7         38.17         39.78         4.80 o                         
  -3   0   7        124.22        128.72         4.96 o                         
  -1   0   7       3735.92       3995.05        67.17 o                         
   1   0   7       5063.84       5554.99        40.10 o                         
   3   0   7        221.11        252.85        13.03 o                         
   5   0   7        355.94        336.84         5.15 o                         
   7   0   7        413.75        428.18         7.24 o                         
   9   0   7          0.05          0.25         0.55 o                         
  11   0   7         15.16         14.88         1.31 o                         
 -14   1   7          1.42          0.79         1.11 o                         
 -13   1   7          0.05         -0.63         0.63 o                         
 -12   1   7         26.13         32.07         1.47 o                         
 -11   1   7          6.22          5.32         0.72 o                         
 -10   1   7        267.17        273.43         4.29 o                         
  -9   1   7          0.02          0.29         0.36 o                         
  -8   1   7          5.58          4.54         1.46 o                         
  -7   1   7         23.41         31.05         3.58 o                         
  -6   1   7          2.05          1.62         0.92 o                         
  -5   1   7        115.66        130.23         3.85 o                         
  -4   1   7         18.74         21.45         3.02 o                         
  -3   1   7        475.08        471.42         8.13 o                         
  -2   1   7        503.50        507.08        10.87 o                         
  -1   1   7       4879.51       5204.22        34.72 o                         
   0   1   7       2269.35       2518.90        14.42 o                         
   1   1   7       1042.16       1124.65         9.48 o                         
   2   1   7          4.14          2.78         0.86 o                         
   3   1   7         65.85         64.89         3.88 o                         
   4   1   7        122.07        105.59         5.29 o                         
   5   1   7        315.93        305.08         3.12 o                         
   6   1   7         80.85         78.35         1.56 o                         
   7   1   7         13.38         14.15         0.72 o                         
   8   1   7         18.94         19.12         1.19 o                         
   9   1   7         38.70         41.34         1.74 o                         
  10   1   7          3.16          2.54         0.77 o                         
  11   1   7          1.90          0.35         0.38 o                         
 -14   2   7          8.78          9.56         0.75 o                         
 -13   2   7          5.34          4.48         0.55 o                         
 -12   2   7          2.06          2.43         0.46 o                         
 -11   2   7         66.56         71.98         1.99 o                         
 -10   2   7         89.86         86.05         1.91 o                         
  -9   2   7          0.46         -0.01         0.43 o                         
  -8   2   7         63.91         48.41         1.25 o                         
  -7   2   7          0.21          0.98         0.89 o                         
  -6   2   7         12.73         23.41         2.19 o                         
  -5   2   7        335.27        338.04         5.82 o                         
  -4   2   7         91.27         81.61         3.73 o                         
  -3   2   7         28.21         30.80         2.33 o                         
  -2   2   7         19.51         19.57         1.91 o                         
  -1   2   7        337.49        391.55         6.88 o                         
   0   2   7        301.77        257.54         5.24 o                         
   1   2   7         21.35         12.85         1.35 o                         
   2   2   7         95.86         97.92         4.02 o                         
   3   2   7          2.75          0.96         1.12 o                         
   4   2   7          3.26          0.40         1.01 o                         
   5   2   7         39.19         39.65         1.13 o                         
   6   2   7         79.10         79.89         1.77 o                         
   7   2   7         13.04         13.10         0.72 o                         
   8   2   7         56.34         60.68         1.51 o                         
   9   2   7        107.87        114.67         4.59 o                         
  10   2   7         20.92         21.51         1.04 o                         
 -14   3   7          0.05          0.18         0.25 o                         
 -13   3   7         24.53         22.99         0.96 o                         
 -12   3   7          3.54          4.20         0.63 o                         
 -11   3   7         92.18        109.16         2.46 o                         
 -10   3   7          3.57          2.13         0.62 o                         
  -9   3   7        165.94        166.90         2.23 o                         
  -8   3   7         40.65         40.84         1.40 o                         
  -7   3   7         94.73         76.09         4.34 o                         
  -6   3   7          0.35          0.47         0.98 o                         
  -5   3   7        675.47        734.86         9.22 o                         
  -4   3   7          0.50          0.04         0.72 o                         
  -3   3   7         49.90         46.64         2.45 o                         
  -2   3   7        228.79        251.72         6.47 o                         
  -1   3   7         17.22         23.32         1.86 o                         
   0   3   7         46.80         70.51         2.63 o                         
   1   3   7        846.63        849.48        13.58 o                         
   2   3   7        134.40        115.47         5.57 o                         
   3   3   7        165.17        170.55         7.04 o                         
   4   3   7        266.44        276.43         3.25 o                         
   5   3   7          6.36          5.44         0.55 o                         
   6   3   7        383.62        417.03         4.29 o                         
   7   3   7          4.58          4.65         0.67 o                         
   8   3   7         37.82         39.27         1.13 o                         
   9   3   7          1.37          2.52         0.49 o                         
  10   3   7         28.13         28.54         1.23 o                         
 -13   4   7          0.98          0.46         0.57 o                         
 -12   4   7         14.42         16.25         0.74 o                         
 -11   4   7         19.51         22.99         1.16 o                         
 -10   4   7         39.44         50.99         1.74 o                         
  -9   4   7          6.07          5.64         0.63 o                         
  -8   4   7          9.83          8.06         0.56 o                         
  -7   4   7         19.83         18.69         1.03 o                         
  -6   4   7        147.61        156.94         7.66 o                         
  -5   4   7         89.03         78.09         5.31 o                         
  -4   4   7        257.49        283.34         7.86 o                         
  -3   4   7         28.07         28.17         2.11 o                         
  -2   4   7        276.73        297.64         6.59 o                         
  -1   4   7        456.52        453.35         7.61 o                         
   0   4   7         76.15         71.03         3.63 o                         
   1   4   7          8.51         13.46         1.81 o                         
   2   4   7         75.20         66.93         3.90 o                         
   3   4   7         81.45         89.35         1.85 o                         
   4   4   7         42.66         47.57         1.24 o                         
   5   4   7        126.24        127.28         2.20 o                         
   6   4   7         18.86         21.15         0.96 o                         
   7   4   7         20.56         22.13         0.92 o                         
   8   4   7         46.69         45.11         1.21 o                         
   9   4   7          8.46          6.61         0.55 o                         
  10   4   7          0.28         -0.33         0.33 o                         
 -13   5   7          0.01         -0.01         0.28 o                         
 -12   5   7          0.43          0.27         0.27 o                         
 -11   5   7          2.00          2.63         0.43 o                         
 -10   5   7          0.05          0.05         0.42 o                         
  -9   5   7          2.22          2.97         0.46 o                         
  -8   5   7         17.63         14.85         0.80 o                         
  -7   5   7          2.37          2.34         0.46 o                         
  -6   5   7         99.72         94.42         2.46 o                         
  -5   5   7        285.33        292.83         4.76 o                         
  -4   5   7          4.97          1.69         0.65 o                         
  -3   5   7         44.08         38.12         4.04 o                         
  -2   5   7          2.42          5.06         1.40 o                         
  -1   5   7          3.94          2.56         0.84 o                         
   0   5   7         16.66         21.01         1.74 o                         
   1   5   7        231.27        264.75         3.73 o                         
   2   5   7         36.80         36.58         1.50 o                         
   3   5   7        206.49        220.59         3.37 o                         
   4   5   7         21.56         23.59         1.06 o                         
   5   5   7          0.76          1.60         0.44 o                         
   6   5   7         19.13         20.36         0.94 o                         
   7   5   7         37.87         39.85         1.24 o                         
   8   5   7          0.02          0.26         0.33 o                         
   9   5   7          2.18          1.73         0.38 o                         
 -12   6   7          4.41          5.12         0.38 o                         
 -11   6   7         21.62         22.16         0.82 o                         
 -10   6   7          2.20          2.13         0.51 o                         
  -9   6   7         29.31         29.11         1.01 o                         
  -8   6   7          0.06          0.41         0.42 o                         
  -7   6   7          5.43          7.14         0.63 o                         
  -6   6   7         52.82         56.95         1.75 o                         
  -5   6   7          9.64          9.59         0.99 o                         
  -4   6   7          0.02         -0.34         0.59 o                         
  -3   6   7         13.38         14.00         1.00 o                         
  -2   6   7          6.41          6.77         0.63 o                         
  -1   6   7          7.23          7.97         0.71 o                         
   0   6   7         42.53         43.01         1.57 o                         
   1   6   7          2.14          1.13         1.13 o                         
   2   6   7         56.43         59.41         2.76 o                         
   3   6   7         23.13         24.00         1.48 o                         
   4   6   7         34.98         28.45         1.44 o                         
   5   6   7         24.24         26.52         1.15 o                         
   6   6   7          1.92          2.08         0.46 o                         
   7   6   7          3.89          3.28         0.41 o                         
   8   6   7          2.47          1.92         0.28 o                         
 -11   7   7         13.37         12.15         0.74 o                         
 -10   7   7         19.95         17.85         0.62 o                         
  -9   7   7          3.44          3.06         0.41 o                         
  -8   7   7         57.85         64.39         1.35 o                         
  -7   7   7          4.02          4.26         0.56 o                         
  -6   7   7         13.70         15.37         1.08 o                         
  -5   7   7          3.50          4.41         0.97 o                         
  -4   7   7         35.33         35.05         1.80 o                         
  -3   7   7          0.11         -0.04         0.67 o                         
  -2   7   7         50.12         43.53         2.34 o                         
  -1   7   7        143.31        152.13         3.69 o                         
   0   7   7         39.01         34.80         1.74 o                         
   1   7   7         14.65         17.86         1.26 o                         
   2   7   7          9.76          7.39         0.96 o                         
   3   7   7         10.71          8.54         1.32 o                         
   4   7   7          5.93          6.81         0.87 o                         
   5   7   7          2.64          1.49         0.46 o                         
   6   7   7          4.16          4.06         0.51 o                         
   7   7   7          0.66          0.75         0.17 o                         
  -9   8   7          0.28          1.07         0.30 o                         
  -8   8   7         40.71         35.46         1.18 o                         
  -7   8   7          1.82          1.58         0.66 o                         
  -6   8   7          4.40          5.94         0.54 o                         
  -5   8   7         34.49         35.09         1.67 o                         
  -4   8   7        120.13        115.72         3.58 o                         
  -3   8   7          9.03         10.39         1.28 o                         
  -2   8   7        192.99        208.11         4.09 o                         
  -1   8   7         17.70         21.03         1.43 o                         
   0   8   7          0.00          0.19         0.67 o                         
   1   8   7          2.12          0.47         0.68 o                         
   2   8   7         34.94         36.58         1.55 o                         
   3   8   7          4.36          2.69         0.50 o                         
   4   8   7          0.75          0.11         0.33 o                         
   5   8   7          0.34          0.46         0.25 o                         
   6   8   7          0.24          0.61         0.23 o                         
  -8   9   7          0.46          0.25         0.41 o                         
  -7   9   7          0.80         -0.74         0.98 o                         
  -6   9   7          0.29          0.32         0.24 o                         
  -5   9   7         18.12         15.70         1.06 o                         
  -4   9   7          5.58          5.32         1.06 o                         
  -3   9   7         88.00         94.65         3.56 o                         
  -2   9   7          5.37          4.81         1.02 o                         
  -1   9   7          0.53          1.56         0.56 o                         
   0   9   7          0.02         -0.25         0.58 o                         
   1   9   7          6.12          4.41         0.69 o                         
   2   9   7         12.35         13.12         0.89 o                         
   3   9   7          0.32         -0.12         0.29 o                         
   4   9   7          5.04          3.13         0.40 o                         
  -4  10   7          9.44          8.12         1.48 o                         
  -3  10   7          1.35          1.34         0.65 o                         
  -2  10   7         13.81         13.69         1.40 o                         
  -1  10   7          5.57          5.06         0.89 o                         
   0  10   7          0.00          0.25         0.42 o                         
 -14   0   8         41.69         31.87         3.05 o                         
 -12   0   8         42.85         37.13         2.55 o                         
 -10   0   8         92.63         77.54         3.52 o                         
  -8   0   8         27.44         24.03         5.05 o                         
  -6   0   8        232.55        212.59        12.26 o                         
  -4   0   8        101.97        107.25         3.58 o                         
  -2   0   8         29.46         17.44         3.34 o                         
   0   0   8        151.36        135.97         9.21 o                         
   2   0   8        112.77        118.53         5.97 o                         
   4   0   8         87.96         84.27         4.61 o                         
   6   0   8       1184.17       1219.75        10.41 o                         
   8   0   8          7.21          7.78         1.34 o                         
  10   0   8         27.42         29.73         1.42 o                         
 -14   1   8          0.99          1.62         0.51 o                         
 -13   1   8         39.17         33.79         1.24 o                         
 -12   1   8        159.67        172.85         3.23 o                         
 -11   1   8          0.60          1.50         0.73 o                         
 -10   1   8         24.02         22.47         1.31 o                         
  -9   1   8         64.51         69.48         1.67 o                         
  -8   1   8          8.75         11.67         1.53 o                         
  -7   1   8        281.75        319.20        11.30 o                         
  -6   1   8        688.00        735.80        16.60 o                         
  -5   1   8        192.39        239.37         5.45 o                         
  -4   1   8         16.84         17.48         1.47 o                         
  -3   1   8         30.67         32.69         2.24 o                         
  -2   1   8         74.14         98.44         5.30 o                         
  -1   1   8        222.35        224.30         6.25 o                         
   0   1   8         24.67         12.79         1.52 o                         
   1   1   8         15.81         19.09         1.78 o                         
   2   1   8         19.37         13.93         1.66 o                         
   3   1   8        213.88        204.29         8.84 o                         
   4   1   8        143.74        143.72         2.26 o                         
   5   1   8        819.66        838.44         5.04 o                         
   6   1   8         47.68         50.66         1.33 o                         
   7   1   8         66.28         66.41         1.86 o                         
   8   1   8         33.41         33.42         1.71 o                         
   9   1   8         12.42         14.94         1.00 o                         
  10   1   8          0.89          0.61         0.27 o                         
 -14   2   8          7.38          7.33         0.82 o                         
 -13   2   8          1.37          1.39         0.46 o                         
 -12   2   8          3.61          4.66         0.67 o                         
 -11   2   8         18.58         18.34         0.92 o                         
 -10   2   8          0.34          0.34         0.43 o                         
  -9   2   8         66.11         60.24         1.42 o                         
  -8   2   8          5.83          5.79         0.45 o                         
  -7   2   8          7.93          5.69         1.74 o                         
  -6   2   8         19.11         22.17         2.29 o                         
  -5   2   8          7.65          5.27         1.21 o                         
  -4   2   8         30.34         34.66         3.32 o                         
  -3   2   8        494.24        490.76        13.41 o                         
  -2   2   8         12.36         18.60         2.39 o                         
  -1   2   8         95.02         77.24         3.36 o                         
   0   2   8        222.87        223.61         4.78 o                         
   1   2   8        353.55        361.98         7.76 o                         
   2   2   8         41.91         42.65         2.84 o                         
   3   2   8         15.94         13.55         2.26 o                         
   4   2   8        392.73        417.10         3.90 o                         
   5   2   8         27.05         28.27         1.01 o                         
   6   2   8          0.00          0.15         0.40 o                         
   7   2   8          6.17          5.70         0.55 o                         
   8   2   8          2.70          3.34         0.64 o                         
   9   2   8          7.43          8.85         0.72 o                         
  10   2   8          0.00         -0.11         0.29 o                         
 -14   3   8          1.83          1.11         0.30 o                         
 -13   3   8          2.81          1.37         0.42 o                         
 -12   3   8         46.70         53.71         1.68 o                         
 -11   3   8         50.95         60.86         1.82 o                         
 -10   3   8         40.79         39.06         1.26 o                         
  -9   3   8         27.07         29.90         1.02 o                         
  -8   3   8        171.70        176.32         2.39 o                         
  -7   3   8         65.27         61.29         1.80 o                         
  -6   3   8         10.10          6.28         1.34 o                         
  -5   3   8          8.38         12.71         1.39 o                         
  -4   3   8        222.48        238.08         6.02 o                         
  -3   3   8         39.88         36.93         2.74 o                         
  -2   3   8        214.62        227.70         6.70 o                         
  -1   3   8         90.31        104.99         3.60 o                         
   0   3   8         63.91         56.97         3.21 o                         
   1   3   8         16.85         11.98         1.93 o                         
   2   3   8        227.31        202.47         9.68 o                         
   3   3   8          1.11         -0.32         0.43 o                         
   4   3   8        419.55        414.87         3.93 o                         
   5   3   8          9.66         12.29         0.76 o                         
   6   3   8        484.36        513.73         4.93 o                         
   7   3   8         17.21         19.62         0.89 o                         
   8   3   8          1.42          0.60         0.35 o                         
   9   3   8          0.28          0.04         0.47 o                         
 -13   4   8         14.32         15.18         0.70 o                         
 -12   4   8          2.96          3.15         0.52 o                         
 -11   4   8         35.20         42.36         1.33 o                         
 -10   4   8         72.54         92.63         2.11 o                         
  -9   4   8          0.00          0.06         0.42 o                         
  -8   4   8          7.40          5.84         0.54 o                         
  -7   4   8         10.34         11.37         1.01 o                         
  -6   4   8        300.43        298.87         4.14 o                         
  -5   4   8          1.20          1.74         1.32 o                         
  -4   4   8         25.94         21.70         2.37 o                         
  -3   4   8        118.52        106.12         4.26 o                         
  -2   4   8          0.07          0.59         0.88 o                         
  -1   4   8          5.77          5.14         1.13 o                         
   0   4   8        163.11        153.89         6.35 o                         
   1   4   8        173.85        164.73         6.09 o                         
   2   4   8        188.28        200.09         3.45 o                         
   3   4   8          3.97          2.18         0.57 o                         
   4   4   8        240.48        243.94         2.82 o                         
   5   4   8         56.28         53.33         1.36 o                         
   6   4   8         20.46         19.35         0.90 o                         
   7   4   8          0.43          0.59         0.37 o                         
   8   4   8          5.39          7.74         0.50 o                         
   9   4   8          9.07          8.06         0.81 o                         
 -13   5   8          0.23          0.15         0.30 o                         
 -12   5   8         12.61         11.22         0.90 o                         
 -11   5   8          0.87          0.98         0.30 o                         
 -10   5   8         11.22         10.50         0.73 o                         
  -9   5   8          4.28          3.84         0.54 o                         
  -8   5   8         66.76         60.81         1.40 o                         
  -7   5   8          8.73         12.20         0.87 o                         
  -6   5   8        150.51        132.56         2.90 o                         
  -5   5   8         10.78         14.13         0.93 o                         
  -4   5   8        177.46        170.20         2.79 o                         
  -3   5   8         50.35         51.56         1.40 o                         
  -2   5   8        110.82        118.01         2.46 o                         
  -1   5   8         16.97         17.69         0.98 o                         
   0   5   8          1.54          1.27         0.56 o                         
   1   5   8          0.34          0.75         0.81 o                         
   2   5   8        204.92        219.22         3.38 o                         
   3   5   8        210.02        210.37         3.62 o                         
   4   5   8         83.35         80.74         1.66 o                         
   5   5   8         13.15          9.73         0.67 o                         
   6   5   8         17.30         16.91         0.87 o                         
   7   5   8          7.67          6.87         0.53 o                         
   8   5   8          0.11          0.28         0.29 o                         
 -12   6   8          4.71          4.17         0.33 o                         
 -11   6   8         13.11         14.09         0.60 o                         
 -10   6   8          2.58          5.27         0.54 o                         
  -9   6   8        101.96        104.36         1.82 o                         
  -8   6   8         15.60         15.99         0.83 o                         
  -7   6   8          5.97          3.78         0.51 o                         
  -6   6   8         66.59         63.24         2.01 o                         
  -5   6   8         59.75         58.99         2.53 o                         
  -4   6   8          4.91          6.83         0.89 o                         
  -3   6   8        259.97        261.46         3.64 o                         
  -2   6   8        156.20        160.62         2.70 o                         
  -1   6   8          1.36          0.69         0.85 o                         
   0   6   8         28.75         26.98         1.96 o                         
   1   6   8         56.63         53.50         1.85 o                         
   2   6   8        126.16        125.61         3.37 o                         
   3   6   8          1.73          1.35         0.54 o                         
   4   6   8          5.07          4.26         0.76 o                         
   5   6   8         17.80         18.82         1.10 o                         
   6   6   8          8.83          9.67         0.61 o                         
   7   6   8         22.69         20.35         0.72 o                         
   8   6   8          3.25          1.80         0.38 o                         
 -11   7   8          0.23          1.40         0.43 o                         
 -10   7   8          0.01         -0.11         0.19 o                         
  -9   7   8         17.85         21.03         0.92 o                         
  -8   7   8         35.03         33.73         0.99 o                         
  -7   7   8         28.75         25.37         0.97 o                         
  -6   7   8         89.10         89.81         2.98 o                         
  -5   7   8          0.49          0.50         0.92 o                         
  -4   7   8         42.81         39.08         2.14 o                         
  -3   7   8         12.44          9.62         1.06 o                         
  -2   7   8          2.61          3.04         0.85 o                         
  -1   7   8         39.98         42.37         1.84 o                         
   0   7   8         14.61         15.10         1.97 o                         
   1   7   8         37.94         35.79         3.03 o                         
   2   7   8          7.23          7.24         0.80 o                         
   3   7   8         88.91         88.75         2.48 o                         
   4   7   8         13.89         13.99         0.92 o                         
   5   7   8         41.66         48.18         1.27 o                         
   6   7   8          0.62          0.98         0.28 o                         
   7   7   8          6.90          4.20         0.68 o                         
  -9   8   8          0.41         -0.24         0.27 o                         
  -8   8   8          5.08          4.54         0.43 o                         
  -7   8   8         10.73          7.24         0.59 o                         
  -6   8   8          0.23          1.00         0.43 o                         
  -5   8   8         75.95         70.20         2.09 o                         
  -4   8   8          3.47          4.49         0.86 o                         
  -3   8   8         84.69         91.22         3.89 o                         
  -2   8   8         16.68         19.60         1.35 o                         
  -1   8   8          3.55          5.92         0.83 o                         
   0   8   8          1.15          1.06         0.72 o                         
   1   8   8          3.87          2.73         0.56 o                         
   2   8   8         19.93         19.25         0.92 o                         
   3   8   8         19.92         20.06         0.83 o                         
   4   8   8         31.21         31.87         0.87 o                         
   5   8   8          7.91          7.42         0.48 o                         
  -7   9   8          0.04          0.09         0.30 o                         
  -6   9   8          2.53          3.01         0.33 o                         
  -5   9   8          0.00          0.18         0.30 o                         
  -4   9   8          2.42          2.09         0.43 o                         
  -3   9   8          3.47          2.47         0.80 o                         
  -2   9   8          3.24          4.26         0.90 o                         
  -1   9   8          0.15          0.11         0.45 o                         
   0   9   8          0.04          0.42         0.46 o                         
   1   9   8          0.52          0.86         0.49 o                         
   2   9   8          1.05          1.44         0.40 o                         
   3   9   8          0.97          0.62         0.63 o                         
  -3  10   8          6.12          7.12         0.85 o                         
  -2  10   8          0.77          1.62         0.55 o                         
 -13   0   9        139.69        157.72         6.84 o                         
 -11   0   9          5.93          8.38         1.47 o                         
  -9   0   9          2.92          4.79         0.75 o                         
  -7   0   9         17.63          9.63         3.27 o                         
  -5   0   9        680.53        671.52        20.25 o                         
  -3   0   9        975.87       1008.88        26.08 o                         
  -1   0   9        104.89        122.90         9.14 o                         
   1   0   9        787.44        770.44        18.47 o                         
   3   0   9         37.30         36.55         5.65 o                         
   5   0   9         61.43         65.09         2.52 o                         
   7   0   9        112.34        115.34         4.60 o                         
   9   0   9         69.87         73.51         1.99 o                         
 -14   1   9         45.87         49.86         1.75 o                         
 -13   1   9          5.72          7.35         0.68 o                         
 -12   1   9          6.75          7.02         0.90 o                         
 -11   1   9         85.04         87.55         2.84 o                         
 -10   1   9         46.31         41.39         1.69 o                         
  -9   1   9         14.28         14.60         0.78 o                         
  -8   1   9         10.74          9.87         0.58 o                         
  -7   1   9        180.09        182.94         8.97 o                         
  -6   1   9          0.11         -1.66         1.66 o                         
  -5   1   9        145.39        143.64         4.52 o                         
  -4   1   9        754.03        795.08        12.68 o                         
  -3   1   9         21.49         29.97         4.32 o                         
  -2   1   9        562.63        598.56        14.04 o                         
  -1   1   9        702.57        805.31        12.76 o                         
   0   1   9         33.59         32.40         2.18 o                         
   1   1   9          4.86          5.04         1.33 o                         
   2   1   9          0.02          1.80         1.44 o                         
   3   1   9        903.39        911.68         7.78 o                         
   4   1   9         53.97         57.25         1.40 o                         
   5   1   9        747.71        794.82         5.79 o                         
   6   1   9         24.71         18.82         1.07 o                         
   7   1   9         27.23         25.84         1.39 o                         
   8   1   9         18.10         17.24         1.17 o                         
   9   1   9          0.05          0.71         0.37 o                         
 -14   2   9          1.39          1.33         0.31 o                         
 -13   2   9         15.21         13.67         0.91 o                         
 -12   2   9          2.13          3.35         0.72 o                         
 -11   2   9         16.42         17.06         0.95 o                         
 -10   2   9         88.04         89.98         1.94 o                         
  -9   2   9         33.01         32.41         1.09 o                         
  -8   2   9         14.32         13.52         0.68 o                         
  -7   2   9          8.41         12.04         1.85 o                         
  -6   2   9         27.89         24.53         2.51 o                         
  -5   2   9         57.62         43.08         2.68 o                         
  -4   2   9        470.59        442.70         9.84 o                         
  -3   2   9         79.63         90.73         5.56 o                         
  -2   2   9        973.30        981.66        17.98 o                         
  -1   2   9         55.47         54.76         3.48 o                         
   0   2   9        365.28        360.64         6.54 o                         
   1   2   9         63.19         73.94         3.77 o                         
   2   2   9          0.29         -0.70         0.70 o                         
   3   2   9        104.20        107.53         1.93 o                         
   4   2   9        554.81        553.15         5.20 o                         
   5   2   9        251.21        249.72         2.96 o                         
   6   2   9         14.80         13.12         0.81 o                         
   7   2   9          0.03          0.01         0.46 o                         
   8   2   9         31.62         33.00         1.30 o                         
   9   2   9          1.12          0.64         0.27 o                         
 -13   3   9         36.86         38.75         1.63 o                         
 -12   3   9         31.84         31.53         1.38 o                         
 -11   3   9         17.34         17.99         0.94 o                         
 -10   3   9          5.46          7.33         0.61 o                         
  -9   3   9        152.36        141.33         2.23 o                         
  -8   3   9         23.00         19.28         0.84 o                         
  -7   3   9          0.05          0.23         0.38 o                         
  -6   3   9        133.36        140.75         5.58 o                         
  -5   3   9         13.81         11.74         1.42 o                         
  -4   3   9        176.70        189.07         6.62 o                         
  -3   3   9         62.89         67.72         3.92 o                         
  -2   3   9         10.19          5.77         1.58 o                         
  -1   3   9         47.43         40.14         2.43 o                         
   0   3   9         62.86         62.17         4.20 o                         
   1   3   9        167.87        159.11         6.85 o                         
   2   3   9        111.98        110.94         2.26 o                         
   3   3   9          9.01          6.34         0.63 o                         
   4   3   9          2.07          2.21         0.48 o                         
   5   3   9        155.57        153.68         2.45 o                         
   6   3   9         39.37         43.00         1.16 o                         
   7   3   9         39.22         36.72         1.13 o                         
   8   3   9         11.86         11.99         0.76 o                         
   9   3   9          1.75          1.62         0.33 o                         
 -13   4   9          0.75          0.25         0.32 o                         
 -12   4   9          0.55          0.14         0.32 o                         
 -11   4   9          5.54          3.68         0.50 o                         
 -10   4   9         12.53         13.45         0.84 o                         
  -9   4   9         80.87         75.17         1.58 o                         
  -8   4   9         11.79          9.41         0.67 o                         
  -7   4   9         26.16         29.00         1.17 o                         
  -6   4   9          5.18          5.43         0.49 o                         
  -5   4   9          9.81          6.23         0.50 o                         
  -4   4   9         31.65         28.82         2.77 o                         
  -3   4   9        208.25        191.10         6.94 o                         
  -2   4   9          1.98         -1.12         1.56 o                         
  -1   4   9        411.64        412.85        13.84 o                         
   0   4   9        279.00        283.06         5.74 o                         
   1   4   9        286.20        295.67         3.93 o                         
   2   4   9        150.07        139.01         2.81 o                         
   3   4   9         32.94         35.59         1.38 o                         
   4   4   9          8.65          7.10         0.68 o                         
   5   4   9         15.11         13.68         0.77 o                         
   6   4   9          1.27          1.04         0.41 o                         
   7   4   9          1.02          0.76         0.34 o                         
   8   4   9          0.72          1.13         0.38 o                         
 -12   5   9         13.14         17.10         1.06 o                         
 -11   5   9          3.76          3.48         0.43 o                         
 -10   5   9          1.30          1.00         0.39 o                         
  -9   5   9          1.27          0.89         0.42 o                         
  -8   5   9         47.41         48.59         1.26 o                         
  -7   5   9          4.93          4.08         0.66 o                         
  -6   5   9         13.89         14.05         0.99 o                         
  -5   5   9          3.36          2.18         0.51 o                         
  -4   5   9        104.05        107.21         2.07 o                         
  -3   5   9        103.18        105.13         2.20 o                         
  -2   5   9        315.65        318.05         3.89 o                         
  -1   5   9        340.60        331.95         4.13 o                         
   0   5   9         98.24        104.52         1.88 o                         
   1   5   9          4.65          4.55         0.57 o                         
   2   5   9        150.02        165.33         3.37 o                         
   3   5   9        102.39        100.74         2.65 o                         
   4   5   9         54.22         57.22         1.65 o                         
   5   5   9         11.23         10.57         0.76 o                         
   6   5   9         20.76         19.31         0.81 o                         
   7   5   9          0.29          0.33         0.31 o                         
   8   5   9          0.03         -0.22         0.22 o                         
 -11   6   9         18.46         22.18         0.71 o                         
 -10   6   9          1.24          2.46         0.42 o                         
  -9   6   9          2.75          2.47         0.46 o                         
  -8   6   9          1.67          1.52         0.43 o                         
  -7   6   9          0.10          0.60         0.39 o                         
  -6   6   9          0.00         -0.63         0.63 o                         
  -5   6   9         35.63         30.91         1.36 o                         
  -4   6   9         44.56         48.14         1.69 o                         
  -3   6   9        221.07        222.78         3.38 o                         
  -2   6   9         98.76        111.05         3.07 o                         
  -1   6   9         24.13         23.43         1.65 o                         
   0   6   9        114.98        111.92         2.98 o                         
   1   6   9         17.45         12.77         1.22 o                         
   2   6   9         11.64         12.64         0.85 o                         
   3   6   9         12.01         10.80         0.83 o                         
   4   6   9          0.27          0.31         0.41 o                         
   5   6   9         32.74         36.78         1.36 o                         
   6   6   9          4.03          4.37         0.43 o                         
   7   6   9          0.52          0.56         0.31 o                         
 -10   7   9          0.57          0.52         0.31 o                         
  -9   7   9          0.99          0.17         0.34 o                         
  -8   7   9         25.21         27.31         1.06 o                         
  -7   7   9          0.10         -0.22         0.47 o                         
  -6   7   9          0.00          0.13         0.50 o                         
  -5   7   9         47.16         52.46         2.30 o                         
  -4   7   9          2.21          0.69         0.68 o                         
  -3   7   9          1.22          0.82         0.67 o                         
  -2   7   9          3.11          3.07         0.67 o                         
  -1   7   9         11.91          9.23         0.94 o                         
   0   7   9          1.14          1.78         0.71 o                         
   1   7   9         10.80          8.84         0.88 o                         
   2   7   9          0.16         -0.27         0.35 o                         
   3   7   9          8.57          7.85         0.61 o                         
   4   7   9          0.65          0.40         0.34 o                         
   5   7   9          0.06         -0.22         0.34 o                         
   6   7   9          5.46          4.57         0.50 o                         
  -9   8   9          0.46         -0.06         0.23 o                         
  -8   8   9          0.64          0.70         0.33 o                         
  -7   8   9          2.92          2.09         0.32 o                         
  -6   8   9          1.54          1.76         0.37 o                         
  -5   8   9         35.42         31.01         1.39 o                         
  -4   8   9          0.32          0.74         0.65 o                         
  -3   8   9          8.60          6.94         1.02 o                         
  -2   8   9          0.90          0.68         0.65 o                         
  -1   8   9          0.94          0.59         0.65 o                         
   0   8   9         28.05         30.22         1.35 o                         
   1   8   9          0.13          0.15         0.33 o                         
   2   8   9         13.27          9.63         0.66 o                         
   3   8   9          1.64          1.83         0.38 o                         
   4   8   9          6.38          6.37         0.48 o                         
  -7   9   9         11.22         10.21         1.19 o                         
  -6   9   9          0.62          0.09         0.22 o                         
  -5   9   9          0.59          0.70         0.23 o                         
  -4   9   9         11.09         10.61         0.70 o                         
  -3   9   9          9.04          6.83         0.92 o                         
  -2   9   9          5.28          4.40         0.76 o                         
  -1   9   9          1.61          2.73         0.68 o                         
   0   9   9          0.04         -0.49         0.49 o                         
   1   9   9          2.23          1.50         0.52 o                         
   2   9   9          0.14         -0.55         0.55 o                         
 -14   0  10         22.06         20.46         2.57 o                         
 -12   0  10         21.54         19.79         1.86 o                         
 -10   0  10        115.34        108.57         4.10 o                         
  -8   0  10         39.82         31.41         1.53 o                         
  -6   0  10          2.64          4.44         2.65 o                         
  -4   0  10          0.76          3.76         1.32 o                         
  -2   0  10          2.39          4.66         2.10 o                         
   0   0  10         37.08         36.56         2.90 o                         
   2   0  10        606.96        629.17         7.06 o                         
   4   0  10         67.06         66.54         2.51 o                         
   6   0  10         44.19         48.11         3.05 o                         
   8   0  10          0.19          0.58         0.67 o                         
 -14   1  10          0.15          0.73         0.54 o                         
 -13   1  10          4.97          4.48         0.54 o                         
 -12   1  10          4.25          3.42         0.55 o                         
 -11   1  10         23.62         22.28         1.41 o                         
 -10   1  10          9.76          7.45         0.79 o                         
  -9   1  10         43.22         36.95         1.21 o                         
  -8   1  10         28.55         27.30         0.98 o                         
  -7   1  10         67.97         56.29         1.50 o                         
  -6   1  10          0.19          4.04         3.23 o                         
  -5   1  10        268.92        282.33         8.27 o                         
  -4   1  10        125.09        129.85         5.57 o                         
  -3   1  10        224.54        212.97        13.97 o                         
  -2   1  10        396.15        388.31        12.26 o                         
  -1   1  10        351.42        380.44        12.23 o                         
   0   1  10          6.49          8.70         1.69 o                         
   1   1  10          1.17          0.58         1.18 o                         
   2   1  10         52.59         57.19         1.40 o                         
   3   1  10         71.64         73.14         1.56 o                         
   4   1  10        602.65        616.16         5.44 o                         
   5   1  10         24.86         25.93         1.16 o                         
   6   1  10         45.56         44.45         1.84 o                         
   7   1  10         16.94         19.61         1.11 o                         
   8   1  10         13.53         16.59         0.83 o                         
   9   1  10         26.36         26.05         2.50 o                         
 -14   2  10          3.98          3.66         0.45 o                         
 -13   2  10          0.15          0.05         0.31 o                         
 -12   2  10          0.31         -0.07         0.56 o                         
 -11   2  10          0.68          0.08         0.60 o                         
 -10   2  10          2.57          2.12         0.44 o                         
  -9   2  10         55.64         49.73         1.24 o                         
  -8   2  10         38.84         38.56         1.11 o                         
  -7   2  10         35.73         32.62         1.03 o                         
  -6   2  10         19.53         15.35         2.05 o                         
  -5   2  10          4.30          4.84         1.70 o                         
  -4   2  10        127.93        133.50         5.75 o                         
  -3   2  10         16.11         14.57         1.98 o                         
  -2   2  10        117.80        123.79         6.90 o                         
  -1   2  10         23.12         18.21         1.98 o                         
   0   2  10        129.91        121.29         5.64 o                         
   1   2  10         90.04         75.71         4.54 o                         
   2   2  10        255.53        286.31         3.66 o                         
   3   2  10        336.99        343.91         3.29 o                         
   4   2  10         16.54         17.87         0.85 o                         
   5   2  10        191.24        200.40         2.73 o                         
   6   2  10          0.00          0.23         0.44 o                         
   7   2  10         10.38          9.37         0.75 o                         
   8   2  10          0.10          0.42         0.32 o                         
   9   2  10         25.29         22.60         1.59 o                         
 -13   3  10          0.46          0.55         0.32 o                         
 -12   3  10         13.76         13.80         0.97 o                         
 -11   3  10         12.06         14.64         0.82 o                         
 -10   3  10          3.90          3.26         0.44 o                         
  -9   3  10        157.99        159.80         2.32 o                         
  -8   3  10         22.37         29.08         1.02 o                         
  -7   3  10        148.08        137.04         2.16 o                         
  -6   3  10         14.98          9.53         0.59 o                         
  -5   3  10        283.25        270.31         3.87 o                         
  -4   3  10         15.33         14.24         1.98 o                         
  -3   3  10        266.20        252.21         8.41 o                         
  -2   3  10         12.53         11.32         2.25 o                         
  -1   3  10          0.41          0.58         1.03 o                         
   0   3  10         38.45         36.37         2.21 o                         
   1   3  10        124.65        130.79         2.08 o                         
   2   3  10        205.76        208.61         2.68 o                         
   3   3  10        142.85        161.24         2.36 o                         
   4   3  10          4.29          5.43         0.58 o                         
   5   3  10         26.35         26.20         0.95 o                         
   6   3  10         24.09         23.03         0.84 o                         
   7   3  10          2.09          1.68         0.39 o                         
   8   3  10          8.36          8.50         0.60 o                         
 -13   4  10          5.77          5.30         0.56 o                         
 -12   4  10          0.73          0.38         0.32 o                         
 -11   4  10         31.05         29.10         0.99 o                         
 -10   4  10         15.24         17.53         0.84 o                         
  -9   4  10         10.89          7.34         0.59 o                         
  -8   4  10          0.55         -0.05         0.39 o                         
  -7   4  10         58.29         63.77         1.92 o                         
  -6   4  10          7.21          6.63         0.54 o                         
  -5   4  10        307.17        317.66         3.29 o                         
  -4   4  10         91.55         98.66         1.87 o                         
  -3   4  10         98.18         91.73         2.09 o                         
  -2   4  10         82.68         83.07         2.03 o                         
  -1   4  10        132.67        132.49         2.35 o                         
   0   4  10        220.07        225.75         3.01 o                         
   1   4  10        378.33        385.35         3.85 o                         
   2   4  10          5.09          5.67         0.57 o                         
   3   4  10         28.18         27.61         1.13 o                         
   4   4  10          7.29          6.32         0.64 o                         
   5   4  10          0.08          0.33         0.39 o                         
   6   4  10          0.97          1.58         0.40 o                         
   7   4  10          3.41          3.82         0.42 o                         
   8   4  10          5.13          4.08         0.80 o                         
 -12   5  10         12.17         13.17         0.87 o                         
 -11   5  10         14.41         15.68         0.65 o                         
 -10   5  10          2.02          0.76         0.37 o                         
  -9   5  10         12.37         12.73         0.69 o                         
  -8   5  10        152.49        164.05         2.63 o                         
  -7   5  10          3.21          2.23         0.60 o                         
  -6   5  10         59.73         56.87         1.48 o                         
  -5   5  10          5.26          4.57         0.54 o                         
  -4   5  10        153.12        153.15         2.36 o                         
  -3   5  10         23.09         25.97         1.16 o                         
  -2   5  10         37.48         34.47         1.31 o                         
  -1   5  10         39.50         33.14         1.49 o                         
   0   5  10        345.02        359.59         5.69 o                         
   1   5  10          3.96          3.72         0.52 o                         
   2   5  10          1.55          0.73         0.40 o                         
   3   5  10         16.58         18.85         0.97 o                         
   4   5  10          0.14          0.13         0.40 o                         
   5   5  10          1.52          1.47         0.37 o                         
   6   5  10         13.23         12.30         0.63 o                         
   7   5  10          0.04         -0.09         0.25 o                         
 -11   6  10          5.75          7.18         0.47 o                         
 -10   6  10          0.19          0.17         0.34 o                         
  -9   6  10          0.05         -0.11         0.35 o                         
  -8   6  10          0.04         -0.07         0.41 o                         
  -7   6  10         24.53         25.24         1.09 o                         
  -6   6  10          2.08          3.08         0.59 o                         
  -5   6  10         47.61         45.94         1.61 o                         
  -4   6  10         84.84         85.09         2.21 o                         
  -3   6  10         44.76         43.06         1.48 o                         
  -2   6  10         34.84         32.85         1.32 o                         
  -1   6  10        121.37        125.47         3.06 o                         
   0   6  10         70.02         71.72         2.01 o                         
   1   6  10        119.52        109.21         2.20 o                         
   2   6  10         24.68         27.61         1.16 o                         
   3   6  10         11.89          9.59         0.72 o                         
   4   6  10         16.09         15.86         0.92 o                         
   5   6  10          3.93          4.82         0.54 o                         
   6   6  10          0.07         -0.37         0.37 o                         
 -10   7  10          0.04          0.46         0.21 o                         
  -9   7  10          0.44          0.40         0.28 o                         
  -8   7  10          1.45          1.66         0.38 o                         
  -7   7  10          0.25          0.08         0.41 o                         
  -6   7  10          1.33          0.35         0.53 o                         
  -5   7  10         30.49         29.07         1.72 o                         
  -4   7  10         35.60         33.68         1.32 o                         
  -3   7  10         27.58         33.15         1.30 o                         
  -2   7  10         35.17         30.68         1.46 o                         
  -1   7  10          4.53          2.68         0.72 o                         
   0   7  10          0.35          1.44         0.49 o                         
   1   7  10         18.98         19.02         1.01 o                         
   2   7  10         19.08         19.36         1.01 o                         
   3   7  10         22.18         23.74         1.05 o                         
   4   7  10          8.15          7.96         0.56 o                         
   5   7  10          3.11          2.41         0.29 o                         
  -8   8  10          0.09         -0.24         0.30 o                         
  -7   8  10          0.42          0.65         0.25 o                         
  -6   8  10          3.13          3.56         0.41 o                         
  -5   8  10          0.04         -0.04         0.42 o                         
  -4   8  10          0.97          1.06         0.43 o                         
  -3   8  10          4.81          4.28         0.73 o                         
  -2   8  10          0.19          0.20         0.37 o                         
  -1   8  10          4.02          2.36         0.57 o                         
   0   8  10         12.03         13.51         0.90 o                         
   1   8  10          0.72          1.64         0.34 o                         
   2   8  10          3.25          4.27         0.38 o                         
   3   8  10         17.49         17.35         0.73 o                         
  -6   9  10          2.75          3.30         0.75 o                         
  -5   9  10          0.04         -0.12         0.44 o                         
  -4   9  10          0.42          0.42         0.29 o                         
  -3   9  10          4.94          1.57         1.44 o                         
  -2   9  10          0.34          1.00         0.72 o                         
  -1   9  10          0.42          0.48         0.61 o                         
   1   9  10          1.85          2.43         0.60 o                         
 -13   0  11          2.74          1.44         0.68 o                         
 -11   0  11          0.53          0.33         1.25 o                         
  -9   0  11        167.39        160.45         3.92 o                         
  -7   0  11         32.57         38.67         1.81 o                         
  -5   0  11          2.50          6.42         3.10 o                         
  -3   0  11          2.04         -2.17         2.17 o                         
  -1   0  11          6.57          9.63         3.33 o                         
   1   0  11          3.89          4.20         0.93 o                         
   3   0  11         26.12         30.11         2.01 o                         
   5   0  11          6.52          5.99         1.92 o                         
   7   0  11          3.48          3.69         0.90 o                         
 -14   1  11          0.00          0.33         0.36 o                         
 -13   1  11          2.51          3.82         0.56 o                         
 -12   1  11          2.35          2.74         0.52 o                         
 -11   1  11          5.18          3.84         0.72 o                         
 -10   1  11          0.44         -0.61         0.63 o                         
  -9   1  11         29.53         22.15         1.03 o                         
  -8   1  11          1.01          0.38         0.49 o                         
  -7   1  11          6.13          2.99         0.49 o                         
  -6   1  11          0.15          1.87         0.36 o                         
  -5   1  11        129.92        139.88         6.17 o                         
  -4   1  11         54.86         67.11         4.22 o                         
  -3   1  11          2.41          0.92         2.04 o                         
  -2   1  11         45.78         38.49         4.20 o                         
  -1   1  11         78.16         71.05         4.07 o                         
   0   1  11         61.94         58.27         2.17 o                         
   1   1  11          8.01          6.17         0.50 o                         
   2   1  11         67.86         73.07         1.60 o                         
   3   1  11        280.63        287.43         3.45 o                         
   4   1  11         32.87         35.90         1.44 o                         
   5   1  11         23.56         20.37         1.16 o                         
   6   1  11          9.61         12.55         1.09 o                         
   7   1  11         28.24         25.70         1.29 o                         
   8   1  11         49.96         54.72         1.66 o                         
 -14   2  11          6.92          5.84         0.91 o                         
 -13   2  11          2.43          2.32         0.43 o                         
 -12   2  11          3.40          2.94         0.50 o                         
 -11   2  11         13.86         11.96         0.91 o                         
 -10   2  11          3.11          6.62         0.59 o                         
  -9   2  11          2.73          2.03         0.39 o                         
  -8   2  11         65.61         70.90         1.52 o                         
  -7   2  11          4.84          3.83         0.49 o                         
  -6   2  11          0.12          0.21         0.32 o                         
  -5   2  11         17.50         17.27         0.86 o                         
  -4   2  11         91.05        100.33         5.37 o                         
  -3   2  11         13.18         14.00         2.10 o                         
  -2   2  11        370.90        371.93        23.42 o                         
  -1   2  11         45.41         43.65         3.37 o                         
   0   2  11         79.82         80.04         1.81 o                         
   1   2  11         74.07         70.36         1.65 o                         
   2   2  11        231.91        258.18         3.66 o                         
   3   2  11          0.68          0.76         0.51 o                         
   4   2  11          4.59          5.51         0.61 o                         
   5   2  11         90.00         92.73         1.96 o                         
   6   2  11          1.49          1.76         0.35 o                         
   7   2  11         19.45         22.21         0.93 o                         
   8   2  11          0.13         -0.33         0.37 o                         
 -13   3  11          0.89          0.61         0.27 o                         
 -12   3  11          0.02          0.16         0.45 o                         
 -11   3  11         37.82         39.40         1.35 o                         
 -10   3  11          0.64          0.52         0.35 o                         
  -9   3  11          8.43          9.05         0.61 o                         
  -8   3  11          2.24          2.84         0.47 o                         
  -7   3  11         84.16         85.22         1.74 o                         
  -6   3  11          0.47          0.79         0.39 o                         
  -5   3  11        138.69        149.55         2.06 o                         
  -4   3  11         32.58         36.61         1.62 o                         
  -3   3  11       1445.70       1492.83        13.00 o                         
  -2   3  11          0.70          1.95         0.53 o                         
  -1   3  11        446.54        449.04         4.44 o                         
   0   3  11         20.01         21.51         1.03 o                         
   1   3  11        116.59        115.76         2.18 o                         
   2   3  11        321.43        361.58         3.63 o                         
   3   3  11        363.33        387.18         3.81 o                         
   4   3  11         51.89         54.58         1.51 o                         
   5   3  11          0.02         -0.20         0.41 o                         
   6   3  11          0.15         -0.09         0.30 o                         
   7   3  11          3.50          2.91         0.38 o                         
   8   3  11          1.19          1.45         0.61 o                         
 -13   4  11         10.98         10.26         0.81 o                         
 -12   4  11          6.71          6.74         0.49 o                         
 -11   4  11         29.17         25.49         0.88 o                         
 -10   4  11         14.05         11.13         0.64 o                         
  -9   4  11         62.39         62.32         1.38 o                         
  -8   4  11         57.33         60.58         1.53 o                         
  -7   4  11         15.14         14.82         0.87 o                         
  -6   4  11          5.00          5.68         0.59 o                         
  -5   4  11        264.35        270.57         3.13 o                         
  -4   4  11        318.40        313.82         3.44 o                         
  -3   4  11        642.32        682.11         5.58 o                         
  -2   4  11        394.01        410.42         4.31 o                         
  -1   4  11         65.34         58.08         1.75 o                         
   0   4  11          0.36          0.56         0.41 o                         
   1   4  11        123.31        117.88         2.14 o                         
   2   4  11        115.93        111.66         1.89 o                         
   3   4  11         37.73         37.63         1.26 o                         
   4   4  11         45.11         47.73         1.36 o                         
   5   4  11          4.13          2.21         0.39 o                         
   6   4  11          6.78          4.67         0.42 o                         
   7   4  11          0.95          0.50         0.27 o                         
 -12   5  11          0.06         -0.02         0.36 o                         
 -11   5  11          1.80          0.82         0.32 o                         
 -10   5  11          0.19          0.38         0.36 o                         
  -9   5  11          6.39          5.54         0.59 o                         
  -8   5  11          4.11          2.74         0.58 o                         
  -7   5  11          0.01          0.09         0.50 o                         
  -6   5  11          0.19          0.02         0.42 o                         
  -5   5  11        175.85        178.11         2.80 o                         
  -4   5  11         52.62         56.80         1.47 o                         
  -3   5  11         91.34         92.70         2.15 o                         
  -2   5  11          5.23          6.23         0.77 o                         
  -1   5  11         10.14         12.08         0.83 o                         
   0   5  11         10.90         11.22         0.76 o                         
   1   5  11          7.22          7.03         0.66 o                         
   2   5  11         37.92         37.65         1.14 o                         
   3   5  11         24.86         26.40         1.08 o                         
   4   5  11          0.14         -0.07         0.35 o                         
   5   5  11          3.49          1.89         0.34 o                         
   6   5  11          0.05          0.12         0.36 o                         
 -11   6  11          6.29          4.67         0.40 o                         
 -10   6  11          0.03          0.33         0.35 o                         
  -9   6  11          0.69          0.25         0.39 o                         
  -8   6  11          3.31          2.32         0.42 o                         
  -7   6  11         20.59         22.44         1.09 o                         
  -6   6  11         25.22         30.23         1.18 o                         
  -5   6  11          0.36          0.42         0.48 o                         
  -4   6  11         10.34         11.60         0.81 o                         
  -3   6  11         12.18         12.28         0.83 o                         
  -2   6  11          2.37          1.90         0.48 o                         
  -1   6  11         14.70         14.93         1.13 o                         
   0   6  11          7.40          7.74         0.86 o                         
   1   6  11         33.57         31.62         1.27 o                         
   2   6  11         56.66         55.35         1.79 o                         
   3   6  11          3.98          2.77         0.47 o                         
   4   6  11          7.22          7.28         0.59 o                         
   5   6  11          1.82          1.83         0.34 o                         
 -10   7  11          1.47          0.62         0.27 o                         
  -9   7  11          3.99          3.96         0.34 o                         
  -8   7  11          2.44          1.48         0.27 o                         
  -7   7  11          2.09          1.89         0.36 o                         
  -6   7  11          2.58          2.08         0.76 o                         
  -5   7  11         13.41         15.11         0.98 o                         
  -4   7  11          0.95          0.47         0.34 o                         
  -3   7  11          1.89          2.19         0.46 o                         
  -2   7  11          3.14          2.17         0.55 o                         
  -1   7  11          2.30          1.63         0.62 o                         
   0   7  11          0.95          1.06         0.38 o                         
   1   7  11          0.92         -0.23         0.49 o                         
   2   7  11         10.85         11.34         0.67 o                         
   3   7  11          9.52          9.45         0.74 o                         
   4   7  11          2.80          2.15         0.31 o                         
  -8   8  11         13.61         13.17         0.63 o                         
  -7   8  11          0.99          1.20         0.24 o                         
  -6   8  11          2.45          2.92         0.35 o                         
  -5   8  11          4.93          4.91         0.44 o                         
  -4   8  11          0.16          0.37         0.76 o                         
  -3   8  11          5.11          6.27         0.71 o                         
  -2   8  11          0.17          0.18         0.47 o                         
  -1   8  11          3.22          2.81         0.54 o                         
   0   8  11          2.57          3.20         0.36 o                         
   1   8  11          1.81          1.45         0.53 o                         
   2   8  11          1.07          0.40         0.40 o                         
  -4   9  11          0.51          0.52         0.67 o                         
  -3   9  11          0.00         -0.29         0.34 o                         
  -2   9  11          0.08          1.09         0.46 o                         
 -12   0  12         13.38         10.27         1.26 o                         
 -10   0  12         78.89         79.75         3.37 o                         
  -8   0  12          0.02         -0.42         0.81 o                         
  -6   0  12        205.89        195.48         3.45 o                         
  -4   0  12         11.86         10.95         1.00 o                         
  -2   0  12         57.11         59.88         2.88 o                         
   0   0  12        185.37        192.41         5.41 o                         
   2   0  12         74.01         66.70         2.85 o                         
   4   0  12         35.75         35.95         2.07 o                         
   6   0  12          3.42          2.92         0.99 o                         
 -13   1  12          0.41          0.53         0.35 o                         
 -12   1  12          1.24          0.58         0.41 o                         
 -11   1  12          1.94          1.16         0.58 o                         
 -10   1  12          0.85          1.35         0.78 o                         
  -9   1  12         11.71          8.81         0.83 o                         
  -8   1  12          0.26         -0.44         0.44 o                         
  -7   1  12         45.99         42.88         1.14 o                         
  -6   1  12          4.79          4.35         0.48 o                         
  -5   1  12        147.41        152.30         2.22 o                         
  -4   1  12        328.73        338.18         3.10 o                         
  -3   1  12         65.54         64.62         1.72 o                         
  -2   1  12         33.51         32.94         1.30 o                         
  -1   1  12         11.48         11.40         0.78 o                         
   0   1  12         29.36         26.22         1.23 o                         
   1   1  12         58.68         54.80         1.44 o                         
   2   1  12          0.78          0.22         0.63 o                         
   3   1  12        144.52        135.90         2.89 o                         
   4   1  12         36.27         33.84         1.57 o                         
   5   1  12          6.71          7.95         1.03 o                         
   6   1  12          1.48          2.48         0.60 o                         
   7   1  12         21.98         24.22         1.31 o                         
 -13   2  12          0.03         -0.28         0.28 o                         
 -12   2  12         12.23         10.29         0.72 o                         
 -11   2  12         22.81         22.63         1.28 o                         
 -10   2  12         13.83         12.53         0.72 o                         
  -9   2  12        157.54        166.21         2.29 o                         
  -8   2  12         26.08         27.69         0.97 o                         
  -7   2  12          8.50          8.74         0.60 o                         
  -6   2  12        125.06        120.32         1.86 o                         
  -5   2  12        369.37        372.08         4.27 o                         
  -4   2  12        260.44        271.72         4.17 o                         
  -3   2  12        240.40        242.92         3.40 o                         
  -2   2  12         59.49         59.30         1.49 o                         
  -1   2  12         20.26         29.10         0.94 o                         
   0   2  12          0.39         -0.45         0.45 o                         
   1   2  12         38.04         34.63         1.37 o                         
   2   2  12          4.52          5.95         0.71 o                         
   3   2  12         17.16         14.12         0.96 o                         
   4   2  12         19.78         20.20         0.99 o                         
   5   2  12          0.15          0.83         0.38 o                         
   6   2  12         43.97         44.03         1.55 o                         
   7   2  12         22.76         25.46         1.94 o                         
 -13   3  12          1.26          1.08         0.49 o                         
 -12   3  12          4.60          5.41         0.69 o                         
 -11   3  12         17.52         16.09         0.96 o                         
 -10   3  12         11.18         12.46         0.63 o                         
  -9   3  12          0.67          0.84         0.37 o                         
  -8   3  12          4.56          6.28         0.56 o                         
  -7   3  12          3.77          2.82         0.46 o                         
  -6   3  12          2.35          4.37         0.52 o                         
  -5   3  12          0.66          1.29         0.44 o                         
  -4   3  12        346.30        347.13         5.37 o                         
  -3   3  12         12.52          9.94         0.81 o                         
  -2   3  12         56.11         52.82         1.59 o                         
  -1   3  12         21.10         24.42         1.05 o                         
   0   3  12         92.87         85.56         2.11 o                         
   1   3  12          6.05         11.13         0.81 o                         
   2   3  12        230.74        241.69         3.34 o                         
   3   3  12         42.26         44.49         1.33 o                         
   4   3  12         38.68         40.75         1.19 o                         
   5   3  12         35.23         32.70         1.06 o                         
   6   3  12          0.07          0.40         0.33 o                         
   7   3  12         34.40         35.32         1.39 o                         
 -12   4  12          0.03         -0.31         0.34 o                         
 -11   4  12          0.00          0.85         0.37 o                         
 -10   4  12         41.18         42.26         1.07 o                         
  -9   4  12          2.67          2.09         0.41 o                         
  -8   4  12          6.85          4.61         0.55 o                         
  -7   4  12        113.44        114.75         2.35 o                         
  -6   4  12        114.04        120.72         2.11 o                         
  -5   4  12        172.76        183.20         2.80 o                         
  -4   4  12         17.42         15.72         0.94 o                         
  -3   4  12         91.29         94.80         2.28 o                         
  -2   4  12        219.76        221.80         3.50 o                         
  -1   4  12        245.67        249.06         3.04 o                         
   0   4  12          7.73         10.71         0.74 o                         
   1   4  12        195.27        191.22         2.73 o                         
   2   4  12          0.31          0.70         0.37 o                         
   3   4  12        104.12        107.74         1.84 o                         
   4   4  12        115.56        123.38         1.90 o                         
   5   4  12         19.30         19.30         0.72 o                         
   6   4  12         21.32         24.64         1.23 o                         
 -12   5  12          0.53          0.41         0.47 o                         
 -11   5  12          0.26         -0.10         0.27 o                         
 -10   5  12          2.62          1.86         0.39 o                         
  -9   5  12          0.35         -0.42         0.42 o                         
  -8   5  12          2.12          2.22         0.50 o                         
  -7   5  12         38.28         40.84         1.39 o                         
  -6   5  12         43.77         45.05         1.34 o                         
  -5   5  12         23.83         24.26         0.99 o                         
  -4   5  12        189.02        196.24         3.20 o                         
  -3   5  12          2.62          4.03         0.60 o                         
  -2   5  12         62.83         61.49         1.65 o                         
  -1   5  12         29.99         33.95         1.11 o                         
   0   5  12          0.28          0.41         0.39 o                         
   1   5  12          0.84          1.07         0.41 o                         
   2   5  12          6.96          8.11         0.64 o                         
   3   5  12         13.16         13.88         0.91 o                         
   4   5  12          0.03          0.25         0.38 o                         
   5   5  12          4.51          3.94         0.47 o                         
 -11   6  12          2.32          1.31         1.47 o                         
 -10   6  12          0.26          0.02         0.31 o                         
  -9   6  12          1.63          1.19         0.35 o                         
  -8   6  12          0.25         -0.19         0.35 o                         
  -7   6  12          9.36          8.38         0.69 o                         
  -6   6  12          3.76          4.90         0.57 o                         
  -5   6  12          9.05          7.55         0.61 o                         
  -4   6  12          2.22          1.51         0.39 o                         
  -3   6  12          6.93          6.94         0.69 o                         
  -2   6  12         76.65         75.01         1.96 o                         
  -1   6  12         28.32         27.07         1.38 o                         
   0   6  12          0.00          0.26         0.40 o                         
   1   6  12         18.63         19.13         0.87 o                         
   2   6  12          9.81         10.18         0.70 o                         
   3   6  12          1.65          1.20         0.35 o                         
   4   6  12         11.33          9.82         0.59 o                         
  -9   7  12          5.27          5.63         0.45 o                         
  -8   7  12          1.34          1.23         0.28 o                         
  -7   7  12          0.64          0.41         0.31 o                         
  -6   7  12          3.28          3.00         0.44 o                         
  -5   7  12          0.00          0.05         0.37 o                         
  -4   7  12          2.01          1.41         0.30 o                         
  -3   7  12          0.05          0.17         0.30 o                         
  -2   7  12         24.32         27.55         1.16 o                         
  -1   7  12          0.55          0.95         0.42 o                         
   0   7  12          0.01         -0.07         0.40 o                         
   1   7  12          1.57          0.95         0.34 o                         
   2   7  12          7.45          5.79         0.48 o                         
   3   7  12          1.18          0.93         0.32 o                         
  -7   8  12          1.81          1.68         0.27 o                         
  -6   8  12          2.33          2.47         0.28 o                         
  -5   8  12          5.08          3.96         0.39 o                         
  -4   8  12          0.04         -0.43         0.43 o                         
  -3   8  12          1.97          1.72         0.54 o                         
  -2   8  12          3.13          3.26         0.51 o                         
  -1   8  12          1.35          1.36         0.28 o                         
   0   8  12          0.24          1.04         0.24 o                         
   1   8  12         11.74         11.49         1.01 o                         
 -13   0  13          7.54          5.30         1.10 o                         
 -11   0  13         12.43          6.86         1.71 o                         
  -9   0  13         11.18          8.90         1.31 o                         
  -7   0  13         44.67         34.40         1.86 o                         
  -5   0  13         32.71         31.05         1.52 o                         
  -3   0  13         31.48         27.25         1.32 o                         
  -1   0  13          3.69          8.15         1.70 o                         
   1   0  13         33.99         32.39         2.40 o                         
   3   0  13         12.26          8.41         1.39 o                         
   5   0  13         64.67         75.40         2.76 o                         
   7   0  13          4.04          3.50         0.68 o                         
 -13   1  13          0.03          0.12         0.26 o                         
 -12   1  13          1.91          1.15         0.43 o                         
 -11   1  13         54.16         57.70         1.91 o                         
 -10   1  13          0.71          0.21         0.75 o                         
  -9   1  13         18.10         18.90         1.24 o                         
  -8   1  13         38.72         43.11         1.46 o                         
  -7   1  13         16.35         14.47         0.79 o                         
  -6   1  13         33.89         35.54         1.17 o                         
  -5   1  13        721.77        693.85         6.22 o                         
  -4   1  13         20.03         19.72         1.01 o                         
  -3   1  13        164.98        157.20         2.10 o                         
  -2   1  13          4.36          3.61         0.55 o                         
  -1   1  13         17.56         16.91         1.09 o                         
   0   1  13         98.74         92.02         2.18 o                         
   1   1  13         32.31         23.02         1.47 o                         
   2   1  13        114.07        100.46         3.30 o                         
   3   1  13         48.02         45.84         1.89 o                         
   4   1  13          0.20         -0.41         0.41 o                         
   5   1  13          7.60          7.51         0.78 o                         
   6   1  13         11.01         10.48         0.83 o                         
   7   1  13          5.71          5.43         0.78 o                         
 -13   2  13          0.12         -0.19         0.33 o                         
 -12   2  13          2.63          1.53         0.55 o                         
 -11   2  13          7.28          5.35         0.81 o                         
 -10   2  13          7.35          8.94         0.71 o                         
  -9   2  13          1.40          2.07         0.41 o                         
  -8   2  13         73.75         70.26         1.59 o                         
  -7   2  13        110.14        108.43         1.77 o                         
  -6   2  13        279.98        285.16         2.85 o                         
  -5   2  13        200.72        198.22         3.08 o                         
  -4   2  13         77.92         78.04         1.76 o                         
  -3   2  13         70.42         64.57         2.12 o                         
  -2   2  13        171.98        175.08         3.11 o                         
  -1   2  13         77.53         85.13         2.10 o                         
   0   2  13          9.76          7.12         0.76 o                         
   1   2  13        208.09        204.94         3.44 o                         
   2   2  13          1.10         -0.31         0.53 o                         
   3   2  13          0.04         -0.29         0.56 o                         
   4   2  13          3.20          1.55         0.62 o                         
   5   2  13          0.01         -0.62         0.62 o                         
   6   2  13         11.76         11.81         1.19 o                         
 -13   3  13          0.09         -0.22         0.49 o                         
 -12   3  13          0.00          0.35         0.40 o                         
 -11   3  13         23.55         21.09         0.96 o                         
 -10   3  13          2.71          2.09         0.35 o                         
  -9   3  13         58.71         67.55         1.35 o                         
  -8   3  13          7.28          7.38         0.58 o                         
  -7   3  13         34.23         28.94         1.01 o                         
  -6   3  13          7.11          7.22         0.61 o                         
  -5   3  13        378.42        388.27         3.76 o                         
  -4   3  13         27.37         26.48         1.02 o                         
  -3   3  13        117.91        123.68         2.84 o                         
  -2   3  13         36.96         33.13         1.52 o                         
  -1   3  13          3.19          3.28         0.55 o                         
   0   3  13         22.53         20.32         1.03 o                         
   1   3  13         39.12         38.17         1.35 o                         
   2   3  13         34.39         38.14         1.32 o                         
   3   3  13          9.73          9.09         0.73 o                         
   4   3  13          0.10         -0.44         0.44 o                         
   5   3  13          0.02         -0.16         0.29 o                         
   6   3  13         14.65         16.98         1.59 o                         
 -12   4  13          4.62          4.29         0.50 o                         
 -11   4  13          0.01         -0.21         0.56 o                         
 -10   4  13          1.04          0.57         0.34 o                         
  -9   4  13          9.56          8.22         0.60 o                         
  -8   4  13          0.07          0.80         0.43 o                         
  -7   4  13         13.58         13.83         0.83 o                         
  -6   4  13         34.51         35.09         1.10 o                         
  -5   4  13          9.97         10.47         0.81 o                         
  -4   4  13          3.00          2.97         0.60 o                         
  -3   4  13         39.35         41.50         1.54 o                         
  -2   4  13          1.87          0.53         0.50 o                         
  -1   4  13         67.61         69.28         1.72 o                         
   0   4  13          2.08          1.84         0.46 o                         
   1   4  13         41.34         40.15         1.25 o                         
   2   4  13          0.32          0.57         0.40 o                         
   3   4  13          6.73          6.03         0.52 o                         
   4   4  13          1.24          2.80         0.44 o                         
   5   4  13          9.08          9.72         0.67 o                         
 -11   5  13          0.21         -0.20         0.20 o                         
 -10   5  13          0.63          0.24         0.34 o                         
  -9   5  13         22.62         23.85         0.83 o                         
  -8   5  13         14.10         16.82         0.81 o                         
  -7   5  13         66.05         71.54         1.65 o                         
  -6   5  13          4.32          5.14         0.54 o                         
  -5   5  13          0.22          0.68         0.43 o                         
  -4   5  13        147.42        141.17         2.23 o                         
  -3   5  13         24.73         26.29         1.20 o                         
  -2   5  13         11.13         10.08         0.73 o                         
  -1   5  13         13.82         12.40         0.71 o                         
   0   5  13         50.39         46.49         1.20 o                         
   1   5  13          2.81          3.86         0.46 o                         
   2   5  13         39.91         42.97         1.16 o                         
   3   5  13          1.38          0.83         0.41 o                         
   4   5  13         35.55         36.47         1.50 o                         
 -10   6  13          3.74          3.46         0.29 o                         
  -9   6  13          1.05          0.59         0.29 o                         
  -8   6  13          2.00          2.06         0.33 o                         
  -7   6  13          2.60          3.64         0.49 o                         
  -6   6  13          2.41          2.62         0.62 o                         
  -5   6  13         74.12         76.61         1.56 o                         
  -4   6  13          6.79          7.73         0.69 o                         
  -3   6  13         42.29         42.87         1.28 o                         
  -2   6  13          2.79          2.70         0.45 o                         
  -1   6  13          0.01          0.46         0.48 o                         
   0   6  13          0.81          0.65         0.42 o                         
   1   6  13          1.12          0.92         0.42 o                         
   2   6  13          8.99          6.32         0.59 o                         
   3   6  13         27.31         29.50         1.49 o                         
  -9   7  13          0.34         -0.45         0.45 o                         
  -8   7  13         10.53          9.95         0.47 o                         
  -7   7  13          2.23          1.52         0.30 o                         
  -6   7  13          4.36          4.24         0.54 o                         
  -5   7  13          0.22          0.08         0.26 o                         
  -4   7  13          4.61          4.85         0.42 o                         
  -3   7  13          0.39          0.33         0.29 o                         
  -2   7  13          1.05          0.90         0.34 o                         
  -1   7  13          1.95          2.17         0.34 o                         
   0   7  13          7.81          6.67         0.55 o                         
   1   7  13          4.11          4.27         0.42 o                         
   2   7  13          0.78         -0.24         0.24 o                         
  -6   8  13          0.51          0.74         0.25 o                         
  -5   8  13          4.78          5.13         0.38 o                         
  -4   8  13          0.68          0.41         0.31 o                         
  -3   8  13          9.27          8.44         0.71 o                         
  -2   8  13         16.57         14.06         0.92 o                         
 -12   0  14         15.41         14.19         1.23 o                         
 -10   0  14         20.73         24.40         2.93 o                         
  -8   0  14        180.69        177.76         4.77 o                         
  -6   0  14        743.91        773.25        13.16 o                         
  -4   0  14          0.02          0.16         0.45 o                         
  -2   0  14          2.70          2.83         0.82 o                         
   0   0  14         12.68          9.43         1.16 o                         
   2   0  14         39.86         33.32         3.02 o                         
   4   0  14         13.51         15.01         1.31 o                         
   6   0  14          2.14          1.69         0.42 o                         
 -13   1  14          0.03         -0.27         0.27 o                         
 -12   1  14          2.68          2.23         0.39 o                         
 -11   1  14         65.18         69.01         1.93 o                         
 -10   1  14          8.01          9.52         1.08 o                         
  -9   1  14         49.92         46.94         1.58 o                         
  -8   1  14          7.05          7.64         0.78 o                         
  -7   1  14          5.19          7.19         0.72 o                         
  -6   1  14         22.63         18.05         0.89 o                         
  -5   1  14          0.13          0.09         0.48 o                         
  -4   1  14         62.53         57.17         1.40 o                         
  -3   1  14          8.85          7.65         0.64 o                         
  -2   1  14         33.19         31.94         1.10 o                         
  -1   1  14         19.26         14.66         0.94 o                         
   0   1  14         62.69         52.29         1.85 o                         
   1   1  14          6.01          5.50         0.82 o                         
   2   1  14          5.25          4.60         0.74 o                         
   3   1  14          0.37         -0.46         0.46 o                         
   4   1  14          4.16          2.68         0.71 o                         
   5   1  14         11.53         10.74         0.74 o                         
   6   1  14         27.83         26.53         1.24 o                         
 -13   2  14          6.55          4.62         0.93 o                         
 -12   2  14          0.42         -0.07         0.31 o                         
 -11   2  14          4.36          4.76         0.73 o                         
 -10   2  14          0.09          0.35         0.48 o                         
  -9   2  14          4.89          5.17         0.54 o                         
  -8   2  14          2.91          2.14         0.44 o                         
  -7   2  14          0.12          0.06         0.40 o                         
  -6   2  14        106.58        110.94         1.89 o                         
  -5   2  14          0.41          1.16         0.41 o                         
  -4   2  14         12.74         12.68         0.78 o                         
  -3   2  14         14.08         14.50         0.88 o                         
  -2   2  14        198.63        186.42         3.39 o                         
  -1   2  14         20.97         11.93         0.89 o                         
   0   2  14         78.95         72.03         2.17 o                         
   1   2  14          8.29          4.77         0.71 o                         
   2   2  14         15.56         14.04         0.98 o                         
   3   2  14          0.59         -0.51         0.62 o                         
   4   2  14          2.32          2.58         0.63 o                         
   5   2  14         29.87         32.91         1.32 o                         
 -12   3  14          4.15          5.07         0.69 o                         
 -11   3  14          6.26          6.65         0.60 o                         
 -10   3  14          1.96          1.74         0.32 o                         
  -9   3  14          3.14          3.10         0.38 o                         
  -8   3  14         26.85         26.06         0.84 o                         
  -7   3  14          1.33          1.21         0.41 o                         
  -6   3  14         77.74         86.47         1.59 o                         
  -5   3  14         64.08         64.91         1.58 o                         
  -4   3  14        188.91        207.87         2.66 o                         
  -3   3  14          7.09          7.24         0.69 o                         
  -2   3  14          0.05          0.68         0.70 o                         
  -1   3  14         79.36         73.10         2.18 o                         
   0   3  14          0.01         -0.09         0.56 o                         
   1   3  14          3.72          3.97         0.68 o                         
   2   3  14         15.17         14.13         0.97 o                         
   3   3  14          0.25          0.09         0.42 o                         
   4   3  14         15.35         15.75         0.77 o                         
   5   3  14         23.22         24.98         1.28 o                         
 -11   4  14          1.47         -0.01         0.55 o                         
 -10   4  14         21.35         22.96         0.82 o                         
  -9   4  14         24.73         26.85         0.88 o                         
  -8   4  14         15.31         17.39         0.79 o                         
  -7   4  14          1.50          1.59         0.42 o                         
  -6   4  14         63.75         66.39         1.51 o                         
  -5   4  14          0.90          0.65         0.49 o                         
  -4   4  14         14.63         15.39         0.92 o                         
  -3   4  14          1.33          1.56         0.47 o                         
  -2   4  14         13.78         17.03         1.04 o                         
  -1   4  14         15.99         16.46         1.01 o                         
   0   4  14         25.63         26.39         1.20 o                         
   1   4  14         16.06         16.47         0.87 o                         
   2   4  14         20.09         18.10         0.82 o                         
   3   4  14          2.63          3.13         0.68 o                         
   4   4  14          9.18          9.89         0.82 o                         
 -11   5  14          0.03          0.02         0.61 o                         
 -10   5  14          2.29          1.61         0.34 o                         
  -9   5  14          0.99          1.45         0.32 o                         
  -8   5  14         29.48         36.71         0.97 o                         
  -7   5  14         41.80         44.98         1.18 o                         
  -6   5  14         33.47         39.33         1.12 o                         
  -5   5  14          0.41          0.93         0.39 o                         
  -4   5  14          5.01          3.42         0.49 o                         
  -3   5  14          0.34         -0.32         0.44 o                         
  -2   5  14         17.08         16.18         0.84 o                         
  -1   5  14          1.34          2.06         0.45 o                         
   0   5  14         62.51         67.97         3.01 o                         
   1   5  14         45.58         45.59         1.85 o                         
   2   5  14         96.54        107.02         2.48 o                         
   3   5  14          2.48          0.56         0.34 o                         
  -9   6  14         11.95         12.65         0.49 o                         
  -8   6  14          0.81          0.66         0.26 o                         
  -7   6  14          5.45          6.87         0.46 o                         
  -6   6  14         59.48         68.23         1.43 o                         
  -5   6  14          1.50          2.45         0.43 o                         
  -4   6  14         17.91         18.19         0.89 o                         
  -3   6  14          0.35         -0.36         0.40 o                         
  -2   6  14          2.83          3.56         0.55 o                         
  -1   6  14          0.99          1.14         0.48 o                         
   0   6  14         13.24         11.74         0.95 o                         
   1   6  14         36.65         45.55         1.95 o                         
   2   6  14          8.22          7.99         0.63 o                         
  -8   7  14          3.04          3.17         0.69 o                         
  -7   7  14          0.01          0.39         0.21 o                         
  -6   7  14          0.14          0.48         0.27 o                         
  -5   7  14          0.27         -0.26         0.28 o                         
  -4   7  14          3.74          1.80         0.37 o                         
  -3   7  14          2.44          2.13         0.32 o                         
  -2   7  14          1.25          2.04         0.30 o                         
  -1   7  14          0.99          0.83         0.35 o                         
   0   7  14          4.38          4.28         0.37 o                         
 -11   0  15          1.54          1.36         0.99 o                         
  -9   0  15          2.40          1.08         1.47 o                         
  -7   0  15        323.90        324.09         6.15 o                         
  -5   0  15        273.67        260.03         4.10 o                         
  -3   0  15         33.03         34.32         1.77 o                         
  -1   0  15        148.96        126.76         3.32 o                         
   1   0  15         64.69         57.59         2.68 o                         
   3   0  15          1.92          2.13         0.60 o                         
   5   0  15          3.92          4.91         0.59 o                         
 -12   1  15          0.03         -0.35         0.35 o                         
 -11   1  15          0.31          0.98         0.53 o                         
 -10   1  15         24.75         24.24         1.89 o                         
  -9   1  15          0.02          0.74         0.50 o                         
  -8   1  15         89.67         92.80         2.89 o                         
  -7   1  15         11.82         14.19         1.00 o                         
  -6   1  15        277.89        295.49         3.13 o                         
  -5   1  15         26.04         28.34         1.11 o                         
  -4   1  15         42.03         41.79         1.39 o                         
  -3   1  15         62.41         58.95         1.50 o                         
  -2   1  15         74.14         73.84         1.59 o                         
  -1   1  15          0.50          0.32         0.40 o                         
   0   1  15         70.79         71.97         1.90 o                         
   1   1  15         17.11         18.50         0.94 o                         
   2   1  15          0.64          0.15         0.39 o                         
   3   1  15         22.53         24.55         1.18 o                         
   4   1  15         16.05         21.16         0.85 o                         
   5   1  15         10.46         12.68         0.71 o                         
 -12   2  15          0.01          0.26         0.30 o                         
 -11   2  15          1.40          3.05         0.48 o                         
 -10   2  15          0.09         -0.55         0.55 o                         
  -9   2  15          4.43          4.58         0.71 o                         
  -8   2  15         26.30         25.48         1.06 o                         
  -7   2  15         28.22         30.83         1.22 o                         
  -6   2  15          0.36          0.78         0.43 o                         
  -5   2  15         83.11         83.07         1.63 o                         
  -4   2  15         16.49         18.71         0.94 o                         
  -3   2  15          0.26          0.80         0.44 o                         
  -2   2  15         61.38         63.43         1.62 o                         
  -1   2  15          0.00          0.03         0.41 o                         
   0   2  15         11.42          9.25         0.83 o                         
   1   2  15         10.54          9.18         0.79 o                         
   2   2  15          0.11         -0.13         0.54 o                         
   3   2  15         18.17         21.22         1.01 o                         
   4   2  15          5.48          3.74         0.58 o                         
 -12   3  15          1.27          0.85         0.34 o                         
 -11   3  15          6.09          7.44         1.45 o                         
 -10   3  15          3.72          3.79         0.40 o                         
  -9   3  15          9.17          8.45         0.57 o                         
  -8   3  15         13.90         13.78         0.63 o                         
  -7   3  15         13.90         12.16         0.62 o                         
  -6   3  15         35.61         37.78         1.09 o                         
  -5   3  15         14.40         13.71         0.70 o                         
  -4   3  15         14.33         15.09         0.78 o                         
  -3   3  15          4.62          4.77         0.54 o                         
  -2   3  15          0.10         -0.48         0.48 o                         
  -1   3  15          9.87          8.80         0.85 o                         
   0   3  15          0.84          0.46         0.47 o                         
   1   3  15          2.44          2.75         0.52 o                         
   2   3  15          1.31          0.65         0.35 o                         
   3   3  15          0.16          0.55         0.42 o                         
   4   3  15          0.41          0.29         0.42 o                         
 -11   4  15          3.41          2.72         0.92 o                         
 -10   4  15         19.04         18.10         0.98 o                         
  -9   4  15         50.75         59.41         2.06 o                         
  -8   4  15         34.82         39.08         0.94 o                         
  -7   4  15         11.15         10.35         0.58 o                         
  -6   4  15          0.43          0.77         0.36 o                         
  -5   4  15         48.55         56.90         1.41 o                         
  -4   4  15          0.69          0.01         0.45 o                         
  -3   4  15          0.08          0.07         0.42 o                         
  -2   4  15          0.43         -0.44         0.44 o                         
  -1   4  15          0.37          0.56         0.45 o                         
   0   4  15          0.70          0.84         0.44 o                         
   1   4  15         22.35         24.29         0.96 o                         
   2   4  15          1.72          0.69         0.37 o                         
   3   4  15          2.38          3.10         0.29 o                         
 -10   5  15          1.14          0.85         0.32 o                         
  -9   5  15          6.09          5.64         0.35 o                         
  -8   5  15         19.65         19.39         0.65 o                         
  -7   5  15         30.51         36.05         1.18 o                         
  -6   5  15         19.81         23.99         0.89 o                         
  -5   5  15          2.83          2.18         0.42 o                         
  -4   5  15         13.69         12.12         0.69 o                         
  -3   5  15          6.06          6.31         0.50 o                         
  -2   5  15          0.18         -0.06         0.32 o                         
  -1   5  15          0.03         -0.34         0.34 o                         
   0   5  15          0.41          1.93         0.43 o                         
   1   5  15          4.73          4.94         0.41 o                         
   2   5  15         16.21         15.79         0.50 o                         
  -8   6  15          1.58          2.20         0.25 o                         
  -7   6  15         17.38         16.03         0.49 o                         
  -6   6  15          0.20          1.01         0.34 o                         
  -5   6  15          0.82          0.36         0.33 o                         
  -4   6  15          0.04         -0.33         0.33 o                         
  -3   6  15         17.51         20.54         1.18 o                         
  -2   6  15         12.32         12.59         0.74 o                         
  -1   6  15          1.30          1.79         0.36 o                         
   0   6  15          9.00         10.18         0.55 o                         
   1   6  15          2.77          2.29         0.26 o                         
  -6   7  15          5.77          4.41         0.41 o                         
  -5   7  15          0.45          0.17         0.20 o                         
  -4   7  15         21.51         21.01         0.73 o                         
  -3   7  15          0.07          0.18         0.25 o                         
  -2   7  15          0.14          0.67         0.31 o                         
 -12   0  16          3.62          3.24         0.73 o                         
 -10   0  16          0.47          0.67         0.48 o                         
  -8   0  16         82.86         86.95         4.82 o                         
  -6   0  16         13.27         11.65         1.16 o                         
  -4   0  16        163.79        163.42         3.65 o                         
  -2   0  16        286.87        286.00         4.66 o                         
   0   0  16         24.69         21.83         1.72 o                         
   2   0  16          9.58         12.16         0.89 o                         
   4   0  16         49.29         62.77         2.63 o                         
 -12   1  16          1.83          0.13         0.92 o                         
 -11   1  16          2.89          1.65         0.54 o                         
 -10   1  16          3.03          5.42         0.72 o                         
  -9   1  16          3.50          5.11         0.76 o                         
  -8   1  16         13.54         13.88         1.17 o                         
  -7   1  16          0.15          1.08         0.48 o                         
  -6   1  16          1.37          1.23         0.42 o                         
  -5   1  16          0.45          0.79         0.45 o                         
  -4   1  16         20.09         19.55         0.98 o                         
  -3   1  16          1.00          1.34         0.38 o                         
  -2   1  16          0.01         -0.18         0.41 o                         
  -1   1  16          9.08         12.32         0.83 o                         
   0   1  16         56.45         49.21         1.35 o                         
   1   1  16          2.81          3.57         0.51 o                         
   2   1  16          0.00          0.30         0.45 o                         
   3   1  16          2.54          3.82         0.46 o                         
   4   1  16         37.16         41.82         2.07 o                         
 -11   2  16          4.30          3.48         0.57 o                         
 -10   2  16          3.25          5.05         0.67 o                         
  -9   2  16          7.25          8.81         0.65 o                         
  -8   2  16         11.11          9.63         0.73 o                         
  -7   2  16         14.18         14.80         0.94 o                         
  -6   2  16        100.49        106.83         1.95 o                         
  -5   2  16         23.67         23.02         0.92 o                         
  -4   2  16         47.54         46.99         1.11 o                         
  -3   2  16          3.79          3.69         0.51 o                         
  -2   2  16          3.84          2.69         0.48 o                         
  -1   2  16          5.80          4.33         0.47 o                         
   0   2  16          0.76          0.95         0.34 o                         
   1   2  16          5.78          6.15         0.66 o                         
   2   2  16          0.00          0.88         0.24 o                         
   3   2  16          4.11          5.00         0.48 o                         
 -11   3  16          1.72          1.34         0.42 o                         
 -10   3  16          0.17          0.37         0.28 o                         
  -9   3  16          2.71          3.16         0.42 o                         
  -8   3  16          5.60          5.75         0.48 o                         
  -7   3  16          0.00         -0.03         0.33 o                         
  -6   3  16         36.01         40.77         1.13 o                         
  -5   3  16        114.30        125.69         1.97 o                         
  -4   3  16          4.31          3.92         0.51 o                         
  -3   3  16         13.50         12.86         0.72 o                         
  -2   3  16          3.56          3.71         0.46 o                         
  -1   3  16          1.22          0.69         0.35 o                         
   0   3  16          7.86          9.93         0.53 o                         
   1   3  16          0.12         -0.13         0.28 o                         
   2   3  16          6.78          5.49         0.61 o                         
   3   3  16         23.25         24.20         3.59 o                         
 -10   4  16         13.54         13.52         1.01 o                         
  -9   4  16          4.77          2.86         0.38 o                         
  -8   4  16         10.63         12.01         0.54 o                         
  -7   4  16          0.05          0.09         0.25 o                         
  -6   4  16          7.22          6.17         0.47 o                         
  -5   4  16          0.02          0.23         0.34 o                         
  -4   4  16          2.09          1.50         0.37 o                         
  -3   4  16          0.95          0.44         0.41 o                         
  -2   4  16         13.26         15.67         0.67 o                         
  -1   4  16          0.74          1.17         0.30 o                         
   0   4  16          3.93          4.31         0.37 o                         
   1   4  16          1.16          0.80         0.29 o                         
   2   4  16          3.70          2.76         0.57 o                         
  -9   5  16          7.24          9.33         0.61 o                         
  -8   5  16         13.90         14.20         0.71 o                         
  -7   5  16         43.03         45.04         1.16 o                         
  -6   5  16          1.69          1.20         0.28 o                         
  -5   5  16          0.04         -0.33         0.33 o                         
  -4   5  16          0.66          0.99         0.25 o                         
  -3   5  16          0.32          0.57         0.31 o                         
  -2   5  16         13.40         13.49         0.84 o                         
  -1   5  16         21.91         26.45         0.84 o                         
   0   5  16         13.03         13.72         0.51 o                         
   1   5  16          6.94          5.90         0.45 o                         
  -7   6  16          0.99          0.57         0.31 o                         
  -6   6  16          1.30          1.27         0.21 o                         
  -5   6  16          0.15         -0.19         0.26 o                         
  -4   6  16          4.69          5.37         0.47 o                         
  -3   6  16         24.07         28.29         0.91 o                         
  -2   6  16          0.58         -0.23         0.24 o                         
  -1   6  16         37.87         40.01         1.07 o                         
 -11   0  17          0.00         -0.36         0.53 o                         
  -9   0  17          0.49          0.32         1.04 o                         
  -7   0  17          9.59         11.71         1.87 o                         
  -5   0  17         10.91         10.25         0.96 o                         
  -3   0  17         13.45         16.62         2.04 o                         
  -1   0  17          1.96          0.71         0.83 o                         
   1   0  17          4.52          2.83         1.06 o                         
 -11   1  17          0.00         -0.18         0.35 o                         
 -10   1  17          9.03          7.09         0.73 o                         
  -9   1  17          2.80          2.81         0.45 o                         
  -8   1  17         44.59         47.59         2.03 o                         
  -7   1  17         10.23         10.95         0.77 o                         
  -6   1  17         10.15          9.62         0.87 o                         
  -5   1  17         17.70         17.08         0.85 o                         
  -4   1  17          0.66          0.38         0.36 o                         
  -3   1  17          1.76          1.65         0.39 o                         
  -2   1  17          7.56          6.87         0.57 o                         
  -1   1  17          0.08         -0.42         0.42 o                         
   0   1  17          3.86          3.46         0.69 o                         
   1   1  17          1.15          0.78         0.73 o                         
   2   1  17          3.43          5.55         0.57 o                         
 -10   2  17         10.89          9.06         0.96 o                         
  -9   2  17         78.44         82.42         1.74 o                         
  -8   2  17         84.08         84.61         1.93 o                         
  -7   2  17         22.49         22.47         0.99 o                         
  -6   2  17          9.30         10.14         0.67 o                         
  -5   2  17         57.35         60.28         1.35 o                         
  -4   2  17         16.73         16.54         0.70 o                         
  -3   2  17          4.10          4.39         0.40 o                         
  -2   2  17         75.98         79.40         1.70 o                         
  -1   2  17          4.73          4.75         0.44 o                         
   0   2  17          0.72          0.53         0.36 o                         
   1   2  17          8.40         10.52         0.61 o                         
   2   2  17         13.02         10.09         0.77 o                         
 -10   3  17          0.96          1.40         0.41 o                         
  -9   3  17          1.03          2.66         0.45 o                         
  -8   3  17         47.73         48.60         1.73 o                         
  -7   3  17         38.29         39.90         1.24 o                         
  -6   3  17         18.32         18.36         0.85 o                         
  -5   3  17          0.35          0.15         0.33 o                         
  -4   3  17          0.94          0.43         0.33 o                         
  -3   3  17          1.71          1.19         0.33 o                         
  -2   3  17          4.17          3.95         0.36 o                         
  -1   3  17          6.72          5.10         0.41 o                         
   0   3  17          5.40          4.47         0.33 o                         
   1   3  17         14.77         11.83         1.01 o                         
  -9   4  17         49.44         51.57         1.63 o                         
  -8   4  17          2.85          2.65         0.47 o                         
  -7   4  17          3.89          5.20         0.45 o                         
  -6   4  17          0.75          0.43         0.32 o                         
  -5   4  17          3.92          4.11         0.36 o                         
  -4   4  17         11.59         14.79         0.62 o                         
  -3   4  17          1.89          2.24         0.31 o                         
  -2   4  17          3.16          3.83         0.31 o                         
  -1   4  17          1.32          1.13         0.23 o                         
   0   4  17          1.78          1.61         0.24 o                         
  -7   5  17          9.33          9.05         0.60 o                         
  -6   5  17         20.02         22.03         0.93 o                         
  -5   5  17          0.27          0.01         0.28 o                         
  -4   5  17          5.72          5.37         0.41 o                         
  -3   5  17          0.28          0.56         0.27 o                         
  -2   5  17          0.21          0.10         0.20 o                         
  -1   5  17          6.02          5.40         0.42 o                         
 -10   0  18          0.19          0.01         0.53 o                         
  -8   0  18          0.41          1.08         0.93 o                         
  -6   0  18          0.12         -0.27         0.51 o                         
  -4   0  18          0.14          0.15         0.48 o                         
  -2   0  18          4.31          2.34         0.79 o                         
   0   0  18          5.65          7.84         0.69 o                         
 -10   1  18          0.04          0.34         0.31 o                         
  -9   1  18         14.74         20.15         1.99 o                         
  -8   1  18          8.00          5.94         0.89 o                         
  -7   1  18         21.86         24.32         1.38 o                         
  -6   1  18         22.34         23.64         0.93 o                         
  -5   1  18          5.44          5.27         0.48 o                         
  -4   1  18          5.05          3.37         0.47 o                         
  -3   1  18          1.10          0.84         0.42 o                         
  -2   1  18          0.12         -0.37         0.70 o                         
  -1   1  18          0.19          0.47         0.48 o                         
   0   1  18          9.80         11.53         0.75 o                         
   1   1  18          0.01         -0.38         0.38 o                         
  -9   2  18         15.98         21.27         1.77 o                         
  -8   2  18          0.27          0.35         0.43 o                         
  -7   2  18          0.11         -0.27         0.39 o                         
  -6   2  18          1.24          0.86         0.31 o                         
  -5   2  18          2.03          1.71         0.37 o                         
  -4   2  18          1.22          2.17         0.45 o                         
  -3   2  18          0.64         -0.02         0.32 o                         
  -2   2  18         10.50          6.86         0.46 o                         
  -1   2  18          0.01         -0.22         0.28 o                         
   0   2  18          0.22          0.02         0.28 o                         
  -9   3  18          0.83          0.51         0.45 o                         
  -8   3  18          1.98          1.56         0.35 o                         
  -7   3  18          1.58          1.77         0.46 o                         
  -6   3  18          0.33         -0.35         0.35 o                         
  -5   3  18          0.31         -0.12         0.29 o                         
  -4   3  18          0.52          0.59         0.25 o                         
  -3   3  18         32.17         33.78         0.91 o                         
  -2   3  18          0.44          0.67         0.25 o                         
  -1   3  18          1.65          1.44         0.30 o                         
   0   3  18          0.68          1.05         0.51 o                         
  -7   4  18          5.47          4.85         0.57 o                         
  -6   4  18          0.96          0.29         0.79 o                         
  -5   4  18          3.70          2.92         0.51 o                         
  -4   4  18         19.69         22.25         0.72 o                         
  -3   4  18         25.02         31.40         0.80 o                         
  -2   4  18          5.19          5.69         0.40 o                         
  -9   0  19         36.60         32.92         1.73 o                         
  -7   0  19          1.57          0.55         0.34 o                         
  -5   0  19          0.84          2.35         0.54 o                         
  -3   0  19          0.09          0.34         0.27 o                         
  -1   0  19          2.14          2.14         0.46 o                         
  -8   1  19          2.92          3.39         0.52 o                         
  -7   1  19          6.87          8.45         0.78 o                         
  -6   1  19          0.04         -0.44         0.44 o                         
  -5   1  19          5.31          4.83         0.39 o                         
  -4   1  19          8.71          5.66         0.39 o                         
  -3   1  19          0.26          0.61         0.18 o                         
  -2   1  19          2.59          2.46         0.31 o                         
  -1   1  19          3.57          3.53         0.42 o                         
  -8   2  19          1.32          1.57         0.50 o                         
  -7   2  19          0.32          0.10         0.64 o                         
  -6   2  19          3.45          2.73         0.56 o                         
  -5   2  19          1.26          2.20         0.45 o                         
  -4   2  19         12.73         14.51         0.80 o                         
  -3   2  19          0.93          1.81         0.33 o                         
  -2   2  19         16.10         13.05         0.75 o                         
  -6   3  19          0.39          1.51         0.56 o                         
  -5   3  19          0.00          0.10         0.39 o                         
  -4   3  19          4.58          4.99         0.37 o                         
  -3   3  19          0.39         -0.18         0.42 o                         
                                                                                
